# Supplementary material for: P2RX7 gene variation mediates the effect of childhood adversity and recent stress on the severity of depressive symptoms
Source: PLoS One. 2021 Jun 10;16(6):e0252766. doi: 10.1371/journal.pone.0252766 (PMC8191953; doi:10.1371/journal.pone.0252766)
Supplement: S1 Table — (XLSX) [file pone.0252766.s001.xlsx]

## Sheet: Munka1
CHR	SNP	BP	A1	TEST	NMISS	BETA	SE	L95	U95	STAT	P	Hardy	MAF	Missing
12	rs117878399:121560631:C:T	121560631	T	DOM	1728	0.09957	0.4254	-0.7342	0.9333	0.2341	0.815	1	0.003064	0.01374
12	rs117878399:121560631:C:T	121560631	T	POPULATION	1728	0.4598	0.03998	0.3815	0.5382	11.5	1.486e-29	1	0.003064	0.01374
12	rs117878399:121560631:C:T	121560631	T	AGE	1728	-0.007634	0.001908	-0.01137	-0.003894	-4.001	6.585e-05	1	0.003064	0.01374
12	rs117878399:121560631:C:T	121560631	T	CHS_LP	1728	0.1032	0.005965	0.09155	0.1149	17.31	5.283e-62	1	0.003064	0.01374
12	rs117878399:121560631:C:T	121560631	T	GENDER	1728	0.1637	0.04339	0.07861	0.2487	3.771	0.0001678	1	0.003064	0.01374
12	rs74892325:121633282:C:T	121633282	T	DOMxCHS_LP	1736	-0.07184	0.0182	-0.1075	-0.03617	-3.948	8.208e-05	0.8295	0.05771	0.00989
12	rs208278:121560664:G:A	121560664	G	DOM	1717	-0.0001832	0.05616	-0.1103	0.1099	-0.003261	0.9974	0.0201	0.2056	0.02033
12	rs208278:121560664:G:A	121560664	G	POPULATION	1717	0.459	0.03997	0.3806	0.5373	11.48	1.855e-29	0.0201	0.2056	0.02033
12	rs208278:121560664:G:A	121560664	G	AGE	1717	-0.00752	0.001911	-0.01127	-0.003774	-3.934	8.677e-05	0.0201	0.2056	0.02033
12	rs208278:121560664:G:A	121560664	G	CHS_LP	1717	0.1091	0.007592	0.09425	0.124	14.38	2.546e-44	0.0201	0.2056	0.02033
12	rs208278:121560664:G:A	121560664	G	GENDER	1717	0.1637	0.04331	0.07883	0.2486	3.78	0.0001622	0.0201	0.2056	0.02033
12	rs2686372:121605826:A:G	121605826	G	DOMxCHS_LP	1731	-0.07254	0.01886	-0.1095	-0.03556	-3.845	0.0001248	1	0.05451	0.01209
12	rs113773372:121560692:C:T	121560692	T	DOM	1750	NA	NA	NA	NA	NA	NA	1	0.0002752	0.001648
12	rs113773372:121560692:C:T	121560692	T	POPULATION	1750	NA	NA	NA	NA	NA	NA	1	0.0002752	0.001648
12	rs113773372:121560692:C:T	121560692	T	AGE	1750	NA	NA	NA	NA	NA	NA	1	0.0002752	0.001648
12	rs113773372:121560692:C:T	121560692	T	CHS_LP	1750	NA	NA	NA	NA	NA	NA	1	0.0002752	0.001648
12	rs113773372:121560692:C:T	121560692	T	GENDER	1750	NA	NA	NA	NA	NA	NA	1	0.0002752	0.001648
12	rs112265934:121621699:C:T	121621699	T	DOMxCHS_LP	1739	-0.0721	0.0188	-0.109	-0.03525	-3.835	0.0001302	1	0.05426	0.007692
12	rs208279:121560724:T:A	121560724	T	DOM	1717	-0.0001832	0.05616	-0.1103	0.1099	-0.003261	0.9974	0.0201	0.2056	0.02033
12	rs208279:121560724:T:A	121560724	T	POPULATION	1717	0.459	0.03997	0.3806	0.5373	11.48	1.855e-29	0.0201	0.2056	0.02033
12	rs208279:121560724:T:A	121560724	T	AGE	1717	-0.00752	0.001911	-0.01127	-0.003774	-3.934	8.677e-05	0.0201	0.2056	0.02033
12	rs208279:121560724:T:A	121560724	T	CHS_LP	1717	0.1091	0.007592	0.09425	0.124	14.38	2.546e-44	0.0201	0.2056	0.02033
12	rs208279:121560724:T:A	121560724	T	GENDER	1717	0.1637	0.04331	0.07883	0.2486	3.78	0.0001622	0.0201	0.2056	0.02033
12	rs113760750:121618715:C:T	121618715	T	DOMxCHS_LP	1740	-0.07132	0.01882	-0.1082	-0.03443	-3.79	0.0001561	1	0.05451	0.007143
12	rs192047692:121560733:A:C	121560733	C	DOM	1753	-0.0313	1.112	-2.212	2.149	-0.02814	0.9776	1	0.0005495	0
12	rs192047692:121560733:A:C	121560733	C	POPULATION	1753	0.4539	0.03972	0.376	0.5318	11.43	3.281e-29	1	0.0005495	0
12	rs192047692:121560733:A:C	121560733	C	AGE	1753	-0.007692	0.001898	-0.01141	-0.003971	-4.052	5.307e-05	1	0.0005495	0
12	rs192047692:121560733:A:C	121560733	C	CHS_LP	1753	0.1019	0.005898	0.0903	0.1134	17.27	8.111e-62	1	0.0005495	0
12	rs192047692:121560733:A:C	121560733	C	GENDER	1753	0.1639	0.04307	0.07951	0.2483	3.806	0.000146	1	0.0005495	0
12	rs75009692:121628267:C:T	121628267	T	DOMxCHS_LP	1731	-0.07321	0.01933	-0.1111	-0.03533	-3.788	0.0001573	0.8128	0.05209	0.01374
12	12:121560834:C:T	121560834	T	DOM	1745	NA	NA	NA	NA	NA	NA	1	0.0002759	0.004396
12	12:121560834:C:T	121560834	T	POPULATION	1745	NA	NA	NA	NA	NA	NA	1	0.0002759	0.004396
12	12:121560834:C:T	121560834	T	AGE	1745	NA	NA	NA	NA	NA	NA	1	0.0002759	0.004396
12	12:121560834:C:T	121560834	T	CHS_LP	1745	NA	NA	NA	NA	NA	NA	1	0.0002759	0.004396
12	12:121560834:C:T	121560834	T	GENDER	1745	NA	NA	NA	NA	NA	NA	1	0.0002759	0.004396
12	rs77594915:121627068:C:T	121627068	T	DOMxCHS_LP	1734	-0.07209	0.01916	-0.1096	-0.03453	-3.762	0.0001739	1	0.05361	0.01099
12	rs73218213:121560835:G:A	121560835	A	DOM	1696	0.4471	0.2884	-0.1181	1.012	1.55	0.1212	1	0.005966	0.03297
12	rs73218213:121560835:G:A	121560835	A	POPULATION	1696	0.4515	0.04028	0.3726	0.5305	11.21	3.549e-28	1	0.005966	0.03297
12	rs73218213:121560835:G:A	121560835	A	AGE	1696	-0.00766	0.001925	-0.01143	-0.003887	-3.979	7.199e-05	1	0.005966	0.03297
12	rs73218213:121560835:G:A	121560835	A	CHS_LP	1696	0.1022	0.006014	0.09042	0.114	16.99	6.457e-60	1	0.005966	0.03297
12	rs73218213:121560835:G:A	121560835	A	GENDER	1696	0.1491	0.0437	0.06341	0.2347	3.411	0.000663	1	0.005966	0.03297
12	rs113810203:121627872:G:A	121627872	A	DOMxCHS_LP	1736	-0.07159	0.01914	-0.1091	-0.03406	-3.739	0.0001906	1	0.05411	0.00989
12	12:121560946:C:A	121560946	A	DOM	1752	-0.6701	0.6249	-1.895	0.5547	-1.072	0.2837	1	0.0008251	0.001099
12	12:121560946:C:A	121560946	A	POPULATION	1752	0.4543	0.03971	0.3765	0.5321	11.44	2.856e-29	1	0.0008251	0.001099
12	12:121560946:C:A	121560946	A	AGE	1752	-0.007759	0.001902	-0.01149	-0.004031	-4.079	4.732e-05	1	0.0008251	0.001099
12	12:121560946:C:A	121560946	A	CHS_LP	1752	0.1017	0.005902	0.09009	0.1132	17.22	1.597e-61	1	0.0008251	0.001099
12	12:121560946:C:A	121560946	A	GENDER	1752	0.1628	0.04304	0.07845	0.2472	3.783	0.0001604	1	0.0008251	0.001099
12	rs3751145:121630562:G:A	121630562	A	DOMxCHS_LP	1735	-0.07134	0.01915	-0.1089	-0.03381	-3.725	0.0002015	1	0.05441	0.01044
12	rs11065441:121560971:T:C	121560971	C	DOM	1747	-0.05965	0.1017	-0.2589	0.1396	-0.5868	0.5574	0.5394	0.04079	0.003297
12	rs11065441:121560971:T:C	121560971	C	POPULATION	1747	0.4563	0.03974	0.3785	0.5342	11.48	1.767e-29	0.5394	0.04079	0.003297
12	rs11065441:121560971:T:C	121560971	C	AGE	1747	-0.007825	0.001898	-0.01155	-0.004104	-4.122	3.938e-05	0.5394	0.04079	0.003297
12	rs11065441:121560971:T:C	121560971	C	CHS_LP	1747	0.1017	0.00611	0.08973	0.1137	16.65	7.54e-58	0.5394	0.04079	0.003297
12	rs11065441:121560971:T:C	121560971	C	GENDER	1747	0.1658	0.04308	0.08134	0.2502	3.848	0.0001234	0.5394	0.04079	0.003297
12	rs112956506:121629032:G:A	121629032	A	DOMxCHS_LP	1737	-0.07124	0.01914	-0.1087	-0.03372	-3.722	0.000204	1	0.05435	0.009341
12	rs208280:121561052:C:T	121561052	C	DOM	1727	-0.006353	0.05454	-0.1133	0.1006	-0.1165	0.9073	0.01417	0.251	0.01484
12	rs208280:121561052:C:T	121561052	C	POPULATION	1727	0.4607	0.03984	0.3826	0.5388	11.56	7.756e-30	0.01417	0.251	0.01484
12	rs208280:121561052:C:T	121561052	C	AGE	1727	-0.007602	0.001904	-0.01133	-0.00387	-3.993	6.799e-05	0.01417	0.251	0.01484
12	rs208280:121561052:C:T	121561052	C	CHS_LP	1727	0.1098	0.007969	0.09417	0.1254	13.78	4.93e-41	0.01417	0.251	0.01484
12	rs208280:121561052:C:T	121561052	C	GENDER	1727	0.1641	0.04319	0.07941	0.2487	3.798	0.0001507	0.01417	0.251	0.01484
12	rs112803307:121605508:A:G	121605508	G	DOMxCHS_LP	1718	-0.07162	0.02311	-0.1169	-0.02633	-3.099	0.001972	0.4659	0.03453	0.02143
12	rs73421551:121561221:C:T	121561221	T	DOM	1721	-0.0733	0.08783	-0.2454	0.09884	-0.8346	0.4041	1	0.05736	0.01813
12	rs73421551:121561221:C:T	121561221	T	POPULATION	1721	0.4578	0.04004	0.3793	0.5362	11.43	3.234e-29	1	0.05736	0.01813
12	rs73421551:121561221:C:T	121561221	T	AGE	1721	-0.007698	0.001915	-0.01145	-0.003945	-4.021	6.058e-05	1	0.05736	0.01813
12	rs73421551:121561221:C:T	121561221	T	CHS_LP	1721	0.1011	0.006326	0.08868	0.1135	15.98	1.098e-53	1	0.05736	0.01813
12	rs73421551:121561221:C:T	121561221	T	GENDER	1721	0.1596	0.04344	0.07449	0.2448	3.675	0.0002454	1	0.05736	0.01813
12	rs139282112:121612661:G:A	121612661	A	DOMxCHS_LP	1741	0.1925	0.0623	0.07035	0.3146	3.089	0.00204	1	0.003874	0.007143
12	rs117629432:121561406:C:T	121561406	T	DOM	1662	-0.02266	0.2354	-0.484	0.4386	-0.09628	0.9233	1	0.007255	0.0533
12	rs117629432:121561406:C:T	121561406	T	POPULATION	1662	0.4523	0.04061	0.3727	0.5319	11.14	7.934e-28	1	0.007255	0.0533
12	rs117629432:121561406:C:T	121561406	T	AGE	1662	-0.007046	0.001939	-0.01085	-0.003246	-3.634	0.0002879	1	0.007255	0.0533
12	rs117629432:121561406:C:T	121561406	T	CHS_LP	1662	0.1037	0.006086	0.09179	0.1156	17.04	3.913e-60	1	0.007255	0.0533
12	rs117629432:121561406:C:T	121561406	T	GENDER	1662	0.1635	0.044	0.0773	0.2498	3.717	0.0002083	1	0.007255	0.0533
12	rs140031782:121604726:G:A	121604726	A	DOMxCHS_LP	1702	-0.07927	0.02698	-0.1322	-0.02639	-2.938	0.003349	0.6358	0.0269	0.02967
12	rs76966772:121561420:T:C	121561420	C	DOM	1744	-1.497	1.897	-5.215	2.221	-0.7891	0.4302	1	0.001657	0.004945
12	rs76966772:121561420:T:C	121561420	C	POPULATION	1744	0.4532	0.03979	0.3752	0.5312	11.39	4.935e-29	1	0.001657	0.004945
12	rs76966772:121561420:T:C	121561420	C	AGE	1744	-0.00795	0.001903	-0.01168	-0.00422	-4.178	3.092e-05	1	0.001657	0.004945
12	rs76966772:121561420:T:C	121561420	C	CHS_LP	1744	0.1013	0.005919	0.08967	0.1129	17.11	9.164e-61	1	0.001657	0.004945
12	rs76966772:121561420:T:C	121561420	C	GENDER	1744	0.1645	0.04315	0.07994	0.2491	3.812	0.0001425	1	0.001657	0.004945
12	rs28360446:121600140:G:A	121600140	A	DOMxCHS_LP	1730	-0.08377	0.0292	-0.141	-0.02655	-2.869	0.004165	0.5552	0.02115	0.01264
12	rs190576548:121561514:T:C	121561514	C	DOM	1733	-0.2335	0.367	-0.9529	0.4859	-0.6362	0.5247	1	0.003057	0.01154
12	rs190576548:121561514:T:C	121561514	C	POPULATION	1733	0.4544	0.04008	0.3759	0.533	11.34	8.66e-29	1	0.003057	0.01154
12	rs190576548:121561514:T:C	121561514	C	AGE	1733	-0.007785	0.001911	-0.01153	-0.004041	-4.075	4.817e-05	1	0.003057	0.01154
12	rs190576548:121561514:T:C	121561514	C	CHS_LP	1733	0.1015	0.005956	0.08987	0.1132	17.05	2.293e-60	1	0.003057	0.01154
12	rs190576548:121561514:T:C	121561514	C	GENDER	1733	0.1691	0.04328	0.08432	0.254	3.908	9.655e-05	1	0.003057	0.01154
12	rs1186055:121600529:C:A	121600529	A	DOMxCHS_LP	1462	-0.03445	0.01258	-0.0591	-0.009801	-2.739	0.006231	0.8891	0.2426	0.1665
12	rs113108100:121561706:C:T	121561706	0	DOM	1753	NA	NA	NA	NA	NA	NA	1	0	0
12	rs113108100:121561706:C:T	121561706	0	POPULATION	1753	NA	NA	NA	NA	NA	NA	1	0	0
12	rs113108100:121561706:C:T	121561706	0	AGE	1753	NA	NA	NA	NA	NA	NA	1	0	0
12	rs113108100:121561706:C:T	121561706	0	CHS_LP	1753	NA	NA	NA	NA	NA	NA	1	0	0
12	rs113108100:121561706:C:T	121561706	0	GENDER	1753	NA	NA	NA	NA	NA	NA	1	0	0
12	rs76713875:121613144:G:C	121613144	C	DOMxCHS_LP	1748	-0.3992	0.151	-0.6952	-0.1032	-2.644	0.008278	1	0.0008264	0.002747
12	rs12824585:121561868:A:C	121561868	C	DOM	1724	0.1474	0.08733	-0.02375	0.3186	1.688	0.0916	0.3383	0.05279	0.01648
12	rs12824585:121561868:A:C	121561868	C	POPULATION	1724	0.4531	0.04014	0.3744	0.5318	11.29	1.477e-28	0.3383	0.05279	0.01648
12	rs12824585:121561868:A:C	121561868	C	AGE	1724	-0.007875	0.001913	-0.01162	-0.004126	-4.117	4.022e-05	0.3383	0.05279	0.01648
12	rs12824585:121561868:A:C	121561868	C	CHS_LP	1724	0.1063	0.006282	0.09403	0.1187	16.93	1.451e-59	0.3383	0.05279	0.01648
12	rs12824585:121561868:A:C	121561868	C	GENDER	1724	0.168	0.04351	0.08275	0.2533	3.862	0.0001167	0.3383	0.05279	0.01648
12	rs112831493:121586173:G:T	121586173	T	DOMxCHS_LP	1737	-0.1424	0.05618	-0.2525	-0.03229	-2.535	0.01134	1	0.002217	0.008791
12	rs73421553:121561921:C:T	121561921	T	DOM	1721	-0.0733	0.08783	-0.2454	0.09884	-0.8346	0.4041	1	0.05736	0.01813
12	rs73421553:121561921:C:T	121561921	T	POPULATION	1721	0.4578	0.04004	0.3793	0.5362	11.43	3.234e-29	1	0.05736	0.01813
12	rs73421553:121561921:C:T	121561921	T	AGE	1721	-0.007698	0.001915	-0.01145	-0.003945	-4.021	6.058e-05	1	0.05736	0.01813
12	rs73421553:121561921:C:T	121561921	T	CHS_LP	1721	0.1011	0.006326	0.08868	0.1135	15.98	1.098e-53	1	0.05736	0.01813
12	rs73421553:121561921:C:T	121561921	T	GENDER	1721	0.1596	0.04344	0.07449	0.2448	3.675	0.0002454	1	0.05736	0.01813
12	rs17435031:121600465:T:G	121600465	G	DOMxCHS_LP	1689	0.04938	0.01955	0.01105	0.0877	2.525	0.01166	1	0.04706	0.03681
12	rs208281:121561937:T:C	121561937	T	DOM	1751	NA	NA	NA	NA	NA	NA	1	0.000275	0.001099
12	rs208281:121561937:T:C	121561937	T	POPULATION	1751	NA	NA	NA	NA	NA	NA	1	0.000275	0.001099
12	rs208281:121561937:T:C	121561937	T	AGE	1751	NA	NA	NA	NA	NA	NA	1	0.000275	0.001099
12	rs208281:121561937:T:C	121561937	T	CHS_LP	1751	NA	NA	NA	NA	NA	NA	1	0.000275	0.001099
12	rs208281:121561937:T:C	121561937	T	GENDER	1751	NA	NA	NA	NA	NA	NA	1	0.000275	0.001099
12	12:121585995:A:T	121585995	T	DOMxCHS_LP	1748	0.219	0.09442	0.03396	0.4041	2.32	0.02048	1	0.002204	0.002747
12	rs3861798:121562036:T:C	121562036	C	DOM	1745	-0.05873	0.1016	-0.2578	0.1404	-0.5782	0.5632	0.5396	0.04084	0.004396
12	rs3861798:121562036:T:C	121562036	C	POPULATION	1745	0.4587	0.03973	0.3808	0.5366	11.55	9.131e-30	0.5396	0.04084	0.004396
12	rs3861798:121562036:T:C	121562036	C	AGE	1745	-0.007739	0.001898	-0.01146	-0.004019	-4.078	4.751e-05	0.5396	0.04084	0.004396
12	rs3861798:121562036:T:C	121562036	C	CHS_LP	1745	0.1016	0.006106	0.08967	0.1136	16.65	7.592e-58	0.5396	0.04084	0.004396
12	rs3861798:121562036:T:C	121562036	C	GENDER	1745	0.1647	0.04306	0.08034	0.2491	3.826	0.000135	0.5396	0.04084	0.004396
12	rs141259616:121601764:C:T	121601764	T	DOMxCHS_LP	1747	2.276	0.9892	0.3372	4.215	2.301	0.02152	1	0.0008274	0.003846
12	rs208282:121562104:G:A	121562104	G	DOM	1717	-0.0001832	0.05616	-0.1103	0.1099	-0.003261	0.9974	0.0201	0.2056	0.02033
12	rs208282:121562104:G:A	121562104	G	POPULATION	1717	0.459	0.03997	0.3806	0.5373	11.48	1.855e-29	0.0201	0.2056	0.02033
12	rs208282:121562104:G:A	121562104	G	AGE	1717	-0.00752	0.001911	-0.01127	-0.003774	-3.934	8.677e-05	0.0201	0.2056	0.02033
12	rs208282:121562104:G:A	121562104	G	CHS_LP	1717	0.1091	0.007592	0.09425	0.124	14.38	2.546e-44	0.0201	0.2056	0.02033
12	rs208282:121562104:G:A	121562104	G	GENDER	1717	0.1637	0.04331	0.07883	0.2486	3.78	0.0001622	0.0201	0.2056	0.02033
12	12:121589624:T:C	121589624	C	DOMxCHS_LP	1741	-0.09727	0.04283	-0.1812	-0.01332	-2.271	0.02327	1	0.005257	0.007143
12	rs208283:121562135:G:A	121562135	G	DOM	1717	-0.0001832	0.05616	-0.1103	0.1099	-0.003261	0.9974	0.0201	0.2056	0.02033
12	rs208283:121562135:G:A	121562135	G	POPULATION	1717	0.459	0.03997	0.3806	0.5373	11.48	1.855e-29	0.0201	0.2056	0.02033
12	rs208283:121562135:G:A	121562135	G	AGE	1717	-0.00752	0.001911	-0.01127	-0.003774	-3.934	8.677e-05	0.0201	0.2056	0.02033
12	rs208283:121562135:G:A	121562135	G	CHS_LP	1717	0.1091	0.007592	0.09425	0.124	14.38	2.546e-44	0.0201	0.2056	0.02033
12	rs208283:121562135:G:A	121562135	G	GENDER	1717	0.1637	0.04331	0.07883	0.2486	3.78	0.0001622	0.0201	0.2056	0.02033
12	rs61953398:121610161:G:A	121610161	A	DOMxCHS_LP	1732	0.04891	0.02163	0.006525	0.0913	2.262	0.02384	0.72	0.03335	0.01154
12	12:121562146:G:A	121562146	A	DOM	1753	NA	NA	NA	NA	NA	NA	1	0.0002747	0
12	12:121562146:G:A	121562146	A	POPULATION	1753	NA	NA	NA	NA	NA	NA	1	0.0002747	0
12	12:121562146:G:A	121562146	A	AGE	1753	NA	NA	NA	NA	NA	NA	1	0.0002747	0
12	12:121562146:G:A	121562146	A	CHS_LP	1753	NA	NA	NA	NA	NA	NA	1	0.0002747	0
12	12:121562146:G:A	121562146	A	GENDER	1753	NA	NA	NA	NA	NA	NA	1	0.0002747	0
12	rs111337093:121602635:C:T	121602635	T	DOMxCHS_LP	1731	-0.06738	0.02991	-0.126	-0.008754	-2.253	0.02441	0.5745	0.02171	0.01319
12	rs190100846:121562199:G:T	121562199	T	DOM	1752	NA	NA	NA	NA	NA	NA	1	0.0002749	0.0005495
12	rs190100846:121562199:G:T	121562199	T	POPULATION	1752	NA	NA	NA	NA	NA	NA	1	0.0002749	0.0005495
12	rs190100846:121562199:G:T	121562199	T	AGE	1752	NA	NA	NA	NA	NA	NA	1	0.0002749	0.0005495
12	rs190100846:121562199:G:T	121562199	T	CHS_LP	1752	NA	NA	NA	NA	NA	NA	1	0.0002749	0.0005495
12	rs190100846:121562199:G:T	121562199	T	GENDER	1752	NA	NA	NA	NA	NA	NA	1	0.0002749	0.0005495
12	rs76481706:121603294:T:C	121603294	C	DOMxCHS_LP	1731	-0.06738	0.02991	-0.126	-0.008754	-2.253	0.02441	0.5745	0.02171	0.01319
12	12:121562259:C:T	121562259	T	DOM	1731	-0.07187	0.3423	-0.7428	0.599	-0.21	0.8337	1	0.003062	0.01319
12	12:121562259:C:T	121562259	T	POPULATION	1731	0.4533	0.03989	0.3751	0.5315	11.36	6.597e-29	1	0.003062	0.01319
12	12:121562259:C:T	121562259	T	AGE	1731	-0.007715	0.001909	-0.01146	-0.003973	-4.041	5.561e-05	1	0.003062	0.01319
12	12:121562259:C:T	121562259	T	CHS_LP	1731	0.1014	0.005929	0.08977	0.113	17.1	1.122e-60	1	0.003062	0.01319
12	12:121562259:C:T	121562259	T	GENDER	1731	0.1651	0.04315	0.08055	0.2497	3.827	0.0001345	1	0.003062	0.01319
12	rs113838402:121601748:C:T	121601748	T	DOMxCHS_LP	1725	-0.06714	0.02981	-0.1256	-0.008702	-2.252	0.02446	0.5852	0.02207	0.01648
12	rs75618867:121562299:T:C	121562299	0	DOM	1753	NA	NA	NA	NA	NA	NA	1	0	0
12	rs75618867:121562299:T:C	121562299	0	POPULATION	1753	NA	NA	NA	NA	NA	NA	1	0	0
12	rs75618867:121562299:T:C	121562299	0	AGE	1753	NA	NA	NA	NA	NA	NA	1	0	0
12	rs75618867:121562299:T:C	121562299	0	CHS_LP	1753	NA	NA	NA	NA	NA	NA	1	0	0
12	rs75618867:121562299:T:C	121562299	0	GENDER	1753	NA	NA	NA	NA	NA	NA	1	0	0
12	rs149089381:121588925:G:A	121588925	A	DOMxCHS_LP	1746	-0.1635	0.07271	-0.306	-0.02098	-2.248	0.02467	1	0.002206	0.003846
12	rs12830607:121562482:A:G	121562482	G	DOM	1719	0.0287	0.06524	-0.09917	0.1566	0.44	0.66	0.7339	0.1182	0.01923
12	rs12830607:121562482:A:G	121562482	G	POPULATION	1719	0.4663	0.04003	0.3879	0.5448	11.65	3.066e-30	0.7339	0.1182	0.01923
12	rs12830607:121562482:A:G	121562482	G	AGE	1719	-0.007404	0.001911	-0.01115	-0.003658	-3.874	0.000111	0.7339	0.1182	0.01923
12	rs12830607:121562482:A:G	121562482	G	CHS_LP	1719	0.1053	0.006757	0.09204	0.1185	15.58	2.757e-51	0.7339	0.1182	0.01923
12	rs12830607:121562482:A:G	121562482	G	GENDER	1719	0.1576	0.0434	0.07252	0.2426	3.631	0.0002906	0.7339	0.1182	0.01923
12	rs76190743:121604252:A:G	121604252	G	DOMxCHS_LP	1732	-0.06722	0.02992	-0.1259	-0.00858	-2.247	0.02478	0.5743	0.0217	0.01264
12	12:121562742:C:T	121562742	T	DOM	1738	0.3449	1.246	-2.097	2.787	0.2768	0.782	1	0.0008324	0.00989
12	12:121562742:C:T	121562742	T	POPULATION	1738	0.4547	0.03989	0.3765	0.5329	11.4	4.464e-29	1	0.0008324	0.00989
12	12:121562742:C:T	121562742	T	AGE	1738	-0.007805	0.001906	-0.01154	-0.004069	-4.094	4.427e-05	1	0.0008324	0.00989
12	12:121562742:C:T	121562742	T	CHS_LP	1738	0.1026	0.005913	0.09096	0.1141	17.34	2.981e-62	1	0.0008324	0.00989
12	12:121562742:C:T	121562742	T	GENDER	1738	0.16	0.04318	0.07537	0.2446	3.705	0.0002178	1	0.0008324	0.00989
12	exm1044202	121600253	A	DOMxCHS_LP	1753	0.02823	0.01267	0.003392	0.05307	2.228	0.02603	0.1568	0.4577	0
12	rs138403654:121562772:G:A	121562772	A	DOM	1740	-0.1049	0.6244	-1.329	1.119	-0.168	0.8666	1	0.001384	0.007692
12	rs138403654:121562772:G:A	121562772	A	POPULATION	1740	0.4569	0.03992	0.3787	0.5351	11.45	2.683e-29	1	0.001384	0.007692
12	rs138403654:121562772:G:A	121562772	A	AGE	1740	-0.007748	0.001915	-0.0115	-0.003994	-4.045	5.453e-05	1	0.001384	0.007692
12	rs138403654:121562772:G:A	121562772	A	CHS_LP	1740	0.1014	0.005916	0.08985	0.113	17.15	5.373e-61	1	0.001384	0.007692
12	rs138403654:121562772:G:A	121562772	A	GENDER	1740	0.1647	0.04329	0.07987	0.2495	3.805	0.0001466	1	0.001384	0.007692
12	rs2567979:121631100:G:T	121631100	T	DOMxCHS_LP	1693	-0.0281	0.01272	-0.05303	-0.003168	-2.209	0.02731	0.6744	0.1712	0.03407
12	rs7313004:121562854:C:T	121562854	T	DOM	1747	-0.05965	0.1017	-0.2589	0.1396	-0.5868	0.5574	0.5394	0.04079	0.003297
12	rs7313004:121562854:C:T	121562854	T	POPULATION	1747	0.4563	0.03974	0.3785	0.5342	11.48	1.767e-29	0.5394	0.04079	0.003297
12	rs7313004:121562854:C:T	121562854	T	AGE	1747	-0.007825	0.001898	-0.01155	-0.004104	-4.122	3.938e-05	0.5394	0.04079	0.003297
12	rs7313004:121562854:C:T	121562854	T	CHS_LP	1747	0.1017	0.00611	0.08973	0.1137	16.65	7.54e-58	0.5394	0.04079	0.003297
12	rs7313004:121562854:C:T	121562854	T	GENDER	1747	0.1658	0.04308	0.08134	0.2502	3.848	0.0001234	0.5394	0.04079	0.003297
12	rs523977:121569125:C:T	121569125	C	DOMxCHS_LP	1732	-0.02672	0.01221	-0.05065	-0.00279	-2.188	0.02877	0.6431	0.1877	0.01209
12	rs208284:121563016:C:T	121563016	C	DOM	1728	-0.005231	0.05453	-0.1121	0.1016	-0.09594	0.9236	0.01416	0.2508	0.01429
12	rs208284:121563016:C:T	121563016	C	POPULATION	1728	0.46	0.03983	0.3819	0.5381	11.55	9.125e-30	0.01416	0.2508	0.01429
12	rs208284:121563016:C:T	121563016	C	AGE	1728	-0.00763	0.001903	-0.01136	-0.003899	-4.008	6.373e-05	0.01416	0.2508	0.01429
12	rs208284:121563016:C:T	121563016	C	CHS_LP	1728	0.1099	0.007968	0.0943	0.1255	13.79	3.907e-41	0.01416	0.2508	0.01429
12	rs208284:121563016:C:T	121563016	C	GENDER	1728	0.1634	0.04319	0.07877	0.2481	3.784	0.0001597	0.01416	0.2508	0.01429
12	rs208287:121587353:T:C	121587353	C	DOMxCHS_LP	1744	-0.02519	0.01157	-0.04787	-0.002508	-2.177	0.02964	0.01099	0.2739	0.004945
12	rs78954593:121563143:C:A	121563143	A	DOM	1744	-1.497	1.897	-5.215	2.221	-0.7891	0.4302	1	0.001657	0.004945
12	rs78954593:121563143:C:A	121563143	A	POPULATION	1744	0.4532	0.03979	0.3752	0.5312	11.39	4.935e-29	1	0.001657	0.004945
12	rs78954593:121563143:C:A	121563143	A	AGE	1744	-0.00795	0.001903	-0.01168	-0.00422	-4.178	3.092e-05	1	0.001657	0.004945
12	rs78954593:121563143:C:A	121563143	A	CHS_LP	1744	0.1013	0.005919	0.08967	0.1129	17.11	9.164e-61	1	0.001657	0.004945
12	rs78954593:121563143:C:A	121563143	A	GENDER	1744	0.1645	0.04315	0.07994	0.2491	3.812	0.0001425	1	0.001657	0.004945
12	rs11065450	121579657	A	DOMxCHS_LP	1753	-0.0262	0.01212	-0.04995	-0.002442	-2.161	0.03079	1	0.1907	0
12	rs55868376:121563155:A:T	121563155	T	DOM	1708	0.03383	0.0655	-0.09454	0.1622	0.5165	0.6056	0.6474	0.1172	0.02527
12	rs55868376:121563155:A:T	121563155	T	POPULATION	1708	0.4658	0.04013	0.3872	0.5445	11.61	5.013e-30	0.6474	0.1172	0.02527
12	rs55868376:121563155:A:T	121563155	T	AGE	1708	-0.00755	0.001922	-0.01132	-0.003784	-3.929	8.878e-05	0.6474	0.1172	0.02527
12	rs55868376:121563155:A:T	121563155	T	CHS_LP	1708	0.106	0.006774	0.09276	0.1193	15.65	1.062e-51	0.6474	0.1172	0.02527
12	rs55868376:121563155:A:T	121563155	T	GENDER	1708	0.156	0.04364	0.07048	0.2415	3.575	0.0003598	0.6474	0.1172	0.02527
12	rs147998595:121578992:C:G	121578992	G	DOMxCHS_LP	1746	0.19	0.08829	0.01696	0.3631	2.152	0.03153	1	0.002206	0.003846
12	12:121563156:T:A	121563156	A	DOM	1752	NA	NA	NA	NA	NA	NA	1	0.0002749	0.0005495
12	12:121563156:T:A	121563156	A	POPULATION	1752	NA	NA	NA	NA	NA	NA	1	0.0002749	0.0005495
12	12:121563156:T:A	121563156	A	AGE	1752	NA	NA	NA	NA	NA	NA	1	0.0002749	0.0005495
12	12:121563156:T:A	121563156	A	CHS_LP	1752	NA	NA	NA	NA	NA	NA	1	0.0002749	0.0005495
12	12:121563156:T:A	121563156	A	GENDER	1752	NA	NA	NA	NA	NA	NA	1	0.0002749	0.0005495
12	rs191426006:121565719:G:C	121565719	C	DOMxCHS_LP	1741	0.1305	0.0608	0.01131	0.2496	2.146	0.03201	1	0.003872	0.006593
12	rs117786959:121563169:G:A	121563169	A	DOM	1685	-0.2721	0.279	-0.8189	0.2747	-0.9753	0.3296	1	0.006579	0.03956
12	rs117786959:121563169:G:A	121563169	A	POPULATION	1685	0.4586	0.04072	0.3788	0.5384	11.26	2.057e-28	1	0.006579	0.03956
12	rs117786959:121563169:G:A	121563169	A	AGE	1685	-0.007659	0.001943	-0.01147	-0.003852	-3.943	8.385e-05	1	0.006579	0.03956
12	rs117786959:121563169:G:A	121563169	A	CHS_LP	1685	0.103	0.006045	0.0912	0.1149	17.05	3.175e-60	1	0.006579	0.03956
12	rs117786959:121563169:G:A	121563169	A	GENDER	1685	0.169	0.04428	0.0822	0.2558	3.817	0.0001402	1	0.006579	0.03956
12	rs189989:121590354:T:C	121590354	C	DOMxCHS_LP	1731	-0.02492	0.01163	-0.0477	-0.002134	-2.144	0.03221	0.007858	0.2756	0.01209
12	rs7309886:121563267:T:A	121563267	A	DOM	1726	-0.005605	0.05459	-0.1126	0.1014	-0.1027	0.9182	0.01176	0.25	0.01538
12	rs7309886:121563267:T:A	121563267	A	POPULATION	1726	0.4594	0.03987	0.3812	0.5375	11.52	1.235e-29	0.01176	0.25	0.01538
12	rs7309886:121563267:T:A	121563267	A	AGE	1726	-0.007582	0.001906	-0.01132	-0.003847	-3.979	7.214e-05	0.01176	0.25	0.01538
12	rs7309886:121563267:T:A	121563267	A	CHS_LP	1726	0.1099	0.007971	0.09426	0.1255	13.79	4.403e-41	0.01176	0.25	0.01538
12	rs7309886:121563267:T:A	121563267	A	GENDER	1726	0.163	0.04324	0.07831	0.2478	3.771	0.0001681	0.01176	0.25	0.01538
12	rs641940:121567912:C:T	121567912	C	DOMxCHS_LP	1730	-0.02759	0.01288	-0.05283	-0.002338	-2.141	0.03238	0.7032	0.145	0.01319
12	rs12310654:121563293:C:T	121563293	T	DOM	1715	0.03633	0.06574	-0.09252	0.1652	0.5527	0.5806	0.816	0.1151	0.02143
12	rs12310654:121563293:C:T	121563293	T	POPULATION	1715	0.4632	0.04005	0.3847	0.5417	11.57	7.646e-30	0.816	0.1151	0.02143
12	rs12310654:121563293:C:T	121563293	T	AGE	1715	-0.007607	0.001914	-0.01136	-0.003856	-3.975	7.33e-05	0.816	0.1151	0.02143
12	rs12310654:121563293:C:T	121563293	T	CHS_LP	1715	0.1055	0.006753	0.09225	0.1187	15.62	1.602e-51	0.816	0.1151	0.02143
12	rs12310654:121563293:C:T	121563293	T	GENDER	1715	0.1604	0.04345	0.07527	0.2456	3.693	0.000229	0.816	0.1151	0.02143
12	rs185266542:121595347:C:G	121595347	G	DOMxCHS_LP	1742	0.129	0.06033	0.01077	0.2472	2.138	0.03262	1	0.004146	0.006044
12	rs208285:121563357:G:A	121563357	G	DOM	1751	NA	NA	NA	NA	NA	NA	1	0.000275	0.001099
12	rs208285:121563357:G:A	121563357	G	POPULATION	1751	NA	NA	NA	NA	NA	NA	1	0.000275	0.001099
12	rs208285:121563357:G:A	121563357	G	AGE	1751	NA	NA	NA	NA	NA	NA	1	0.000275	0.001099
12	rs208285:121563357:G:A	121563357	G	CHS_LP	1751	NA	NA	NA	NA	NA	NA	1	0.000275	0.001099
12	rs208285:121563357:G:A	121563357	G	GENDER	1751	NA	NA	NA	NA	NA	NA	1	0.000275	0.001099
12	rs79890533:121601021:C:T	121601021	T	DOMxCHS_LP	1719	-0.05604	0.02646	-0.1079	-0.004185	-2.118	0.03431	1	0.03083	0.01978
12	rs12297280:121563386:A:T	121563386	T	DOM	1715	0.03633	0.06574	-0.09252	0.1652	0.5527	0.5806	0.816	0.1151	0.02143
12	rs12297280:121563386:A:T	121563386	T	POPULATION	1715	0.4632	0.04005	0.3847	0.5417	11.57	7.646e-30	0.816	0.1151	0.02143
12	rs12297280:121563386:A:T	121563386	T	AGE	1715	-0.007607	0.001914	-0.01136	-0.003856	-3.975	7.33e-05	0.816	0.1151	0.02143
12	rs12297280:121563386:A:T	121563386	T	CHS_LP	1715	0.1055	0.006753	0.09225	0.1187	15.62	1.602e-51	0.816	0.1151	0.02143
12	rs12297280:121563386:A:T	121563386	T	GENDER	1715	0.1604	0.04345	0.07527	0.2456	3.693	0.000229	0.816	0.1151	0.02143
12	rs169633:121594684:T:C	121594684	C	DOMxCHS_LP	1725	-0.02456	0.01164	-0.04738	-0.001733	-2.109	0.0351	0.007795	0.2762	0.01538
12	rs192293736:121563446:G:A	121563446	A	DOM	1740	-0.1049	0.6244	-1.329	1.119	-0.168	0.8666	1	0.001384	0.007692
12	rs192293736:121563446:G:A	121563446	A	POPULATION	1740	0.4569	0.03992	0.3787	0.5351	11.45	2.683e-29	1	0.001384	0.007692
12	rs192293736:121563446:G:A	121563446	A	AGE	1740	-0.007748	0.001915	-0.0115	-0.003994	-4.045	5.453e-05	1	0.001384	0.007692
12	rs192293736:121563446:G:A	121563446	A	CHS_LP	1740	0.1014	0.005916	0.08985	0.113	17.15	5.373e-61	1	0.001384	0.007692
12	rs192293736:121563446:G:A	121563446	A	GENDER	1740	0.1647	0.04329	0.07987	0.2495	3.805	0.0001466	1	0.001384	0.007692
12	rs208293:121600180:C:T	121600180	T	DOMxCHS_LP	1659	-0.02485	0.01185	-0.04808	-0.001619	-2.097	0.03619	0.02516	0.2744	0.05385
12	rs3891262:121563481:C:T	121563481	T	DOM	1739	-0.06003	0.1017	-0.2594	0.1393	-0.5902	0.5552	0.5405	0.04097	0.007692
12	rs3891262:121563481:C:T	121563481	T	POPULATION	1739	0.4553	0.03985	0.3772	0.5334	11.43	3.367e-29	0.5405	0.04097	0.007692
12	rs3891262:121563481:C:T	121563481	T	AGE	1739	-0.00787	0.0019	-0.01159	-0.004146	-4.142	3.613e-05	0.5405	0.04097	0.007692
12	rs3891262:121563481:C:T	121563481	T	CHS_LP	1739	0.1019	0.006116	0.0899	0.1139	16.66	6.394e-58	0.5405	0.04097	0.007692
12	rs3891262:121563481:C:T	121563481	T	GENDER	1739	0.1667	0.04314	0.0822	0.2513	3.865	0.000115	0.5405	0.04097	0.007692
12	rs656612:121576652:C:A	121576652	C	DOMxCHS_LP	1722	-0.02432	0.01164	-0.04712	-0.00151	-2.09	0.03679	0.008552	0.2718	0.01758
12	rs35694882:121563709:G:A	121563709	A	DOM	1715	0.03633	0.06574	-0.09252	0.1652	0.5527	0.5806	0.816	0.1151	0.02143
12	rs35694882:121563709:G:A	121563709	A	POPULATION	1715	0.4632	0.04005	0.3847	0.5417	11.57	7.646e-30	0.816	0.1151	0.02143
12	rs35694882:121563709:G:A	121563709	A	AGE	1715	-0.007607	0.001914	-0.01136	-0.003856	-3.975	7.33e-05	0.816	0.1151	0.02143
12	rs35694882:121563709:G:A	121563709	A	CHS_LP	1715	0.1055	0.006753	0.09225	0.1187	15.62	1.602e-51	0.816	0.1151	0.02143
12	rs35694882:121563709:G:A	121563709	A	GENDER	1715	0.1604	0.04345	0.07527	0.2456	3.693	0.000229	0.816	0.1151	0.02143
12	rs671684:121577778:G:A	121577778	A	DOMxCHS_LP	1733	-0.02426	0.01161	-0.04702	-0.001492	-2.088	0.0369	0.01071	0.2738	0.01154
12	rs2708099:121563794:G:C	121563794	C	DOM	1735	-0.04942	0.1442	-0.332	0.2331	-0.3428	0.7318	1	0.01942	0.00989
12	rs2708099:121563794:G:C	121563794	C	POPULATION	1735	0.4566	0.0399	0.3784	0.5348	11.44	2.752e-29	1	0.01942	0.00989
12	rs2708099:121563794:G:C	121563794	C	AGE	1735	-0.007688	0.001911	-0.01143	-0.003943	-4.024	5.976e-05	1	0.01942	0.00989
12	rs2708099:121563794:G:C	121563794	C	CHS_LP	1735	0.1036	0.006071	0.09172	0.1155	17.07	1.769e-60	1	0.01942	0.00989
12	rs2708099:121563794:G:C	121563794	C	GENDER	1735	0.1667	0.04327	0.08192	0.2515	3.853	0.000121	1	0.01942	0.00989
12	rs208290:121594056:G:A	121594056	A	DOMxCHS_LP	1727	-0.02427	0.01164	-0.04709	-0.001459	-2.085	0.03719	0.009046	0.2747	0.01484
12	rs11065442:121563896:A:C	121563896	C	DOM	1717	0.004349	0.05938	-0.112	0.1207	0.07323	0.9416	0.1347	0.1601	0.02033
12	rs11065442:121563896:A:C	121563896	C	POPULATION	1717	0.4663	0.04004	0.3878	0.5448	11.65	3.25e-30	0.1347	0.1601	0.02033
12	rs11065442:121563896:A:C	121563896	C	AGE	1717	-0.007525	0.001911	-0.01127	-0.00378	-3.938	8.557e-05	0.1347	0.1601	0.02033
12	rs11065442:121563896:A:C	121563896	C	CHS_LP	1717	0.1055	0.00707	0.09159	0.1193	14.91	2.211e-47	0.1347	0.1601	0.02033
12	rs11065442:121563896:A:C	121563896	C	GENDER	1717	0.1589	0.04339	0.07382	0.2439	3.661	0.0002587	0.1347	0.1601	0.02033
12	rs183283:121582240:G:A	121582240	A	DOMxCHS_LP	1734	-0.02406	0.01161	-0.04682	-0.001308	-2.073	0.03835	0.01279	0.2742	0.01099
12	rs71454678:121563923:G:A	121563923	A	DOM	1715	0.03633	0.06574	-0.09252	0.1652	0.5527	0.5806	0.816	0.1151	0.02143
12	rs71454678:121563923:G:A	121563923	A	POPULATION	1715	0.4632	0.04005	0.3847	0.5417	11.57	7.646e-30	0.816	0.1151	0.02143
12	rs71454678:121563923:G:A	121563923	A	AGE	1715	-0.007607	0.001914	-0.01136	-0.003856	-3.975	7.33e-05	0.816	0.1151	0.02143
12	rs71454678:121563923:G:A	121563923	A	CHS_LP	1715	0.1055	0.006753	0.09225	0.1187	15.62	1.602e-51	0.816	0.1151	0.02143
12	rs71454678:121563923:G:A	121563923	A	GENDER	1715	0.1604	0.04345	0.07527	0.2456	3.693	0.000229	0.816	0.1151	0.02143
12	rs169631:121583751:C:G	121583751	G	DOMxCHS_LP	1733	-0.02405	0.01162	-0.04682	-0.001287	-2.071	0.03853	0.01282	0.274	0.01154
12	12:121563985:C:T	121563985	T	DOM	1753	-0.0313	1.112	-2.212	2.149	-0.02814	0.9776	1	0.0005495	0
12	12:121563985:C:T	121563985	T	POPULATION	1753	0.4539	0.03972	0.376	0.5318	11.43	3.281e-29	1	0.0005495	0
12	12:121563985:C:T	121563985	T	AGE	1753	-0.007692	0.001898	-0.01141	-0.003971	-4.052	5.307e-05	1	0.0005495	0
12	12:121563985:C:T	121563985	T	CHS_LP	1753	0.1019	0.005898	0.0903	0.1134	17.27	8.111e-62	1	0.0005495	0
12	12:121563985:C:T	121563985	T	GENDER	1753	0.1639	0.04307	0.07951	0.2483	3.806	0.000146	1	0.0005495	0
12	rs78473339:121599829:G:C	121599829	C	DOMxCHS_LP	1727	-0.03955	0.01911	-0.07701	-0.0021	-2.07	0.03862	0.487	0.05463	0.01429
12	rs79868114:121564060:A:G	121564060	G	DOM	1753	NA	NA	NA	NA	NA	NA	1	0.0002747	0
12	rs79868114:121564060:A:G	121564060	G	POPULATION	1753	NA	NA	NA	NA	NA	NA	1	0.0002747	0
12	rs79868114:121564060:A:G	121564060	G	AGE	1753	NA	NA	NA	NA	NA	NA	1	0.0002747	0
12	rs79868114:121564060:A:G	121564060	G	CHS_LP	1753	NA	NA	NA	NA	NA	NA	1	0.0002747	0
12	rs79868114:121564060:A:G	121564060	G	GENDER	1753	NA	NA	NA	NA	NA	NA	1	0.0002747	0
12	rs368882722:121624545:C:T	121624545	T	DOMxCHS_LP	1751	0.7823	0.3805	0.03658	1.528	2.056	0.03992	1	0.0005501	0.001099
12	rs11065443:121564091:G:T	121564091	T	DOM	1715	-0.05861	0.1007	-0.256	0.1388	-0.582	0.5606	0.5563	0.04242	0.02198
12	rs11065443:121564091:G:T	121564091	T	POPULATION	1715	0.4537	0.04024	0.3748	0.5325	11.27	1.76e-28	0.5563	0.04242	0.02198
12	rs11065443:121564091:G:T	121564091	T	AGE	1715	-0.008046	0.001918	-0.0118	-0.004287	-4.195	2.863e-05	0.5563	0.04242	0.02198
12	rs11065443:121564091:G:T	121564091	T	CHS_LP	1715	0.1024	0.00623	0.09018	0.1146	16.44	1.788e-56	0.5563	0.04242	0.02198
12	rs11065443:121564091:G:T	121564091	T	GENDER	1715	0.1578	0.04353	0.07254	0.2432	3.626	0.0002957	0.5563	0.04242	0.02198
12	rs376814011:121607463:C:T	121607463	T	DOMxCHS_LP	1742	0.7828	0.3808	0.03653	1.529	2.056	0.03994	1	0.0005534	0.007143
12	rs17512249:121564117:A:G	121564117	G	DOM	1736	-0.01053	0.07359	-0.1548	0.1337	-0.1431	0.8863	1	0.08657	0.00989
12	rs17512249:121564117:A:G	121564117	G	POPULATION	1736	0.4565	0.03995	0.3782	0.5348	11.43	3.32e-29	1	0.08657	0.00989
12	rs17512249:121564117:A:G	121564117	G	AGE	1736	-0.007552	0.00191	-0.0113	-0.003808	-3.954	8.002e-05	1	0.08657	0.00989
12	rs17512249:121564117:A:G	121564117	G	CHS_LP	1736	0.1042	0.006508	0.09145	0.117	16.01	6.438e-54	1	0.08657	0.00989
12	rs17512249:121564117:A:G	121564117	G	GENDER	1736	0.1634	0.04324	0.07861	0.2481	3.778	0.0001634	1	0.08657	0.00989
12	exm1044228	121605355	A	DOMxCHS_LP	1753	0.0242	0.01192	0.0008297	0.04757	2.03	0.04255	0.4678	0.2308	0
12	rs566496:121564325:T:A	121564325	T	DOM	1751	NA	NA	NA	NA	NA	NA	1	0.000275	0.001099
12	rs566496:121564325:T:A	121564325	T	POPULATION	1751	NA	NA	NA	NA	NA	NA	1	0.000275	0.001099
12	rs566496:121564325:T:A	121564325	T	AGE	1751	NA	NA	NA	NA	NA	NA	1	0.000275	0.001099
12	rs566496:121564325:T:A	121564325	T	CHS_LP	1751	NA	NA	NA	NA	NA	NA	1	0.000275	0.001099
12	rs566496:121564325:T:A	121564325	T	GENDER	1751	NA	NA	NA	NA	NA	NA	1	0.000275	0.001099
12	rs78595509:121595453:T:C	121595453	C	DOMxCHS_LP	1735	0.09511	0.04704	0.002904	0.1873	2.022	0.04336	1	0.01277	0.01044
12	rs12312648:121564391:C:T	121564391	T	DOM	1714	0.03429	0.06592	-0.0949	0.1635	0.5203	0.603	0.816	0.1147	0.02253
12	rs12312648:121564391:C:T	121564391	T	POPULATION	1714	0.4635	0.04006	0.385	0.542	11.57	7.385e-30	0.816	0.1147	0.02253
12	rs12312648:121564391:C:T	121564391	T	AGE	1714	-0.007635	0.001915	-0.01139	-0.003881	-3.987	6.982e-05	0.816	0.1147	0.02253
12	rs12312648:121564391:C:T	121564391	T	CHS_LP	1714	0.1055	0.006754	0.09226	0.1187	15.62	1.657e-51	0.816	0.1147	0.02253
12	rs12312648:121564391:C:T	121564391	T	GENDER	1714	0.1595	0.0435	0.07428	0.2448	3.667	0.0002525	0.816	0.1147	0.02253
12	rs169632:121588545:T:C	121588545	C	DOMxCHS_LP	1709	-0.02326	0.01175	-0.04628	-0.0002402	-1.98	0.04782	0.01478	0.2754	0.02527
12	rs12821512:121564398:T:C	121564398	C	DOM	1715	0.03633	0.06574	-0.09252	0.1652	0.5527	0.5806	0.8159	0.1149	0.02198
12	rs12821512:121564398:T:C	121564398	C	POPULATION	1715	0.4632	0.04005	0.3847	0.5417	11.57	7.646e-30	0.8159	0.1149	0.02198
12	rs12821512:121564398:T:C	121564398	C	AGE	1715	-0.007607	0.001914	-0.01136	-0.003856	-3.975	7.33e-05	0.8159	0.1149	0.02198
12	rs12821512:121564398:T:C	121564398	C	CHS_LP	1715	0.1055	0.006753	0.09225	0.1187	15.62	1.602e-51	0.8159	0.1149	0.02198
12	rs12821512:121564398:T:C	121564398	C	GENDER	1715	0.1604	0.04345	0.07527	0.2456	3.693	0.000229	0.8159	0.1149	0.02198
12	rs2686385:121628027:T:C	121628027	C	DOMxCHS_LP	1691	-0.02326	0.01201	-0.04679	0.0002772	-1.937	0.05293	0.003284	0.2258	0.03516
12	12:121564448:T:G	121564448	G	DOM	1753	NA	NA	NA	NA	NA	NA	1	0.0002747	0
12	12:121564448:T:G	121564448	G	POPULATION	1753	NA	NA	NA	NA	NA	NA	1	0.0002747	0
12	12:121564448:T:G	121564448	G	AGE	1753	NA	NA	NA	NA	NA	NA	1	0.0002747	0
12	12:121564448:T:G	121564448	G	CHS_LP	1753	NA	NA	NA	NA	NA	NA	1	0.0002747	0
12	12:121564448:T:G	121564448	G	GENDER	1753	NA	NA	NA	NA	NA	NA	1	0.0002747	0
12	rs1653609:121605919:A:C	121605919	C	DOMxCHS_LP	1737	-0.02518	0.01308	-0.05081	0.0004572	-1.925	0.05439	0.6715	0.4878	0.008791
12	rs12312695:121564463:C:T	121564463	T	DOM	1714	0.03429	0.06592	-0.0949	0.1635	0.5203	0.603	0.816	0.1147	0.02253
12	rs12312695:121564463:C:T	121564463	T	POPULATION	1714	0.4635	0.04006	0.385	0.542	11.57	7.385e-30	0.816	0.1147	0.02253
12	rs12312695:121564463:C:T	121564463	T	AGE	1714	-0.007635	0.001915	-0.01139	-0.003881	-3.987	6.982e-05	0.816	0.1147	0.02253
12	rs12312695:121564463:C:T	121564463	T	CHS_LP	1714	0.1055	0.006754	0.09226	0.1187	15.62	1.657e-51	0.816	0.1147	0.02253
12	rs12312695:121564463:C:T	121564463	T	GENDER	1714	0.1595	0.0435	0.07428	0.2448	3.667	0.0002525	0.816	0.1147	0.02253
12	rs147014194:121628089:G:A	121628089	A	DOMxCHS_LP	1727	0.1764	0.09216	-0.0042	0.357	1.914	0.05574	1	0.004741	0.01484
12	rs12312758:121564615:C:A	121564615	A	DOM	1714	0.03429	0.06592	-0.0949	0.1635	0.5203	0.603	0.816	0.1147	0.02253
12	rs12312758:121564615:C:A	121564615	A	POPULATION	1714	0.4635	0.04006	0.385	0.542	11.57	7.385e-30	0.816	0.1147	0.02253
12	rs12312758:121564615:C:A	121564615	A	AGE	1714	-0.007635	0.001915	-0.01139	-0.003881	-3.987	6.982e-05	0.816	0.1147	0.02253
12	rs12312758:121564615:C:A	121564615	A	CHS_LP	1714	0.1055	0.006754	0.09226	0.1187	15.62	1.657e-51	0.816	0.1147	0.02253
12	rs12312758:121564615:C:A	121564615	A	GENDER	1714	0.1595	0.0435	0.07428	0.2448	3.667	0.0002525	0.816	0.1147	0.02253
12	rs12810503:121566515:G:C	121566515	C	DOMxCHS_LP	1739	-0.03473	0.01814	-0.07028	0.0008298	-1.914	0.05576	0.3731	0.05679	0.008242
12	rs113657985:121564665:G:A	121564665	A	DOM	1712	0.1729	0.2492	-0.3155	0.6612	0.6939	0.4879	1	0.008718	0.02308
12	rs113657985:121564665:G:A	121564665	A	POPULATION	1712	0.4577	0.04017	0.379	0.5365	11.39	4.884e-29	1	0.008718	0.02308
12	rs113657985:121564665:G:A	121564665	A	AGE	1712	-0.007379	0.00192	-0.01114	-0.003616	-3.844	0.0001256	1	0.008718	0.02308
12	rs113657985:121564665:G:A	121564665	A	CHS_LP	1712	0.1019	0.006012	0.09015	0.1137	16.95	1.049e-59	1	0.008718	0.02308
12	rs113657985:121564665:G:A	121564665	A	GENDER	1712	0.1598	0.04372	0.07408	0.2455	3.654	0.0002657	1	0.008718	0.02308
12	rs75497300:121626365:G:C	121626365	C	DOMxCHS_LP	1693	0.09089	0.04808	-0.003331	0.1851	1.891	0.05884	1	0.006254	0.03352
12	rs180753544:121564797:G:A	121564797	A	DOM	1749	0.08537	0.4893	-0.8737	1.044	0.1745	0.8615	1	0.001652	0.002198
12	rs180753544:121564797:G:A	121564797	A	POPULATION	1749	0.4536	0.03988	0.3754	0.5318	11.37	5.748e-29	1	0.001652	0.002198
12	rs180753544:121564797:G:A	121564797	A	AGE	1749	-0.00774	0.001903	-0.01147	-0.00401	-4.067	4.98e-05	1	0.001652	0.002198
12	rs180753544:121564797:G:A	121564797	A	CHS_LP	1749	0.1018	0.005913	0.09025	0.1134	17.22	1.646e-61	1	0.001652	0.002198
12	rs180753544:121564797:G:A	121564797	A	GENDER	1749	0.1627	0.04317	0.07811	0.2474	3.769	0.0001692	1	0.001652	0.002198
12	rs186783012:121617172:G:A	121617172	A	DOMxCHS_LP	1746	-0.5387	0.2854	-1.098	0.02055	-1.888	0.0592	1	0.0005516	0.003846
12	rs11065444:121564917:T:C	121564917	C	DOM	1715	0.03633	0.06574	-0.09252	0.1652	0.5527	0.5806	0.816	0.1151	0.02143
12	rs11065444:121564917:T:C	121564917	C	POPULATION	1715	0.4632	0.04005	0.3847	0.5417	11.57	7.646e-30	0.816	0.1151	0.02143
12	rs11065444:121564917:T:C	121564917	C	AGE	1715	-0.007607	0.001914	-0.01136	-0.003856	-3.975	7.33e-05	0.816	0.1151	0.02143
12	rs11065444:121564917:T:C	121564917	C	CHS_LP	1715	0.1055	0.006753	0.09225	0.1187	15.62	1.602e-51	0.816	0.1151	0.02143
12	rs11065444:121564917:T:C	121564917	C	GENDER	1715	0.1604	0.04345	0.07527	0.2456	3.693	0.000229	0.816	0.1151	0.02143
12	12:121630627:G:C	121630627	C	DOMxCHS_LP	1745	0.4276	0.2287	-0.02069	0.8759	1.87	0.06172	1	0.0005522	0.004945
12	rs113711923:121564949:C:T	121564949	T	DOM	1712	0.1729	0.2492	-0.3155	0.6612	0.6939	0.4879	1	0.008718	0.02308
12	rs113711923:121564949:C:T	121564949	T	POPULATION	1712	0.4577	0.04017	0.379	0.5365	11.39	4.884e-29	1	0.008718	0.02308
12	rs113711923:121564949:C:T	121564949	T	AGE	1712	-0.007379	0.00192	-0.01114	-0.003616	-3.844	0.0001256	1	0.008718	0.02308
12	rs113711923:121564949:C:T	121564949	T	CHS_LP	1712	0.1019	0.006012	0.09015	0.1137	16.95	1.049e-59	1	0.008718	0.02308
12	rs113711923:121564949:C:T	121564949	T	GENDER	1712	0.1598	0.04372	0.07408	0.2455	3.654	0.0002657	1	0.008718	0.02308
12	rs73220279:121624309:C:T	121624309	T	DOMxCHS_LP	1738	-0.02977	0.0161	-0.06132	0.001778	-1.849	0.06456	0.2313	0.0856	0.008242
12	rs2708094:121565100:C:T	121565100	C	DOM	1751	NA	NA	NA	NA	NA	NA	1	0.000275	0.001099
12	rs2708094:121565100:C:T	121565100	C	POPULATION	1751	NA	NA	NA	NA	NA	NA	1	0.000275	0.001099
12	rs2708094:121565100:C:T	121565100	C	AGE	1751	NA	NA	NA	NA	NA	NA	1	0.000275	0.001099
12	rs2708094:121565100:C:T	121565100	C	CHS_LP	1751	NA	NA	NA	NA	NA	NA	1	0.000275	0.001099
12	rs2708094:121565100:C:T	121565100	C	GENDER	1751	NA	NA	NA	NA	NA	NA	1	0.000275	0.001099
12	rs67691679:121571646:C:T	121571646	T	DOMxCHS_LP	1743	-0.03339	0.01809	-0.06884	0.002061	-1.846	0.06506	0.3774	0.05718	0.005495
12	rs201007044:121565433:C:T	121565433	T	DOM	1261	-0.002971	0.07887	-0.1576	0.1516	-0.03767	0.97	0.3765	0.1042	0.2802
12	rs201007044:121565433:C:T	121565433	T	POPULATION	1261	0.4476	0.04589	0.3577	0.5376	9.755	1.016e-21	0.3765	0.1042	0.2802
12	rs201007044:121565433:C:T	121565433	T	AGE	1261	-0.007977	0.002248	-0.01238	-0.003571	-3.548	0.0004019	0.3765	0.1042	0.2802
12	rs201007044:121565433:C:T	121565433	T	CHS_LP	1261	0.1151	0.007955	0.09953	0.1307	14.47	5.275e-44	0.3765	0.1042	0.2802
12	rs201007044:121565433:C:T	121565433	T	GENDER	1261	0.1691	0.04975	0.07163	0.2666	3.4	0.0006954	0.3765	0.1042	0.2802
12	rs12816966:121567670:A:G	121567670	G	DOMxCHS_LP	1742	-0.03339	0.01809	-0.06885	0.002075	-1.845	0.06517	0.3751	0.05697	0.006593
12	rs191426006:121565719:G:C	121565719	C	DOM	1741	-0.2	0.2732	-0.7353	0.3354	-0.732	0.4642	1	0.003872	0.006593
12	rs191426006:121565719:G:C	121565719	C	POPULATION	1741	0.4562	0.03989	0.378	0.5344	11.44	3.015e-29	1	0.003872	0.006593
12	rs191426006:121565719:G:C	121565719	C	AGE	1741	-0.007774	0.001904	-0.01151	-0.004043	-4.084	4.631e-05	1	0.003872	0.006593
12	rs191426006:121565719:G:C	121565719	C	CHS_LP	1741	0.1006	0.005937	0.08896	0.1122	16.94	1.036e-59	1	0.003872	0.006593
12	rs191426006:121565719:G:C	121565719	C	GENDER	1741	0.1642	0.04326	0.07939	0.249	3.795	0.0001528	1	0.003872	0.006593
12	rs139825828:121567913:A:T	121567913	T	DOMxCHS_LP	1742	-0.03339	0.01809	-0.06885	0.002075	-1.845	0.06517	0.3751	0.05697	0.006593
12	rs12314721:121565757:C:T	121565757	T	DOM	1715	0.03633	0.06574	-0.09252	0.1652	0.5527	0.5806	0.8159	0.1149	0.02198
12	rs12314721:121565757:C:T	121565757	T	POPULATION	1715	0.4632	0.04005	0.3847	0.5417	11.57	7.646e-30	0.8159	0.1149	0.02198
12	rs12314721:121565757:C:T	121565757	T	AGE	1715	-0.007607	0.001914	-0.01136	-0.003856	-3.975	7.33e-05	0.8159	0.1149	0.02198
12	rs12314721:121565757:C:T	121565757	T	CHS_LP	1715	0.1055	0.006753	0.09225	0.1187	15.62	1.602e-51	0.8159	0.1149	0.02198
12	rs12314721:121565757:C:T	121565757	T	GENDER	1715	0.1604	0.04345	0.07527	0.2456	3.693	0.000229	0.8159	0.1149	0.02198
12	rs146637843:121567915:G:C	121567915	C	DOMxCHS_LP	1742	-0.03339	0.01809	-0.06885	0.002075	-1.845	0.06517	0.3751	0.05697	0.006593
12	rs9805004:121565870:C:T	121565870	T	DOM	1714	0.03429	0.06592	-0.0949	0.1635	0.5203	0.603	0.816	0.1147	0.02253
12	rs9805004:121565870:C:T	121565870	T	POPULATION	1714	0.4635	0.04006	0.385	0.542	11.57	7.385e-30	0.816	0.1147	0.02253
12	rs9805004:121565870:C:T	121565870	T	AGE	1714	-0.007635	0.001915	-0.01139	-0.003881	-3.987	6.982e-05	0.816	0.1147	0.02253
12	rs9805004:121565870:C:T	121565870	T	CHS_LP	1714	0.1055	0.006754	0.09226	0.1187	15.62	1.657e-51	0.816	0.1147	0.02253
12	rs9805004:121565870:C:T	121565870	T	GENDER	1714	0.1595	0.0435	0.07428	0.2448	3.667	0.0002525	0.816	0.1147	0.02253
12	rs28969469:121570147:A:G	121570147	G	DOMxCHS_LP	1742	-0.03339	0.01809	-0.06885	0.002075	-1.845	0.06517	0.3749	0.05694	0.006044
12	rs67881993:121565950:G:T	121565950	T	DOM	1710	0.0195	0.09864	-0.1738	0.2128	0.1976	0.8433	0.2349	0.04195	0.02418
12	rs67881993:121565950:G:T	121565950	T	POPULATION	1710	0.4553	0.04022	0.3765	0.5342	11.32	1.068e-28	0.2349	0.04195	0.02418
12	rs67881993:121565950:G:T	121565950	T	AGE	1710	-0.007353	0.001921	-0.01112	-0.003589	-3.829	0.0001335	0.2349	0.04195	0.02418
12	rs67881993:121565950:G:T	121565950	T	CHS_LP	1710	0.1055	0.006261	0.09319	0.1177	16.84	5.26e-59	0.2349	0.04195	0.02418
12	rs67881993:121565950:G:T	121565950	T	GENDER	1710	0.158	0.04364	0.07248	0.2436	3.621	0.0003024	0.2349	0.04195	0.02418
12	rs494986:121569936:A:C	121569936	A	DOMxCHS_LP	1740	-0.03337	0.0181	-0.06885	0.002101	-1.844	0.06537	0.378	0.05731	0.007692
12	rs148325187:121566007:A:C	121566007	C	DOM	1750	NA	NA	NA	NA	NA	NA	1	0.0002752	0.001648
12	rs148325187:121566007:A:C	121566007	C	POPULATION	1750	NA	NA	NA	NA	NA	NA	1	0.0002752	0.001648
12	rs148325187:121566007:A:C	121566007	C	AGE	1750	NA	NA	NA	NA	NA	NA	1	0.0002752	0.001648
12	rs148325187:121566007:A:C	121566007	C	CHS_LP	1750	NA	NA	NA	NA	NA	NA	1	0.0002752	0.001648
12	rs148325187:121566007:A:C	121566007	C	GENDER	1750	NA	NA	NA	NA	NA	NA	1	0.0002752	0.001648
12	rs1653604:121611201:T:C	121611201	C	DOMxCHS_LP	1745	-0.02384	0.01299	-0.04931	0.001624	-1.835	0.06668	0.6722	0.4862	0.004396
12	rs57263663:121566204:C:T	121566204	T	DOM	1722	-0.06475	0.08762	-0.2365	0.107	-0.739	0.46	1	0.05736	0.01813
12	rs57263663:121566204:C:T	121566204	T	POPULATION	1722	0.4571	0.04004	0.3786	0.5356	11.42	3.787e-29	1	0.05736	0.01813
12	rs57263663:121566204:C:T	121566204	T	AGE	1722	-0.007718	0.001914	-0.01147	-0.003966	-4.032	5.782e-05	1	0.05736	0.01813
12	rs57263663:121566204:C:T	121566204	T	CHS_LP	1722	0.1012	0.006325	0.08883	0.1136	16	7.738e-54	1	0.05736	0.01813
12	rs57263663:121566204:C:T	121566204	T	GENDER	1722	0.1588	0.04343	0.07364	0.2439	3.656	0.0002643	1	0.05736	0.01813
12	rs150561863:121628339:G:A	121628339	A	DOMxCHS_LP	1730	-0.2036	0.111	-0.4213	0.01401	-1.834	0.06686	1	0.001393	0.01374
12	rs111673922:121566423:G:A	121566423	A	DOM	1722	-0.06475	0.08762	-0.2365	0.107	-0.739	0.46	1	0.05736	0.01813
12	rs111673922:121566423:G:A	121566423	A	POPULATION	1722	0.4571	0.04004	0.3786	0.5356	11.42	3.787e-29	1	0.05736	0.01813
12	rs111673922:121566423:G:A	121566423	A	AGE	1722	-0.007718	0.001914	-0.01147	-0.003966	-4.032	5.782e-05	1	0.05736	0.01813
12	rs111673922:121566423:G:A	121566423	A	CHS_LP	1722	0.1012	0.006325	0.08883	0.1136	16	7.738e-54	1	0.05736	0.01813
12	rs111673922:121566423:G:A	121566423	A	GENDER	1722	0.1588	0.04343	0.07364	0.2439	3.656	0.0002643	1	0.05736	0.01813
12	rs35076950:121574410:C:T	121574410	T	DOMxCHS_LP	1746	-0.03298	0.01808	-0.06842	0.002464	-1.824	0.06837	0.3797	0.05736	0.003846
12	rs12810503:121566515:G:C	121566515	C	DOM	1739	0.1281	0.08478	-0.03806	0.2943	1.511	0.131	0.3731	0.05679	0.008242
12	rs12810503:121566515:G:C	121566515	C	POPULATION	1739	0.4587	0.03987	0.3806	0.5369	11.51	1.433e-29	0.3731	0.05679	0.008242
12	rs12810503:121566515:G:C	121566515	C	AGE	1739	-0.007681	0.001905	-0.01141	-0.003947	-4.032	5.765e-05	0.3731	0.05679	0.008242
12	rs12810503:121566515:G:C	121566515	C	CHS_LP	1739	0.1066	0.006295	0.09422	0.1189	16.93	1.351e-59	0.3731	0.05679	0.008242
12	rs12810503:121566515:G:C	121566515	C	GENDER	1739	0.1632	0.04327	0.07837	0.248	3.771	0.000168	0.3731	0.05679	0.008242
12	12:121608343:C:T	121608343	T	DOMxCHS_LP	1752	-0.4116	0.2286	-0.8596	0.03642	-1.801	0.07193	1	0.0005498	0.0005495
12	rs57942857:121566545:G:A	121566545	A	DOM	1749	NA	NA	NA	NA	NA	NA	1	0.0002753	0.002198
12	rs57942857:121566545:G:A	121566545	A	POPULATION	1749	NA	NA	NA	NA	NA	NA	1	0.0002753	0.002198
12	rs57942857:121566545:G:A	121566545	A	AGE	1749	NA	NA	NA	NA	NA	NA	1	0.0002753	0.002198
12	rs57942857:121566545:G:A	121566545	A	CHS_LP	1749	NA	NA	NA	NA	NA	NA	1	0.0002753	0.002198
12	rs57942857:121566545:G:A	121566545	A	GENDER	1749	NA	NA	NA	NA	NA	NA	1	0.0002753	0.002198
12	exm1044235	121605408	G	DOMxCHS_LP	1753	0.1157	0.06501	-0.01173	0.2431	1.779	0.07533	1	0.003022	0
12	rs192805735:121567021:G:A	121567021	A	DOM	1751	NA	NA	NA	NA	NA	NA	1	0.0002752	0.001648
12	rs192805735:121567021:G:A	121567021	A	POPULATION	1751	NA	NA	NA	NA	NA	NA	1	0.0002752	0.001648
12	rs192805735:121567021:G:A	121567021	A	AGE	1751	NA	NA	NA	NA	NA	NA	1	0.0002752	0.001648
12	rs192805735:121567021:G:A	121567021	A	CHS_LP	1751	NA	NA	NA	NA	NA	NA	1	0.0002752	0.001648
12	rs192805735:121567021:G:A	121567021	A	GENDER	1751	NA	NA	NA	NA	NA	NA	1	0.0002752	0.001648
12	rs12832396:121581681:T:C	121581681	C	DOMxCHS_LP	1751	-0.03186	0.01799	-0.06712	0.003408	-1.771	0.07681	0.2858	0.05913	0.001099
12	12:121567045:G:C	121567045	C	DOM	1749	NA	NA	NA	NA	NA	NA	1	0.0002753	0.002198
12	12:121567045:G:C	121567045	C	POPULATION	1749	NA	NA	NA	NA	NA	NA	1	0.0002753	0.002198
12	12:121567045:G:C	121567045	C	AGE	1749	NA	NA	NA	NA	NA	NA	1	0.0002753	0.002198
12	12:121567045:G:C	121567045	C	CHS_LP	1749	NA	NA	NA	NA	NA	NA	1	0.0002753	0.002198
12	12:121567045:G:C	121567045	C	GENDER	1749	NA	NA	NA	NA	NA	NA	1	0.0002753	0.002198
12	rs34185850:121578351:T:C	121578351	C	DOMxCHS_LP	1752	-0.03158	0.01799	-0.06684	0.003682	-1.755	0.07938	0.2812	0.05855	0.0005495
12	rs187833144:121567182:G:A	121567182	A	DOM	1747	-0.2091	0.3389	-0.8733	0.4551	-0.617	0.5373	1	0.003583	0.003297
12	rs187833144:121567182:G:A	121567182	A	POPULATION	1747	0.4513	0.03976	0.3734	0.5293	11.35	7.223e-29	1	0.003583	0.003297
12	rs187833144:121567182:G:A	121567182	A	AGE	1747	-0.007701	0.001903	-0.01143	-0.003971	-4.047	5.413e-05	1	0.003583	0.003297
12	rs187833144:121567182:G:A	121567182	A	CHS_LP	1747	0.102	0.005915	0.09041	0.1136	17.24	1.22e-61	1	0.003583	0.003297
12	rs187833144:121567182:G:A	121567182	A	GENDER	1747	0.1647	0.04309	0.08024	0.2491	3.822	0.0001371	1	0.003583	0.003297
12	rs17434640:121578450:G:A	121578450	A	DOMxCHS_LP	1752	-0.03158	0.01799	-0.06684	0.003682	-1.755	0.07938	0.2812	0.05855	0.0005495
12	rs7310821:121567185:C:T	121567185	T	DOM	1733	-0.06503	0.1016	-0.2642	0.1341	-0.6401	0.5222	0.2407	0.04194	0.01099
12	rs7310821:121567185:C:T	121567185	T	POPULATION	1733	0.453	0.03991	0.3748	0.5312	11.35	7.502e-29	0.2407	0.04194	0.01099
12	rs7310821:121567185:C:T	121567185	T	AGE	1733	-0.00787	0.001909	-0.01161	-0.004129	-4.124	3.909e-05	0.2407	0.04194	0.01099
12	rs7310821:121567185:C:T	121567185	T	CHS_LP	1733	0.101	0.00614	0.08897	0.113	16.45	1.348e-56	0.2407	0.04194	0.01099
12	rs7310821:121567185:C:T	121567185	T	GENDER	1733	0.1682	0.04328	0.0834	0.2531	3.887	0.0001054	0.2407	0.04194	0.01099
12	rs71454679:121580223:G:A	121580223	A	DOMxCHS_LP	1752	-0.03158	0.01799	-0.06684	0.003682	-1.755	0.07938	0.2812	0.05855	0.0005495
12	12:121567319:G:C	121567319	C	DOM	1750	NA	NA	NA	NA	NA	NA	1	0.0002752	0.001648
12	12:121567319:G:C	121567319	C	POPULATION	1750	NA	NA	NA	NA	NA	NA	1	0.0002752	0.001648
12	12:121567319:G:C	121567319	C	AGE	1750	NA	NA	NA	NA	NA	NA	1	0.0002752	0.001648
12	12:121567319:G:C	121567319	C	CHS_LP	1750	NA	NA	NA	NA	NA	NA	1	0.0002752	0.001648
12	12:121567319:G:C	121567319	C	GENDER	1750	NA	NA	NA	NA	NA	NA	1	0.0002752	0.001648
12	rs12824585:121561868:A:C	121561868	C	DOMxCHS_LP	1724	-0.03262	0.01859	-0.06906	0.003809	-1.755	0.07943	0.3383	0.05279	0.01648
12	rs9805054:121567370:G:A	121567370	A	DOM	1753	NA	NA	NA	NA	NA	NA	1	0.0002747	0
12	rs9805054:121567370:G:A	121567370	A	POPULATION	1753	NA	NA	NA	NA	NA	NA	1	0.0002747	0
12	rs9805054:121567370:G:A	121567370	A	AGE	1753	NA	NA	NA	NA	NA	NA	1	0.0002747	0
12	rs9805054:121567370:G:A	121567370	A	CHS_LP	1753	NA	NA	NA	NA	NA	NA	1	0.0002747	0
12	rs9805054:121567370:G:A	121567370	A	GENDER	1753	NA	NA	NA	NA	NA	NA	1	0.0002747	0
12	rs61953400:121614284:G:A	121614284	A	DOMxCHS_LP	1738	0.04499	0.02564	-0.005264	0.09525	1.755	0.07949	0.5823	0.0219	0.008791
12	rs12816966:121567670:A:G	121567670	G	DOM	1742	0.121	0.08439	-0.04443	0.2864	1.434	0.1519	0.3751	0.05697	0.006593
12	rs12816966:121567670:A:G	121567670	G	POPULATION	1742	0.4564	0.03983	0.3783	0.5344	11.46	2.372e-29	0.3751	0.05697	0.006593
12	rs12816966:121567670:A:G	121567670	G	AGE	1742	-0.007575	0.001903	-0.01131	-0.003846	-3.981	7.151e-05	0.3751	0.05697	0.006593
12	rs12816966:121567670:A:G	121567670	G	CHS_LP	1742	0.1062	0.006271	0.09393	0.1185	16.94	1.142e-59	0.3751	0.05697	0.006593
12	rs12816966:121567670:A:G	121567670	G	GENDER	1742	0.1655	0.04318	0.08091	0.2502	3.834	0.0001308	0.3751	0.05697	0.006593
12	rs12830584:121581661:A:T	121581661	T	DOMxCHS_LP	1751	-0.03157	0.018	-0.06685	0.003699	-1.754	0.07954	0.2813	0.05858	0.001099
12	rs115486488:121567731:T:G	121567731	G	DOM	1736	-0.007934	0.07355	-0.1521	0.1362	-0.1079	0.9141	1	0.08652	0.009341
12	rs115486488:121567731:T:G	121567731	G	POPULATION	1736	0.4528	0.03992	0.3746	0.5311	11.34	8.192e-29	1	0.08652	0.009341
12	rs115486488:121567731:T:G	121567731	G	AGE	1736	-0.007455	0.001909	-0.0112	-0.003712	-3.904	9.82e-05	1	0.08652	0.009341
12	rs115486488:121567731:T:G	121567731	G	CHS_LP	1736	0.1045	0.006502	0.09178	0.1173	16.08	2.663e-54	1	0.08652	0.009341
12	rs115486488:121567731:T:G	121567731	G	GENDER	1736	0.1631	0.04319	0.07844	0.2477	3.776	0.0001647	1	0.08652	0.009341
12	rs12820593:121583937:A:G	121583937	G	DOMxCHS_LP	1752	-0.03155	0.01799	-0.06681	0.003715	-1.753	0.0797	0.2812	0.05855	0.0005495
12	rs113663757:121567871:G:A	121567871	A	DOM	1749	NA	NA	NA	NA	NA	NA	1	0.0002753	0.002198
12	rs113663757:121567871:G:A	121567871	A	POPULATION	1749	NA	NA	NA	NA	NA	NA	1	0.0002753	0.002198
12	rs113663757:121567871:G:A	121567871	A	AGE	1749	NA	NA	NA	NA	NA	NA	1	0.0002753	0.002198
12	rs113663757:121567871:G:A	121567871	A	CHS_LP	1749	NA	NA	NA	NA	NA	NA	1	0.0002753	0.002198
12	rs113663757:121567871:G:A	121567871	A	GENDER	1749	NA	NA	NA	NA	NA	NA	1	0.0002753	0.002198
12	rs34480856:121584990:G:A	121584990	A	DOMxCHS_LP	1752	-0.03155	0.01799	-0.06681	0.003715	-1.753	0.0797	0.2812	0.05855	0.0005495
12	rs73218221:121567885:G:A	121567885	A	DOM	1736	-0.01484	0.07326	-0.1584	0.1288	-0.2025	0.8395	1	0.08713	0.00989
12	rs73218221:121567885:G:A	121567885	A	POPULATION	1736	0.4527	0.03992	0.3745	0.5309	11.34	8.295e-29	1	0.08713	0.00989
12	rs73218221:121567885:G:A	121567885	A	AGE	1736	-0.007451	0.001909	-0.01119	-0.00371	-3.903	9.854e-05	1	0.08713	0.00989
12	rs73218221:121567885:G:A	121567885	A	CHS_LP	1736	0.1047	0.006506	0.09191	0.1174	16.09	2.287e-54	1	0.08713	0.00989
12	rs73218221:121567885:G:A	121567885	A	GENDER	1736	0.1632	0.04318	0.07854	0.2478	3.779	0.0001629	1	0.08713	0.00989
12	rs35605477:121587034:C:T	121587034	T	DOMxCHS_LP	1752	-0.03155	0.01799	-0.06681	0.003715	-1.753	0.0797	0.2812	0.05855	0.0005495
12	rs641940:121567912:C:T	121567912	C	DOM	1730	0.03414	0.06101	-0.08544	0.1537	0.5596	0.5758	0.7032	0.145	0.01319
12	rs641940:121567912:C:T	121567912	C	POPULATION	1730	0.4524	0.04	0.374	0.5308	11.31	1.159e-28	0.7032	0.145	0.01319
12	rs641940:121567912:C:T	121567912	C	AGE	1730	-0.007553	0.001913	-0.0113	-0.003803	-3.948	8.206e-05	0.7032	0.145	0.01319
12	rs641940:121567912:C:T	121567912	C	CHS_LP	1730	0.1101	0.006985	0.09639	0.1238	15.76	2.256e-52	0.7032	0.145	0.01319
12	rs641940:121567912:C:T	121567912	C	GENDER	1730	0.1658	0.04331	0.08088	0.2506	3.828	0.000134	0.7032	0.145	0.01319
12	rs71454680:121589925:G:A	121589925	A	DOMxCHS_LP	1751	-0.03152	0.018	-0.06679	0.003751	-1.752	0.08003	0.2813	0.05858	0.001099
12	rs139825828:121567913:A:T	121567913	T	DOM	1742	0.121	0.08439	-0.04443	0.2864	1.434	0.1519	0.3751	0.05697	0.006593
12	rs139825828:121567913:A:T	121567913	T	POPULATION	1742	0.4564	0.03983	0.3783	0.5344	11.46	2.372e-29	0.3751	0.05697	0.006593
12	rs139825828:121567913:A:T	121567913	T	AGE	1742	-0.007575	0.001903	-0.01131	-0.003846	-3.981	7.151e-05	0.3751	0.05697	0.006593
12	rs139825828:121567913:A:T	121567913	T	CHS_LP	1742	0.1062	0.006271	0.09393	0.1185	16.94	1.142e-59	0.3751	0.05697	0.006593
12	rs139825828:121567913:A:T	121567913	T	GENDER	1742	0.1655	0.04318	0.08091	0.2502	3.834	0.0001308	0.3751	0.05697	0.006593
12	rs73218241:121591632:G:A	121591632	A	DOMxCHS_LP	1752	-0.03147	0.01799	-0.06673	0.003781	-1.75	0.08033	0.2833	0.05882	0.0005495
12	rs146637843:121567915:G:C	121567915	C	DOM	1742	0.121	0.08439	-0.04443	0.2864	1.434	0.1519	0.3751	0.05697	0.006593
12	rs146637843:121567915:G:C	121567915	C	POPULATION	1742	0.4564	0.03983	0.3783	0.5344	11.46	2.372e-29	0.3751	0.05697	0.006593
12	rs146637843:121567915:G:C	121567915	C	AGE	1742	-0.007575	0.001903	-0.01131	-0.003846	-3.981	7.151e-05	0.3751	0.05697	0.006593
12	rs146637843:121567915:G:C	121567915	C	CHS_LP	1742	0.1062	0.006271	0.09393	0.1185	16.94	1.142e-59	0.3751	0.05697	0.006593
12	rs146637843:121567915:G:C	121567915	C	GENDER	1742	0.1655	0.04318	0.08091	0.2502	3.834	0.0001308	0.3751	0.05697	0.006593
12	rs35018823:121596139:G:A	121596139	A	DOMxCHS_LP	1752	-0.03147	0.01799	-0.06673	0.003781	-1.75	0.08033	0.2833	0.05882	0.0005495
12	rs192778594:121567929:A:C	121567929	C	DOM	1747	0.5883	0.4698	-0.3325	1.509	1.252	0.2106	1	0.001654	0.003297
12	rs192778594:121567929:A:C	121567929	C	POPULATION	1747	0.4511	0.03974	0.3732	0.529	11.35	7.332e-29	1	0.001654	0.003297
12	rs192778594:121567929:A:C	121567929	C	AGE	1747	-0.007595	0.001898	-0.01132	-0.003875	-4.001	6.56e-05	1	0.001654	0.003297
12	rs192778594:121567929:A:C	121567929	C	CHS_LP	1747	0.1013	0.005912	0.08973	0.1129	17.14	5.886e-61	1	0.001654	0.003297
12	rs192778594:121567929:A:C	121567929	C	GENDER	1747	0.1652	0.043	0.08089	0.2494	3.841	0.0001268	1	0.001654	0.003297
12	rs11065472:121626221:G:A	121626221	A	DOMxCHS_LP	1686	0.02076	0.01196	-0.002691	0.04421	1.735	0.08291	0.01718	0.2668	0.03736
12	rs653682:121568200:T:A	121568200	T	DOM	1751	NA	NA	NA	NA	NA	NA	1	0.000275	0.001099
12	rs653682:121568200:T:A	121568200	T	POPULATION	1751	NA	NA	NA	NA	NA	NA	1	0.000275	0.001099
12	rs653682:121568200:T:A	121568200	T	AGE	1751	NA	NA	NA	NA	NA	NA	1	0.000275	0.001099
12	rs653682:121568200:T:A	121568200	T	CHS_LP	1751	NA	NA	NA	NA	NA	NA	1	0.000275	0.001099
12	rs653682:121568200:T:A	121568200	T	GENDER	1751	NA	NA	NA	NA	NA	NA	1	0.000275	0.001099
12	rs111259202:121588707:G:A	121588707	A	DOMxCHS_LP	1751	-0.03118	0.01798	-0.06642	0.004063	-1.734	0.08309	0.2834	0.05886	0.001099
12	rs28360439:121568201:T:C	121568201	C	DOM	1736	-0.01484	0.07326	-0.1584	0.1288	-0.2025	0.8395	1	0.08713	0.00989
12	rs28360439:121568201:T:C	121568201	C	POPULATION	1736	0.4527	0.03992	0.3745	0.5309	11.34	8.295e-29	1	0.08713	0.00989
12	rs28360439:121568201:T:C	121568201	C	AGE	1736	-0.007451	0.001909	-0.01119	-0.00371	-3.903	9.854e-05	1	0.08713	0.00989
12	rs28360439:121568201:T:C	121568201	C	CHS_LP	1736	0.1047	0.006506	0.09191	0.1174	16.09	2.287e-54	1	0.08713	0.00989
12	rs28360439:121568201:T:C	121568201	C	GENDER	1736	0.1632	0.04318	0.07854	0.2478	3.779	0.0001629	1	0.08713	0.00989
12	rs12813980:121598487:C:A	121598487	A	DOMxCHS_LP	1751	-0.03097	0.01796	-0.06616	0.004227	-1.725	0.08478	0.2834	0.05886	0.001099
12	rs189490384:121568358:C:T	121568358	T	DOM	1750	0.2555	0.9673	-1.64	2.151	0.2641	0.7917	1	0.0005504	0.001648
12	rs189490384:121568358:C:T	121568358	T	POPULATION	1750	0.4503	0.03979	0.3723	0.5283	11.32	1.065e-28	1	0.0005504	0.001648
12	rs189490384:121568358:C:T	121568358	T	AGE	1750	-0.007589	0.001902	-0.01132	-0.00386	-3.989	6.901e-05	1	0.0005504	0.001648
12	rs189490384:121568358:C:T	121568358	T	CHS_LP	1750	0.1025	0.005921	0.09086	0.1141	17.31	4.734e-62	1	0.0005504	0.001648
12	rs189490384:121568358:C:T	121568358	T	GENDER	1750	0.1627	0.04309	0.07822	0.2471	3.775	0.000165	1	0.0005504	0.001648
12	rs208278:121560664:G:A	121560664	G	DOMxCHS_LP	1717	-0.02059	0.01202	-0.04414	0.002962	-1.713	0.0868	0.0201	0.2056	0.02033
12	rs28969463:121568371:T:G	121568371	G	DOM	1736	-0.01484	0.07326	-0.1584	0.1288	-0.2025	0.8395	1	0.08713	0.00989
12	rs28969463:121568371:T:G	121568371	G	POPULATION	1736	0.4527	0.03992	0.3745	0.5309	11.34	8.295e-29	1	0.08713	0.00989
12	rs28969463:121568371:T:G	121568371	G	AGE	1736	-0.007451	0.001909	-0.01119	-0.00371	-3.903	9.854e-05	1	0.08713	0.00989
12	rs28969463:121568371:T:G	121568371	G	CHS_LP	1736	0.1047	0.006506	0.09191	0.1174	16.09	2.287e-54	1	0.08713	0.00989
12	rs28969463:121568371:T:G	121568371	G	GENDER	1736	0.1632	0.04318	0.07854	0.2478	3.779	0.0001629	1	0.08713	0.00989
12	rs208279:121560724:T:A	121560724	T	DOMxCHS_LP	1717	-0.02059	0.01202	-0.04414	0.002962	-1.713	0.0868	0.0201	0.2056	0.02033
12	12:121568489:A:G	121568489	G	DOM	1748	NA	NA	NA	NA	NA	NA	1	0.0002755	0.002747
12	12:121568489:A:G	121568489	G	POPULATION	1748	NA	NA	NA	NA	NA	NA	1	0.0002755	0.002747
12	12:121568489:A:G	121568489	G	AGE	1748	NA	NA	NA	NA	NA	NA	1	0.0002755	0.002747
12	12:121568489:A:G	121568489	G	CHS_LP	1748	NA	NA	NA	NA	NA	NA	1	0.0002755	0.002747
12	12:121568489:A:G	121568489	G	GENDER	1748	NA	NA	NA	NA	NA	NA	1	0.0002755	0.002747
12	rs208282:121562104:G:A	121562104	G	DOMxCHS_LP	1717	-0.02059	0.01202	-0.04414	0.002962	-1.713	0.0868	0.0201	0.2056	0.02033
12	rs657172:121568874:G:A	121568874	G	DOM	1717	0.1473	0.089	-0.02718	0.3217	1.655	0.09819	0.4603	0.05104	0.02033
12	rs657172:121568874:G:A	121568874	G	POPULATION	1717	0.462	0.04006	0.3835	0.5406	11.53	1.095e-29	0.4603	0.05104	0.02033
12	rs657172:121568874:G:A	121568874	G	AGE	1717	-0.007177	0.00192	-0.01094	-0.003413	-3.737	0.0001921	0.4603	0.05104	0.02033
12	rs657172:121568874:G:A	121568874	G	CHS_LP	1717	0.1058	0.006281	0.09348	0.1181	16.84	5.114e-59	0.4603	0.05104	0.02033
12	rs657172:121568874:G:A	121568874	G	GENDER	1717	0.1656	0.04348	0.08033	0.2508	3.807	0.0001454	0.4603	0.05104	0.02033
12	rs208283:121562135:G:A	121562135	G	DOMxCHS_LP	1717	-0.02059	0.01202	-0.04414	0.002962	-1.713	0.0868	0.0201	0.2056	0.02033
12	rs111291922:121568882:G:C	121568882	C	DOM	1749	NA	NA	NA	NA	NA	NA	1	0.0002753	0.002198
12	rs111291922:121568882:G:C	121568882	C	POPULATION	1749	NA	NA	NA	NA	NA	NA	1	0.0002753	0.002198
12	rs111291922:121568882:G:C	121568882	C	AGE	1749	NA	NA	NA	NA	NA	NA	1	0.0002753	0.002198
12	rs111291922:121568882:G:C	121568882	C	CHS_LP	1749	NA	NA	NA	NA	NA	NA	1	0.0002753	0.002198
12	rs111291922:121568882:G:C	121568882	C	GENDER	1749	NA	NA	NA	NA	NA	NA	1	0.0002753	0.002198
12	rs670541:121569634:T:C	121569634	T	DOMxCHS_LP	1730	-0.03065	0.01796	-0.06586	0.004559	-1.706	0.08815	0.5273	0.06013	0.01319
12	rs28969465:121568896:A:G	121568896	G	DOM	1719	0.1462	0.08916	-0.02854	0.321	1.64	0.1012	0.4561	0.0507	0.01923
12	rs28969465:121568896:A:G	121568896	G	POPULATION	1719	0.4626	0.04002	0.3842	0.5411	11.56	8.195e-30	0.4561	0.0507	0.01923
12	rs28969465:121568896:A:G	121568896	G	AGE	1719	-0.007215	0.001918	-0.01097	-0.003455	-3.761	0.0001747	0.4561	0.0507	0.01923
12	rs28969465:121568896:A:G	121568896	G	CHS_LP	1719	0.1059	0.006272	0.0936	0.1182	16.88	2.796e-59	0.4561	0.0507	0.01923
12	rs28969465:121568896:A:G	121568896	G	GENDER	1719	0.1659	0.04343	0.0808	0.251	3.82	0.000138	0.4561	0.0507	0.01923
12	rs2859393:121596959:C:T	121596959	T	DOMxCHS_LP	1738	-0.04429	0.02615	-0.09555	0.00697	-1.693	0.09055	1	0.02244	0.008242
12	rs113841817:121568905:C:T	121568905	T	DOM	1749	NA	NA	NA	NA	NA	NA	1	0.0002753	0.002198
12	rs113841817:121568905:C:T	121568905	T	POPULATION	1749	NA	NA	NA	NA	NA	NA	1	0.0002753	0.002198
12	rs113841817:121568905:C:T	121568905	T	AGE	1749	NA	NA	NA	NA	NA	NA	1	0.0002753	0.002198
12	rs113841817:121568905:C:T	121568905	T	CHS_LP	1749	NA	NA	NA	NA	NA	NA	1	0.0002753	0.002198
12	rs113841817:121568905:C:T	121568905	T	GENDER	1749	NA	NA	NA	NA	NA	NA	1	0.0002753	0.002198
12	rs1653613:121607647:G:T	121607647	G	DOMxCHS_LP	1751	-0.04543	0.02693	-0.09821	0.007353	-1.687	0.09179	0.57	0.02145	0.001099
12	rs11065445:121568945:C:G	121568945	G	DOM	1744	-0.06703	0.1021	-0.267	0.133	-0.6568	0.5114	0.5333	0.04031	0.004945
12	rs11065445:121568945:C:G	121568945	G	POPULATION	1744	0.4536	0.03977	0.3756	0.5316	11.4	4.182e-29	0.5333	0.04031	0.004945
12	rs11065445:121568945:C:G	121568945	G	AGE	1744	-0.007729	0.001902	-0.01146	-0.004001	-4.064	5.039e-05	0.5333	0.04031	0.004945
12	rs11065445:121568945:C:G	121568945	G	CHS_LP	1744	0.1015	0.006111	0.08956	0.1135	16.61	1.21e-57	0.5333	0.04031	0.004945
12	rs11065445:121568945:C:G	121568945	G	GENDER	1744	0.1651	0.04309	0.08064	0.2496	3.831	0.000132	0.5333	0.04031	0.004945
12	rs1653624:121622520:A:T	121622520	A	DOMxCHS_LP	1751	-0.04521	0.02692	-0.09798	0.007556	-1.679	0.09328	0.57	0.02145	0.001099
12	rs657647:121569003:G:A	121569003	G	DOM	1751	NA	NA	NA	NA	NA	NA	1	0.000275	0.001099
12	rs657647:121569003:G:A	121569003	G	POPULATION	1751	NA	NA	NA	NA	NA	NA	1	0.000275	0.001099
12	rs657647:121569003:G:A	121569003	G	AGE	1751	NA	NA	NA	NA	NA	NA	1	0.000275	0.001099
12	rs657647:121569003:G:A	121569003	G	CHS_LP	1751	NA	NA	NA	NA	NA	NA	1	0.000275	0.001099
12	rs657647:121569003:G:A	121569003	G	GENDER	1751	NA	NA	NA	NA	NA	NA	1	0.000275	0.001099
12	rs12826364:121614324:G:A	121614324	A	DOMxCHS_LP	1709	0.01981	0.01186	-0.003425	0.04305	1.671	0.09489	0.09172	0.2701	0.02473
12	rs523977:121569125:C:T	121569125	C	DOM	1732	0.03141	0.05709	-0.08049	0.1433	0.5501	0.5823	0.6431	0.1877	0.01209
12	rs523977:121569125:C:T	121569125	C	POPULATION	1732	0.4607	0.03986	0.3826	0.5389	11.56	8.118e-30	0.6431	0.1877	0.01209
12	rs523977:121569125:C:T	121569125	C	AGE	1732	-0.007872	0.001904	-0.0116	-0.00414	-4.134	3.737e-05	0.6431	0.1877	0.01209
12	rs523977:121569125:C:T	121569125	C	CHS_LP	1732	0.1115	0.007294	0.0972	0.1258	15.29	1.451e-49	0.6431	0.1877	0.01209
12	rs523977:121569125:C:T	121569125	C	GENDER	1732	0.1634	0.04328	0.07859	0.2482	3.776	0.0001648	0.6431	0.1877	0.01209
12	psy_rs61953403	121617990	G	DOMxCHS_LP	1753	0.02443	0.01467	-0.004314	0.05318	1.666	0.09592	0.7925	0.09918	0
12	rs77850380:121569455:T:C	121569455	C	DOM	1749	NA	NA	NA	NA	NA	NA	1	0.0002753	0.002198
12	rs77850380:121569455:T:C	121569455	C	POPULATION	1749	NA	NA	NA	NA	NA	NA	1	0.0002753	0.002198
12	rs77850380:121569455:T:C	121569455	C	AGE	1749	NA	NA	NA	NA	NA	NA	1	0.0002753	0.002198
12	rs77850380:121569455:T:C	121569455	C	CHS_LP	1749	NA	NA	NA	NA	NA	NA	1	0.0002753	0.002198
12	rs77850380:121569455:T:C	121569455	C	GENDER	1749	NA	NA	NA	NA	NA	NA	1	0.0002753	0.002198
12	rs7309886:121563267:T:A	121563267	A	DOMxCHS_LP	1726	-0.01946	0.0117	-0.04239	0.003475	-1.663	0.0965	0.01176	0.25	0.01538
12	rs28360441:121569476:G:A	121569476	A	DOM	1737	-0.3621	0.745	-1.822	1.098	-0.4861	0.627	1	0.00194	0.008791
12	rs28360441:121569476:G:A	121569476	A	POPULATION	1737	0.4557	0.03991	0.3775	0.5339	11.42	3.64e-29	1	0.00194	0.008791
12	rs28360441:121569476:G:A	121569476	A	AGE	1737	-0.007848	0.001908	-0.01159	-0.004107	-4.112	4.103e-05	1	0.00194	0.008791
12	rs28360441:121569476:G:A	121569476	A	CHS_LP	1737	0.1012	0.005929	0.08962	0.1129	17.07	1.592e-60	1	0.00194	0.008791
12	rs28360441:121569476:G:A	121569476	A	GENDER	1737	0.164	0.04331	0.07915	0.2489	3.787	0.0001574	1	0.00194	0.008791
12	12:121600618:C:T	121600618	T	DOMxCHS_LP	1747	-0.1754	0.1055	-0.3823	0.03146	-1.662	0.09672	1	0.001932	0.004396
12	rs520396:121569505:G:T	121569505	G	DOM	1731	0.05676	0.06882	-0.07812	0.1916	0.8248	0.4096	1	0.09794	0.01264
12	rs520396:121569505:G:T	121569505	G	POPULATION	1731	0.4544	0.03996	0.3761	0.5327	11.37	6.058e-29	1	0.09794	0.01264
12	rs520396:121569505:G:T	121569505	G	AGE	1731	-0.007563	0.00191	-0.01131	-0.00382	-3.96	7.788e-05	1	0.09794	0.01264
12	rs520396:121569505:G:T	121569505	G	CHS_LP	1731	0.1059	0.006533	0.09313	0.1187	16.22	3.824e-55	1	0.09794	0.01264
12	rs520396:121569505:G:T	121569505	G	GENDER	1731	0.1643	0.04329	0.07949	0.2492	3.796	0.0001519	1	0.09794	0.01264
12	rs56297690:121618568:C:G	121618568	G	DOMxCHS_LP	1743	-0.02606	0.01573	-0.05689	0.004777	-1.656	0.09784	0.3725	0.08702	0.005495
12	rs670541:121569634:T:C	121569634	T	DOM	1730	0.109	0.08305	-0.05375	0.2718	1.313	0.1894	0.5273	0.06013	0.01319
12	rs670541:121569634:T:C	121569634	T	POPULATION	1730	0.4583	0.03993	0.3801	0.5366	11.48	1.932e-29	0.5273	0.06013	0.01319
12	rs670541:121569634:T:C	121569634	T	AGE	1730	-0.007722	0.001907	-0.01146	-0.003984	-4.049	5.368e-05	0.5273	0.06013	0.01319
12	rs670541:121569634:T:C	121569634	T	CHS_LP	1730	0.1056	0.006303	0.09324	0.1179	16.75	1.75e-58	0.5273	0.06013	0.01319
12	rs670541:121569634:T:C	121569634	T	GENDER	1730	0.1665	0.04331	0.08157	0.2513	3.843	0.0001258	0.5273	0.06013	0.01319
12	rs1169738:121584410:G:A	121584410	A	DOMxCHS_LP	1740	-0.04322	0.02622	-0.0946	0.008165	-1.649	0.09943	1	0.02241	0.007143
12	rs494986:121569936:A:C	121569936	A	DOM	1740	0.1222	0.08426	-0.04297	0.2873	1.45	0.1472	0.378	0.05731	0.007692
12	rs494986:121569936:A:C	121569936	A	POPULATION	1740	0.4558	0.03987	0.3777	0.534	11.43	3.133e-29	0.378	0.05731	0.007692
12	rs494986:121569936:A:C	121569936	A	AGE	1740	-0.007539	0.001905	-0.01127	-0.003805	-3.957	7.885e-05	0.378	0.05731	0.007692
12	rs494986:121569936:A:C	121569936	A	CHS_LP	1740	0.1061	0.00628	0.0938	0.1184	16.9	2.092e-59	0.378	0.05731	0.007692
12	rs494986:121569936:A:C	121569936	A	GENDER	1740	0.1652	0.04323	0.08047	0.2499	3.821	0.0001374	0.378	0.05731	0.007692
12	rs1182946:121601893:A:C	121601893	C	DOMxCHS_LP	1744	-0.0446	0.02708	-0.09768	0.008477	-1.647	0.09975	0.5523	0.02098	0.004945
12	rs2393799:121570012:C:T	121570012	T	DOM	1684	-0.01614	0.05534	-0.1246	0.09233	-0.2916	0.7706	0.0749	0.2376	0.04011
12	rs2393799:121570012:C:T	121570012	T	POPULATION	1684	0.4587	0.04026	0.3798	0.5376	11.4	4.999e-29	0.0749	0.2376	0.04011
12	rs2393799:121570012:C:T	121570012	T	AGE	1684	-0.007635	0.001926	-0.01141	-0.003859	-3.963	7.705e-05	0.0749	0.2376	0.04011
12	rs2393799:121570012:C:T	121570012	T	CHS_LP	1684	0.1086	0.007903	0.0931	0.1241	13.74	8.716e-41	0.0749	0.2376	0.04011
12	rs2393799:121570012:C:T	121570012	T	GENDER	1684	0.1681	0.0436	0.08265	0.2536	3.856	0.0001198	0.0749	0.2376	0.04011
12	rs501167:121574089:A:G	121574089	A	DOMxCHS_LP	1719	-0.01926	0.01171	-0.04221	0.003693	-1.645	0.1002	0.01947	0.2504	0.02033
12	rs28969469:121570147:A:G	121570147	G	DOM	1742	0.121	0.08439	-0.04443	0.2864	1.434	0.1519	0.3749	0.05694	0.006044
12	rs28969469:121570147:A:G	121570147	G	POPULATION	1742	0.4564	0.03983	0.3783	0.5344	11.46	2.372e-29	0.3749	0.05694	0.006044
12	rs28969469:121570147:A:G	121570147	G	AGE	1742	-0.007575	0.001903	-0.01131	-0.003846	-3.981	7.151e-05	0.3749	0.05694	0.006044
12	rs28969469:121570147:A:G	121570147	G	CHS_LP	1742	0.1062	0.006271	0.09393	0.1185	16.94	1.142e-59	0.3749	0.05694	0.006044
12	rs28969469:121570147:A:G	121570147	G	GENDER	1742	0.1655	0.04318	0.08091	0.2502	3.834	0.0001308	0.3749	0.05694	0.006044
12	rs208284:121563016:C:T	121563016	C	DOMxCHS_LP	1728	-0.01921	0.01168	-0.04211	0.003687	-1.644	0.1003	0.01416	0.2508	0.01429
12	rs684201:121570343:A:G	121570343	A	DOM	1742	-0.06405	0.1018	-0.2636	0.1355	-0.6292	0.5293	0.5367	0.04063	0.006044
12	rs684201:121570343:A:G	121570343	A	POPULATION	1742	0.4532	0.03981	0.3751	0.5312	11.38	5.298e-29	0.5367	0.04063	0.006044
12	rs684201:121570343:A:G	121570343	A	AGE	1742	-0.007694	0.001904	-0.01143	-0.003962	-4.041	5.562e-05	0.5367	0.04063	0.006044
12	rs684201:121570343:A:G	121570343	A	CHS_LP	1742	0.1014	0.006119	0.08943	0.1134	16.57	2.193e-57	0.5367	0.04063	0.006044
12	rs684201:121570343:A:G	121570343	A	GENDER	1742	0.1648	0.04315	0.0802	0.2493	3.819	0.0001389	0.5367	0.04063	0.006044
12	rs208280:121561052:C:T	121561052	C	DOMxCHS_LP	1727	-0.01912	0.01169	-0.04202	0.003785	-1.636	0.102	0.01417	0.251	0.01484
12	rs685019:121570476:A:G	121570476	A	DOM	1723	-0.005354	0.05464	-0.1124	0.1017	-0.098	0.9219	0.0233	0.2506	0.01758
12	rs685019:121570476:A:G	121570476	A	POPULATION	1723	0.4615	0.03992	0.3833	0.5398	11.56	7.985e-30	0.0233	0.2506	0.01758
12	rs685019:121570476:A:G	121570476	A	AGE	1723	-0.007563	0.00191	-0.01131	-0.00382	-3.96	7.804e-05	0.0233	0.2506	0.01758
12	rs685019:121570476:A:G	121570476	A	CHS_LP	1723	0.1098	0.007975	0.0942	0.1255	13.77	5.232e-41	0.0233	0.2506	0.01758
12	rs685019:121570476:A:G	121570476	A	GENDER	1723	0.1627	0.04332	0.0778	0.2476	3.756	0.0001784	0.0233	0.2506	0.01758
12	rs591874:121571465:C:A	121571465	C	DOMxCHS_LP	1724	-0.01909	0.01169	-0.042	0.003829	-1.632	0.1028	0.01995	0.2508	0.01648
12	exm1044175	121570899	A	DOM	1753	-0.1322	0.2117	-0.5472	0.2828	-0.6242	0.5326	1	0.009341	0
12	exm1044175	121570899	A	POPULATION	1753	0.4544	0.03966	0.3767	0.5321	11.46	2.35e-29	1	0.009341	0
12	exm1044175	121570899	A	AGE	1753	-0.007521	0.0019	-0.01125	-0.003798	-3.959	7.836e-05	1	0.009341	0
12	exm1044175	121570899	A	CHS_LP	1753	0.1019	0.00592	0.09025	0.1135	17.21	2.08e-61	1	0.009341	0
12	exm1044175	121570899	A	GENDER	1753	0.165	0.043	0.08069	0.2492	3.837	0.0001292	1	0.009341	0
12	rs35237790:121595186:A:G	121595186	G	DOMxCHS_LP	1739	-0.03008	0.01844	-0.06622	0.006061	-1.631	0.103	0.2569	0.05537	0.007692
12	rs28360442:121570940:G:C	121570940	C	DOM	1688	-0.1751	0.1163	-0.403	0.05278	-1.506	0.1322	0.3997	0.02914	0.03846
12	rs28360442:121570940:G:C	121570940	C	POPULATION	1688	0.4458	0.04038	0.3666	0.5249	11.04	2.125e-27	0.3997	0.02914	0.03846
12	rs28360442:121570940:G:C	121570940	C	AGE	1688	-0.007998	0.001926	-0.01177	-0.004223	-4.152	3.457e-05	0.3997	0.02914	0.03846
12	rs28360442:121570940:G:C	121570940	C	CHS_LP	1688	0.09985	0.006138	0.08782	0.1119	16.27	2.261e-55	0.3997	0.02914	0.03846
12	rs28360442:121570940:G:C	121570940	C	GENDER	1688	0.1658	0.04356	0.08045	0.2512	3.807	0.0001457	0.3997	0.02914	0.03846
12	rs500930:121573997:T:C	121573997	T	DOMxCHS_LP	1687	-0.01934	0.01188	-0.04262	0.003937	-1.629	0.1036	0.01656	0.2544	0.03791
12	12:121571163:T:C	121571163	C	DOM	1745	NA	NA	NA	NA	NA	NA	1	0.0002761	0.004945
12	12:121571163:T:C	121571163	C	POPULATION	1745	NA	NA	NA	NA	NA	NA	1	0.0002761	0.004945
12	12:121571163:T:C	121571163	C	AGE	1745	NA	NA	NA	NA	NA	NA	1	0.0002761	0.004945
12	12:121571163:T:C	121571163	C	CHS_LP	1745	NA	NA	NA	NA	NA	NA	1	0.0002761	0.004945
12	12:121571163:T:C	121571163	C	GENDER	1745	NA	NA	NA	NA	NA	NA	1	0.0002761	0.004945
12	rs55868376:121563155:A:T	121563155	T	DOMxCHS_LP	1708	-0.02282	0.01402	-0.05029	0.004655	-1.628	0.1037	0.6474	0.1172	0.02527
12	rs3900976:121571221:C:T	121571221	T	DOM	1744	-0.06703	0.1021	-0.267	0.133	-0.6568	0.5114	0.5333	0.04031	0.004945
12	rs3900976:121571221:C:T	121571221	T	POPULATION	1744	0.4536	0.03977	0.3756	0.5316	11.4	4.182e-29	0.5333	0.04031	0.004945
12	rs3900976:121571221:C:T	121571221	T	AGE	1744	-0.007729	0.001902	-0.01146	-0.004001	-4.064	5.039e-05	0.5333	0.04031	0.004945
12	rs3900976:121571221:C:T	121571221	T	CHS_LP	1744	0.1015	0.006111	0.08956	0.1135	16.61	1.21e-57	0.5333	0.04031	0.004945
12	rs3900976:121571221:C:T	121571221	T	GENDER	1744	0.1651	0.04309	0.08064	0.2496	3.831	0.000132	0.5333	0.04031	0.004945
12	rs2708099:121563794:G:C	121563794	C	DOMxCHS_LP	1735	-0.04533	0.02785	-0.09991	0.009249	-1.628	0.1037	1	0.01942	0.00989
12	rs185272507:121571371:C:G	121571371	G	DOM	1752	NA	NA	NA	NA	NA	NA	1	0.0002749	0.0005495
12	rs185272507:121571371:C:G	121571371	G	POPULATION	1752	NA	NA	NA	NA	NA	NA	1	0.0002749	0.0005495
12	rs185272507:121571371:C:G	121571371	G	AGE	1752	NA	NA	NA	NA	NA	NA	1	0.0002749	0.0005495
12	rs185272507:121571371:C:G	121571371	G	CHS_LP	1752	NA	NA	NA	NA	NA	NA	1	0.0002749	0.0005495
12	rs185272507:121571371:C:G	121571371	G	GENDER	1752	NA	NA	NA	NA	NA	NA	1	0.0002749	0.0005495
12	rs208289:121593381:A:G	121593381	G	DOMxCHS_LP	1095	-0.02403	0.01476	-0.05295	0.004888	-1.629	0.1037	0.6664	0.2208	0.3753
12	rs591874:121571465:C:A	121571465	C	DOM	1724	-0.004278	0.05458	-0.1113	0.1027	-0.07837	0.9375	0.01995	0.2508	0.01648
12	rs591874:121571465:C:A	121571465	C	POPULATION	1724	0.4612	0.03991	0.383	0.5394	11.56	8.394e-30	0.01995	0.2508	0.01648
12	rs591874:121571465:C:A	121571465	C	AGE	1724	-0.007533	0.001909	-0.01127	-0.003792	-3.947	8.236e-05	0.01995	0.2508	0.01648
12	rs591874:121571465:C:A	121571465	C	CHS_LP	1724	0.1098	0.007973	0.09419	0.1254	13.77	5.122e-41	0.01995	0.2508	0.01648
12	rs591874:121571465:C:A	121571465	C	GENDER	1724	0.1637	0.04327	0.07886	0.2485	3.783	0.0001605	0.01995	0.2508	0.01648
12	rs1183296:121573636:A:G	121573636	A	DOMxCHS_LP	1712	-0.01907	0.01173	-0.04207	0.003922	-1.626	0.1042	0.01092	0.2476	0.02363
12	rs148807698:121571539:C:T	121571539	T	DOM	1752	NA	NA	NA	NA	NA	NA	1	0.0005498	0.0005495
12	rs148807698:121571539:C:T	121571539	T	POPULATION	1752	NA	NA	NA	NA	NA	NA	1	0.0005498	0.0005495
12	rs148807698:121571539:C:T	121571539	T	AGE	1752	NA	NA	NA	NA	NA	NA	1	0.0005498	0.0005495
12	rs148807698:121571539:C:T	121571539	T	CHS_LP	1752	NA	NA	NA	NA	NA	NA	1	0.0005498	0.0005495
12	rs148807698:121571539:C:T	121571539	T	GENDER	1752	NA	NA	NA	NA	NA	NA	1	0.0005498	0.0005495
12	rs28969479:121622641:G:A	121622641	A	DOMxCHS_LP	1733	0.09326	0.05768	-0.01979	0.2063	1.617	0.1061	1	0.003615	0.01209
12	rs67691679:121571646:C:T	121571646	T	DOM	1743	0.121	0.08431	-0.04426	0.2862	1.435	0.1515	0.3774	0.05718	0.005495
12	rs67691679:121571646:C:T	121571646	T	POPULATION	1743	0.4564	0.03981	0.3784	0.5344	11.46	2.203e-29	0.3774	0.05718	0.005495
12	rs67691679:121571646:C:T	121571646	T	AGE	1743	-0.007575	0.001902	-0.0113	-0.003848	-3.983	7.089e-05	0.3774	0.05718	0.005495
12	rs67691679:121571646:C:T	121571646	T	CHS_LP	1743	0.1062	0.006269	0.09393	0.1185	16.94	1.051e-59	0.3774	0.05718	0.005495
12	rs67691679:121571646:C:T	121571646	T	GENDER	1743	0.1655	0.04314	0.08099	0.2501	3.837	0.0001287	0.3774	0.05718	0.005495
12	rs1169715:121578332:G:A	121578332	A	DOMxCHS_LP	1750	-0.04375	0.02719	-0.09705	0.009548	-1.609	0.1078	1	0.02009	0.001648
12	rs2393800:121571779:G:A	121571779	A	DOM	1744	-0.06703	0.1021	-0.267	0.133	-0.6568	0.5114	0.5333	0.04031	0.004945
12	rs2393800:121571779:G:A	121571779	A	POPULATION	1744	0.4536	0.03977	0.3756	0.5316	11.4	4.182e-29	0.5333	0.04031	0.004945
12	rs2393800:121571779:G:A	121571779	A	AGE	1744	-0.007729	0.001902	-0.01146	-0.004001	-4.064	5.039e-05	0.5333	0.04031	0.004945
12	rs2393800:121571779:G:A	121571779	A	CHS_LP	1744	0.1015	0.006111	0.08956	0.1135	16.61	1.21e-57	0.5333	0.04031	0.004945
12	rs2393800:121571779:G:A	121571779	A	GENDER	1744	0.1651	0.04309	0.08064	0.2496	3.831	0.000132	0.5333	0.04031	0.004945
12	rs520396:121569505:G:T	121569505	G	DOMxCHS_LP	1731	-0.02409	0.015	-0.05348	0.005303	-1.606	0.1084	1	0.09794	0.01264
12	rs183374345:121571804:G:A	121571804	A	DOM	1751	-0.185	0.6293	-1.418	1.049	-0.2939	0.7689	1	0.00275	0.001099
12	rs183374345:121571804:G:A	121571804	A	POPULATION	1751	0.4525	0.03975	0.3746	0.5304	11.38	5.254e-29	1	0.00275	0.001099
12	rs183374345:121571804:G:A	121571804	A	AGE	1751	-0.007666	0.0019	-0.01139	-0.003943	-4.036	5.678e-05	1	0.00275	0.001099
12	rs183374345:121571804:G:A	121571804	A	CHS_LP	1751	0.1017	0.005906	0.09009	0.1132	17.21	1.902e-61	1	0.00275	0.001099
12	rs183374345:121571804:G:A	121571804	A	GENDER	1751	0.1666	0.04308	0.08221	0.2511	3.868	0.0001136	1	0.00275	0.001099
12	rs28360458:121622024:G:A	121622024	A	DOMxCHS_LP	1753	0.02411	0.01507	-0.005427	0.05364	1.6	0.1098	0.4815	0.09203	0
12	12:121571828:A:T	121571828	T	DOM	1753	-0.143	0.6743	-1.465	1.179	-0.2121	0.8321	1	0.0008242	0
12	12:121571828:A:T	121571828	T	POPULATION	1753	0.4541	0.03968	0.3763	0.5319	11.44	2.749e-29	1	0.0008242	0
12	12:121571828:A:T	121571828	T	AGE	1753	-0.007658	0.001898	-0.01138	-0.003937	-4.034	5.713e-05	1	0.0008242	0
12	12:121571828:A:T	121571828	T	CHS_LP	1753	0.1014	0.005913	0.08983	0.113	17.15	4.584e-61	1	0.0008242	0
12	12:121571828:A:T	121571828	T	GENDER	1753	0.1638	0.04302	0.07947	0.2481	3.807	0.0001454	1	0.0008242	0
12	rs685019:121570476:A:G	121570476	A	DOMxCHS_LP	1723	-0.01858	0.01174	-0.04159	0.004424	-1.583	0.1136	0.0233	0.2506	0.01758
12	12:121571915:G:A	121571915	A	DOM	1751	-0.9566	1.81	-4.505	2.592	-0.5284	0.5973	1	0.0005501	0.001099
12	12:121571915:G:A	121571915	A	POPULATION	1751	0.4541	0.03975	0.3762	0.5321	11.42	3.375e-29	1	0.0005501	0.001099
12	12:121571915:G:A	121571915	A	AGE	1751	-0.007684	0.001901	-0.01141	-0.003959	-4.043	5.512e-05	1	0.0005501	0.001099
12	12:121571915:G:A	121571915	A	CHS_LP	1751	0.1018	0.005901	0.09023	0.1134	17.25	1.096e-61	1	0.0005501	0.001099
12	12:121571915:G:A	121571915	A	GENDER	1751	0.1627	0.04309	0.0782	0.2471	3.775	0.0001656	1	0.0005501	0.001099
12	rs2567978:121631065:G:T	121631065	T	DOMxCHS_LP	1609	-0.01923	0.01215	-0.04305	0.004589	-1.582	0.1138	0.9488	0.2555	0.08077
12	rs114701429:121572136:A:G	121572136	G	DOM	1751	NA	NA	NA	NA	NA	NA	1	0.000275	0.001099
12	rs114701429:121572136:A:G	121572136	G	POPULATION	1751	NA	NA	NA	NA	NA	NA	1	0.000275	0.001099
12	rs114701429:121572136:A:G	121572136	G	AGE	1751	NA	NA	NA	NA	NA	NA	1	0.000275	0.001099
12	rs114701429:121572136:A:G	121572136	G	CHS_LP	1751	NA	NA	NA	NA	NA	NA	1	0.000275	0.001099
12	rs114701429:121572136:A:G	121572136	G	GENDER	1751	NA	NA	NA	NA	NA	NA	1	0.000275	0.001099
12	rs190576548:121561514:T:C	121561514	C	DOMxCHS_LP	1733	0.09827	0.06259	-0.02441	0.2209	1.57	0.1166	1	0.003057	0.01154
12	rs191927757:121572297:C:T	121572297	T	DOM	1742	0.1781	0.264	-0.3393	0.6955	0.6746	0.5	1	0.005254	0.006593
12	rs191927757:121572297:C:T	121572297	T	POPULATION	1742	0.4462	0.03984	0.3681	0.5243	11.2	3.757e-28	1	0.005254	0.006593
12	rs191927757:121572297:C:T	121572297	T	AGE	1742	-0.008032	0.001902	-0.01176	-0.004304	-4.222	2.543e-05	1	0.005254	0.006593
12	rs191927757:121572297:C:T	121572297	T	CHS_LP	1742	0.1033	0.005946	0.09162	0.1149	17.37	1.978e-62	1	0.005254	0.006593
12	rs191927757:121572297:C:T	121572297	T	GENDER	1742	0.1631	0.04307	0.07864	0.2475	3.786	0.0001583	1	0.005254	0.006593
12	rs1614313:121600692:G:A	121600692	A	DOMxCHS_LP	1746	-0.04271	0.02732	-0.09626	0.01083	-1.563	0.1181	1	0.01986	0.003846
12	rs112260002:121572345:T:C	121572345	C	DOM	1749	NA	NA	NA	NA	NA	NA	1	0.0002753	0.002198
12	rs112260002:121572345:T:C	121572345	C	POPULATION	1749	NA	NA	NA	NA	NA	NA	1	0.0002753	0.002198
12	rs112260002:121572345:T:C	121572345	C	AGE	1749	NA	NA	NA	NA	NA	NA	1	0.0002753	0.002198
12	rs112260002:121572345:T:C	121572345	C	CHS_LP	1749	NA	NA	NA	NA	NA	NA	1	0.0002753	0.002198
12	rs112260002:121572345:T:C	121572345	C	GENDER	1749	NA	NA	NA	NA	NA	NA	1	0.0002753	0.002198
12	rs1169737:121600294:C:T	121600294	T	DOMxCHS_LP	1748	-0.04267	0.02731	-0.09619	0.01085	-1.563	0.1183	1	0.01983	0.002747
12	rs182397877:121572623:G:C	121572623	C	DOM	1747	NA	NA	NA	NA	NA	NA	1	0.0002756	0.003297
12	rs182397877:121572623:G:C	121572623	C	POPULATION	1747	NA	NA	NA	NA	NA	NA	1	0.0002756	0.003297
12	rs182397877:121572623:G:C	121572623	C	AGE	1747	NA	NA	NA	NA	NA	NA	1	0.0002756	0.003297
12	rs182397877:121572623:G:C	121572623	C	CHS_LP	1747	NA	NA	NA	NA	NA	NA	1	0.0002756	0.003297
12	rs182397877:121572623:G:C	121572623	C	GENDER	1747	NA	NA	NA	NA	NA	NA	1	0.0002756	0.003297
12	exm1044184	121592689	G	DOMxCHS_LP	1753	-0.0268	0.01717	-0.06044	0.006847	-1.561	0.1187	0.8539	0.06868	0
12	rs149332019:121572909:C:T	121572909	T	DOM	1749	NA	NA	NA	NA	NA	NA	1	0.0002753	0.002198
12	rs149332019:121572909:C:T	121572909	T	POPULATION	1749	NA	NA	NA	NA	NA	NA	1	0.0002753	0.002198
12	rs149332019:121572909:C:T	121572909	T	AGE	1749	NA	NA	NA	NA	NA	NA	1	0.0002753	0.002198
12	rs149332019:121572909:C:T	121572909	T	CHS_LP	1749	NA	NA	NA	NA	NA	NA	1	0.0002753	0.002198
12	rs149332019:121572909:C:T	121572909	T	GENDER	1749	NA	NA	NA	NA	NA	NA	1	0.0002753	0.002198
12	rs12821688:121608585:A:T	121608585	T	DOMxCHS_LP	1752	0.02399	0.01552	-0.00643	0.05441	1.546	0.1224	0.389	0.09016	0.0005495
12	rs2859405:121572910:A:G	121572910	A	DOM	1751	NA	NA	NA	NA	NA	NA	1	0.000275	0.001099
12	rs2859405:121572910:A:G	121572910	A	POPULATION	1751	NA	NA	NA	NA	NA	NA	1	0.000275	0.001099
12	rs2859405:121572910:A:G	121572910	A	AGE	1751	NA	NA	NA	NA	NA	NA	1	0.000275	0.001099
12	rs2859405:121572910:A:G	121572910	A	CHS_LP	1751	NA	NA	NA	NA	NA	NA	1	0.000275	0.001099
12	rs2859405:121572910:A:G	121572910	A	GENDER	1751	NA	NA	NA	NA	NA	NA	1	0.000275	0.001099
12	rs12321707:121609494:C:T	121609494	T	DOMxCHS_LP	1752	0.02399	0.01552	-0.00643	0.05441	1.546	0.1224	0.389	0.09016	0.0005495
12	rs2859406:121573090:A:G	121573090	A	DOM	1751	NA	NA	NA	NA	NA	NA	1	0.000275	0.001099
12	rs2859406:121573090:A:G	121573090	A	POPULATION	1751	NA	NA	NA	NA	NA	NA	1	0.000275	0.001099
12	rs2859406:121573090:A:G	121573090	A	AGE	1751	NA	NA	NA	NA	NA	NA	1	0.000275	0.001099
12	rs2859406:121573090:A:G	121573090	A	CHS_LP	1751	NA	NA	NA	NA	NA	NA	1	0.000275	0.001099
12	rs2859406:121573090:A:G	121573090	A	GENDER	1751	NA	NA	NA	NA	NA	NA	1	0.000275	0.001099
12	rs34572498:121600811:C:G	121600811	G	DOMxCHS_LP	1701	-0.04938	0.03221	-0.1125	0.01375	-1.533	0.1254	0.3992	0.01698	0.02912
12	rs117048777:121573621:C:T	121573621	T	DOM	1716	-0.07354	0.09017	-0.2503	0.1032	-0.8155	0.4149	1	0.05418	0.02143
12	rs117048777:121573621:C:T	121573621	T	POPULATION	1716	0.4583	0.04013	0.3797	0.537	11.42	3.62e-29	1	0.05418	0.02143
12	rs117048777:121573621:C:T	121573621	T	AGE	1716	-0.00764	0.001919	-0.0114	-0.003878	-3.981	7.157e-05	1	0.05418	0.02143
12	rs117048777:121573621:C:T	121573621	T	CHS_LP	1716	0.1009	0.006317	0.08848	0.1132	15.97	1.354e-53	1	0.05418	0.02143
12	rs117048777:121573621:C:T	121573621	T	GENDER	1716	0.162	0.04355	0.07664	0.2473	3.72	0.0002057	1	0.05418	0.02143
12	rs1975124:121628224:G:T	121628224	T	DOMxCHS_LP	1669	-0.01919	0.01258	-0.04385	0.00547	-1.525	0.1274	0.01437	0.4017	0.04725
12	rs1183296:121573636:A:G	121573636	A	DOM	1712	-0.002	0.05496	-0.1097	0.1057	-0.03638	0.971	0.01092	0.2476	0.02363
12	rs1183296:121573636:A:G	121573636	A	POPULATION	1712	0.4627	0.04014	0.3841	0.5414	11.53	1.157e-29	0.01092	0.2476	0.02363
12	rs1183296:121573636:A:G	121573636	A	AGE	1712	-0.007537	0.001917	-0.01129	-0.00378	-3.932	8.766e-05	0.01092	0.2476	0.02363
12	rs1183296:121573636:A:G	121573636	A	CHS_LP	1712	0.1098	0.007991	0.09413	0.1255	13.74	8.182e-41	0.01092	0.2476	0.02363
12	rs1183296:121573636:A:G	121573636	A	GENDER	1712	0.1626	0.04358	0.07715	0.248	3.73	0.0001975	0.01092	0.2476	0.02363
12	rs2686384:121625091:G:A	121625091	A	DOMxCHS_LP	1742	-0.01867	0.01229	-0.04276	0.005418	-1.519	0.1289	0.02232	0.4091	0.006044
12	rs500930:121573997:T:C	121573997	T	DOM	1687	0.0108	0.05533	-0.09765	0.1192	0.1952	0.8453	0.01656	0.2544	0.03791
12	rs500930:121573997:T:C	121573997	T	POPULATION	1687	0.4603	0.04054	0.3809	0.5398	11.35	7.716e-29	0.01656	0.2544	0.03791
12	rs500930:121573997:T:C	121573997	T	AGE	1687	-0.007686	0.001938	-0.01148	-0.003888	-3.966	7.618e-05	0.01656	0.2544	0.03791
12	rs500930:121573997:T:C	121573997	T	CHS_LP	1687	0.1105	0.008092	0.09469	0.1264	13.66	2.295e-40	0.01656	0.2544	0.03791
12	rs500930:121573997:T:C	121573997	T	GENDER	1687	0.1658	0.04385	0.07982	0.2517	3.78	0.0001621	0.01656	0.2544	0.03791
12	rs117050530:121610131:G:A	121610131	A	DOMxCHS_LP	1738	0.09788	0.06445	-0.02845	0.2242	1.519	0.129	1	0.003052	0.00989
12	rs501167:121574089:A:G	121574089	A	DOM	1719	-0.002734	0.05474	-0.11	0.1046	-0.04995	0.9602	0.01947	0.2504	0.02033
12	rs501167:121574089:A:G	121574089	A	POPULATION	1719	0.4608	0.04001	0.3824	0.5392	11.52	1.304e-29	0.01947	0.2504	0.02033
12	rs501167:121574089:A:G	121574089	A	AGE	1719	-0.007529	0.001913	-0.01128	-0.00378	-3.936	8.611e-05	0.01947	0.2504	0.02033
12	rs501167:121574089:A:G	121574089	A	CHS_LP	1719	0.1099	0.007984	0.09421	0.1255	13.76	6.184e-41	0.01947	0.2504	0.02033
12	rs501167:121574089:A:G	121574089	A	GENDER	1719	0.163	0.04337	0.07797	0.248	3.758	0.0001772	0.01947	0.2504	0.02033
12	rs183949627:121622625:C:A	121622625	A	DOMxCHS_LP	1733	-0.09803	0.06464	-0.2247	0.02866	-1.517	0.1295	1	0.002501	0.01154
12	rs145984668:121574335:G:A	121574335	A	DOM	1753	NA	NA	NA	NA	NA	NA	1	0.0002747	0
12	rs145984668:121574335:G:A	121574335	A	POPULATION	1753	NA	NA	NA	NA	NA	NA	1	0.0002747	0
12	rs145984668:121574335:G:A	121574335	A	AGE	1753	NA	NA	NA	NA	NA	NA	1	0.0002747	0
12	rs145984668:121574335:G:A	121574335	A	CHS_LP	1753	NA	NA	NA	NA	NA	NA	1	0.0002747	0
12	rs145984668:121574335:G:A	121574335	A	GENDER	1753	NA	NA	NA	NA	NA	NA	1	0.0002747	0
12	12:121630763:A:G	121630763	G	DOMxCHS_LP	1690	-0.08366	0.05533	-0.1921	0.02478	-1.512	0.1307	1	0.005134	0.03681
12	rs35076950:121574410:C:T	121574410	T	DOM	1746	0.1161	0.08415	-0.0488	0.2811	1.38	0.1678	0.3797	0.05736	0.003846
12	rs35076950:121574410:C:T	121574410	T	POPULATION	1746	0.4549	0.03977	0.3769	0.5328	11.44	2.913e-29	0.3797	0.05736	0.003846
12	rs35076950:121574410:C:T	121574410	T	AGE	1746	-0.007687	0.0019	-0.01141	-0.003963	-4.045	5.455e-05	0.3797	0.05736	0.003846
12	rs35076950:121574410:C:T	121574410	T	CHS_LP	1746	0.1062	0.00627	0.0939	0.1185	16.94	1.131e-59	0.3797	0.05736	0.003846
12	rs35076950:121574410:C:T	121574410	T	GENDER	1746	0.1672	0.0431	0.08277	0.2517	3.88	0.0001082	0.3797	0.05736	0.003846
12	12:121630764:T:G	121630764	G	DOMxCHS_LP	1690	-0.08366	0.05533	-0.1921	0.02478	-1.512	0.1307	1	0.005134	0.03681
12	rs141624289:121574472:T:A	121574472	0	DOM	1753	NA	NA	NA	NA	NA	NA	1	0	0
12	rs141624289:121574472:T:A	121574472	0	POPULATION	1753	NA	NA	NA	NA	NA	NA	1	0	0
12	rs141624289:121574472:T:A	121574472	0	AGE	1753	NA	NA	NA	NA	NA	NA	1	0	0
12	rs141624289:121574472:T:A	121574472	0	CHS_LP	1753	NA	NA	NA	NA	NA	NA	1	0	0
12	rs141624289:121574472:T:A	121574472	0	GENDER	1753	NA	NA	NA	NA	NA	NA	1	0	0
12	12:121630783:T:A	121630783	A	DOMxCHS_LP	1690	-0.08366	0.05533	-0.1921	0.02478	-1.512	0.1307	1	0.005134	0.03681
12	12:121574537:C:A	121574537	A	DOM	1752	NA	NA	NA	NA	NA	NA	1	0.0002749	0.0005495
12	12:121574537:C:A	121574537	A	POPULATION	1752	NA	NA	NA	NA	NA	NA	1	0.0002749	0.0005495
12	12:121574537:C:A	121574537	A	AGE	1752	NA	NA	NA	NA	NA	NA	1	0.0002749	0.0005495
12	12:121574537:C:A	121574537	A	CHS_LP	1752	NA	NA	NA	NA	NA	NA	1	0.0002749	0.0005495
12	12:121574537:C:A	121574537	A	GENDER	1752	NA	NA	NA	NA	NA	NA	1	0.0002749	0.0005495
12	rs191927757:121572297:C:T	121572297	T	DOMxCHS_LP	1742	-0.1072	0.07097	-0.2463	0.03191	-1.51	0.1311	1	0.005254	0.006593
12	rs112542334:121574574:C:T	121574574	0	DOM	1749	NA	NA	NA	NA	NA	NA	1	0	0.002198
12	rs112542334:121574574:C:T	121574574	0	POPULATION	1749	NA	NA	NA	NA	NA	NA	1	0	0.002198
12	rs112542334:121574574:C:T	121574574	0	AGE	1749	NA	NA	NA	NA	NA	NA	1	0	0.002198
12	rs112542334:121574574:C:T	121574574	0	CHS_LP	1749	NA	NA	NA	NA	NA	NA	1	0	0.002198
12	rs112542334:121574574:C:T	121574574	0	GENDER	1749	NA	NA	NA	NA	NA	NA	1	0	0.002198
12	rs139429176:121632160:C:T	121632160	T	DOMxCHS_LP	1732	0.09205	0.0611	-0.02771	0.2118	1.506	0.1321	1	0.003339	0.01264
12	12:121574865:G:A	121574865	A	DOM	1748	-0.6274	0.8091	-2.213	0.9583	-0.7755	0.4382	1	0.000551	0.002747
12	12:121574865:G:A	121574865	A	POPULATION	1748	0.4526	0.03978	0.3746	0.5306	11.38	5.608e-29	1	0.000551	0.002747
12	12:121574865:G:A	121574865	A	AGE	1748	-0.007656	0.001903	-0.01138	-0.003926	-4.023	5.983e-05	1	0.000551	0.002747
12	12:121574865:G:A	121574865	A	CHS_LP	1748	0.1019	0.005917	0.09032	0.1135	17.22	1.638e-61	1	0.000551	0.002747
12	12:121574865:G:A	121574865	A	GENDER	1748	0.1623	0.04309	0.07784	0.2468	3.766	0.0001711	1	0.000551	0.002747
12	rs17434647:121579024:T:G	121579024	G	DOMxCHS_LP	1695	0.02182	0.01452	-0.006649	0.05028	1.502	0.1332	0.1218	0.1035	0.03407
12	rs190004504:121574905:G:C	121574905	C	DOM	1752	NA	NA	NA	NA	NA	NA	1	0.0002749	0.0005495
12	rs190004504:121574905:G:C	121574905	C	POPULATION	1752	NA	NA	NA	NA	NA	NA	1	0.0002749	0.0005495
12	rs190004504:121574905:G:C	121574905	C	AGE	1752	NA	NA	NA	NA	NA	NA	1	0.0002749	0.0005495
12	rs190004504:121574905:G:C	121574905	C	CHS_LP	1752	NA	NA	NA	NA	NA	NA	1	0.0002749	0.0005495
12	rs190004504:121574905:G:C	121574905	C	GENDER	1752	NA	NA	NA	NA	NA	NA	1	0.0002749	0.0005495
12	rs146784302:121588256:T:C	121588256	C	DOMxCHS_LP	1733	-0.05911	0.03936	-0.1363	0.01804	-1.502	0.1334	0.3018	0.01417	0.01099
12	rs11065447:121574982:G:A	121574982	A	DOM	1753	NA	NA	NA	NA	NA	NA	1	0.0002747	0
12	rs11065447:121574982:G:A	121574982	A	POPULATION	1753	NA	NA	NA	NA	NA	NA	1	0.0002747	0
12	rs11065447:121574982:G:A	121574982	A	AGE	1753	NA	NA	NA	NA	NA	NA	1	0.0002747	0
12	rs11065447:121574982:G:A	121574982	A	CHS_LP	1753	NA	NA	NA	NA	NA	NA	1	0.0002747	0
12	rs11065447:121574982:G:A	121574982	A	GENDER	1753	NA	NA	NA	NA	NA	NA	1	0.0002747	0
12	rs147798098:121589199:C:T	121589199	T	DOMxCHS_LP	1694	0.0218	0.01453	-0.006677	0.05028	1.5	0.1337	0.1221	0.1036	0.03516
12	rs144847890:121575830:G:A	121575830	A	DOM	1732	0.2731	0.2546	-0.2259	0.7721	1.073	0.2836	1	0.005284	0.01209
12	rs144847890:121575830:G:A	121575830	A	POPULATION	1732	0.4561	0.04014	0.3774	0.5348	11.36	6.618e-29	1	0.005284	0.01209
12	rs144847890:121575830:G:A	121575830	A	AGE	1732	-0.007801	0.001917	-0.01156	-0.004044	-4.07	4.919e-05	1	0.005284	0.01209
12	rs144847890:121575830:G:A	121575830	A	CHS_LP	1732	0.102	0.005976	0.09031	0.1137	17.07	1.687e-60	1	0.005284	0.01209
12	rs144847890:121575830:G:A	121575830	A	GENDER	1732	0.1561	0.04347	0.07089	0.2413	3.591	0.0003392	1	0.005284	0.01209
12	rs73220272:121614227:T:C	121614227	C	DOMxCHS_LP	1744	0.02359	0.01575	-0.007278	0.05445	1.498	0.1344	0.6557	0.08669	0.004945
12	rs560422:121575924:G:A	121575924	G	DOM	1740	-0.01181	0.07268	-0.1543	0.1306	-0.1625	0.8709	0.8838	0.08827	0.007143
12	rs560422:121575924:G:A	121575924	G	POPULATION	1740	0.449	0.03988	0.3709	0.5272	11.26	1.945e-28	0.8838	0.08827	0.007143
12	rs560422:121575924:G:A	121575924	G	AGE	1740	-0.007512	0.001909	-0.01125	-0.003771	-3.936	8.629e-05	0.8838	0.08827	0.007143
12	rs560422:121575924:G:A	121575924	G	CHS_LP	1740	0.1046	0.00651	0.09184	0.1174	16.07	2.897e-54	0.8838	0.08827	0.007143
12	rs560422:121575924:G:A	121575924	G	GENDER	1740	0.1647	0.04316	0.08013	0.2493	3.816	0.0001402	0.8838	0.08827	0.007143
12	rs34481602:121616464:G:A	121616464	A	DOMxCHS_LP	1744	0.02359	0.01575	-0.007278	0.05445	1.498	0.1344	0.6557	0.08669	0.004945
12	rs369906318:121575925:C:T	121575925	T	DOM	1729	0.1445	0.1674	-0.1837	0.4727	0.8629	0.3883	1	0.01253	0.01319
12	rs369906318:121575925:C:T	121575925	T	POPULATION	1729	0.4528	0.04002	0.3743	0.5312	11.31	1.141e-28	1	0.01253	0.01319
12	rs369906318:121575925:C:T	121575925	T	AGE	1729	-0.007807	0.001915	-0.01156	-0.004053	-4.076	4.788e-05	1	0.01253	0.01319
12	rs369906318:121575925:C:T	121575925	T	CHS_LP	1729	0.1031	0.005984	0.09135	0.1148	17.22	1.813e-61	1	0.01253	0.01319
12	rs369906318:121575925:C:T	121575925	T	GENDER	1729	0.152	0.04331	0.06709	0.2368	3.509	0.0004609	1	0.01253	0.01319
12	rs66850672:121619834:T:C	121619834	C	DOMxCHS_LP	1744	0.02359	0.01575	-0.007278	0.05445	1.498	0.1344	0.6557	0.08669	0.004945
12	rs7959194:121575987:G:A	121575987	A	DOM	1742	-0.0133	0.07258	-0.1556	0.129	-0.1833	0.8546	0.8838	0.08817	0.006044
12	rs7959194:121575987:G:A	121575987	A	POPULATION	1742	0.4494	0.03984	0.3714	0.5275	11.28	1.536e-28	0.8838	0.08817	0.006044
12	rs7959194:121575987:G:A	121575987	A	AGE	1742	-0.007544	0.001907	-0.01128	-0.003808	-3.957	7.89e-05	0.8838	0.08817	0.006044
12	rs7959194:121575987:G:A	121575987	A	CHS_LP	1742	0.1047	0.006501	0.09197	0.1175	16.11	1.642e-54	0.8838	0.08817	0.006044
12	rs7959194:121575987:G:A	121575987	A	GENDER	1742	0.165	0.04311	0.08051	0.2495	3.828	0.000134	0.8838	0.08817	0.006044
12	rs12815078:121622007:A:G	121622007	G	DOMxCHS_LP	1743	0.02357	0.01575	-0.007296	0.05443	1.497	0.1347	0.6558	0.08674	0.005495
12	rs78430762:121576444:G:A	121576444	0	DOM	1745	NA	NA	NA	NA	NA	NA	1	0	0.004945
12	rs78430762:121576444:G:A	121576444	0	POPULATION	1745	NA	NA	NA	NA	NA	NA	1	0	0.004945
12	rs78430762:121576444:G:A	121576444	0	AGE	1745	NA	NA	NA	NA	NA	NA	1	0	0.004945
12	rs78430762:121576444:G:A	121576444	0	CHS_LP	1745	NA	NA	NA	NA	NA	NA	1	0	0.004945
12	rs78430762:121576444:G:A	121576444	0	GENDER	1745	NA	NA	NA	NA	NA	NA	1	0	0.004945
12	rs1653610:121606405:G:A	121606405	A	DOMxCHS_LP	1748	-0.01843	0.01233	-0.0426	0.005738	-1.495	0.1352	0.01998	0.4116	0.002747
12	rs144700257:121576447:G:A	121576447	A	DOM	1752	NA	NA	NA	NA	NA	NA	1	0.0002749	0.0005495
12	rs144700257:121576447:G:A	121576447	A	POPULATION	1752	NA	NA	NA	NA	NA	NA	1	0.0002749	0.0005495
12	rs144700257:121576447:G:A	121576447	A	AGE	1752	NA	NA	NA	NA	NA	NA	1	0.0002749	0.0005495
12	rs144700257:121576447:G:A	121576447	A	CHS_LP	1752	NA	NA	NA	NA	NA	NA	1	0.0002749	0.0005495
12	rs144700257:121576447:G:A	121576447	A	GENDER	1752	NA	NA	NA	NA	NA	NA	1	0.0002749	0.0005495
12	rs1653617:121608680:C:G	121608680	G	DOMxCHS_LP	1748	-0.01843	0.01233	-0.0426	0.005738	-1.495	0.1352	0.01998	0.4116	0.002747
12	rs375299566:121576586:C:T	121576586	0	DOM	1753	NA	NA	NA	NA	NA	NA	1	0	0
12	rs375299566:121576586:C:T	121576586	0	POPULATION	1753	NA	NA	NA	NA	NA	NA	1	0	0
12	rs375299566:121576586:C:T	121576586	0	AGE	1753	NA	NA	NA	NA	NA	NA	1	0	0
12	rs375299566:121576586:C:T	121576586	0	CHS_LP	1753	NA	NA	NA	NA	NA	NA	1	0	0
12	rs375299566:121576586:C:T	121576586	0	GENDER	1753	NA	NA	NA	NA	NA	NA	1	0	0
12	rs1626329:121622023:C:T	121622023	T	DOMxCHS_LP	1750	-0.0182	0.01227	-0.04224	0.005853	-1.483	0.1383	0.0134	0.4103	0.001648
12	rs656612:121576652:C:A	121576652	C	DOM	1722	-0.01024	0.05438	-0.1168	0.09635	-0.1882	0.8507	0.008552	0.2718	0.01758
12	rs656612:121576652:C:A	121576652	C	POPULATION	1722	0.4637	0.03989	0.3855	0.5418	11.62	4.052e-30	0.008552	0.2718	0.01758
12	rs656612:121576652:C:A	121576652	C	AGE	1722	-0.007418	0.001908	-0.01116	-0.003678	-3.888	0.000105	0.008552	0.2718	0.01758
12	rs656612:121576652:C:A	121576652	C	CHS_LP	1722	0.1132	0.008245	0.09705	0.1294	13.73	8.713e-41	0.008552	0.2718	0.01758
12	rs656612:121576652:C:A	121576652	C	GENDER	1722	0.1648	0.0433	0.0799	0.2497	3.805	0.0001467	0.008552	0.2718	0.01758
12	rs73218213:121560835:G:A	121560835	A	DOMxCHS_LP	1696	-0.07963	0.05379	-0.1851	0.0258	-1.48	0.139	1	0.005966	0.03297
12	rs111935452:121576893:T:C	121576893	C	DOM	1749	NA	NA	NA	NA	NA	NA	1	0.0002753	0.002198
12	rs111935452:121576893:T:C	121576893	C	POPULATION	1749	NA	NA	NA	NA	NA	NA	1	0.0002753	0.002198
12	rs111935452:121576893:T:C	121576893	C	AGE	1749	NA	NA	NA	NA	NA	NA	1	0.0002753	0.002198
12	rs111935452:121576893:T:C	121576893	C	CHS_LP	1749	NA	NA	NA	NA	NA	NA	1	0.0002753	0.002198
12	rs111935452:121576893:T:C	121576893	C	GENDER	1749	NA	NA	NA	NA	NA	NA	1	0.0002753	0.002198
12	rs190833971:121588752:A:G	121588752	G	DOMxCHS_LP	1751	0.146	0.09867	-0.0474	0.3394	1.48	0.1392	1	0.001925	0.001099
12	rs657995:121576992:G:C	121576992	C	DOM	1732	-0.08681	0.07517	-0.2341	0.06053	-1.155	0.2484	0.8762	0.08287	0.01209
12	rs657995:121576992:G:C	121576992	C	POPULATION	1732	0.4596	0.03989	0.3814	0.5378	11.52	1.211e-29	0.8762	0.08287	0.01209
12	rs657995:121576992:G:C	121576992	C	AGE	1732	-0.00747	0.001914	-0.01122	-0.003718	-3.902	9.898e-05	0.8762	0.08287	0.01209
12	rs657995:121576992:G:C	121576992	C	CHS_LP	1732	0.1024	0.006471	0.08973	0.1151	15.83	8.655e-53	0.8762	0.08287	0.01209
12	rs657995:121576992:G:C	121576992	C	GENDER	1732	0.16	0.04331	0.07509	0.2449	3.694	0.000228	0.8762	0.08287	0.01209
12	rs28969482:121622887:A:C	121622887	C	DOMxCHS_LP	1748	0.04604	0.03119	-0.0151	0.1072	1.476	0.1402	1	0.01736	0.002747
12	rs77593826:121577218:C:T	121577218	T	DOM	1740	-0.5432	0.811	-2.133	1.046	-0.6698	0.503	1	0.0005534	0.007143
12	rs77593826:121577218:C:T	121577218	T	POPULATION	1740	0.4513	0.03996	0.373	0.5296	11.29	1.375e-28	1	0.0005534	0.007143
12	rs77593826:121577218:C:T	121577218	T	AGE	1740	-0.00764	0.001908	-0.01138	-0.003901	-4.004	6.479e-05	1	0.0005534	0.007143
12	rs77593826:121577218:C:T	121577218	T	CHS_LP	1740	0.1018	0.005924	0.09022	0.1134	17.19	2.902e-61	1	0.0005534	0.007143
12	rs77593826:121577218:C:T	121577218	T	GENDER	1740	0.164	0.04326	0.07921	0.2488	3.791	0.0001552	1	0.0005534	0.007143
12	rs12310654:121563293:C:T	121563293	T	DOMxCHS_LP	1715	-0.02074	0.01406	-0.0483	0.006816	-1.475	0.1404	0.816	0.1151	0.02143
12	rs669547:121577284:T:C	121577284	C	DOM	1733	-0.0776	0.07478	-0.2242	0.06897	-1.038	0.2996	0.7582	0.08338	0.01154
12	rs669547:121577284:T:C	121577284	C	POPULATION	1733	0.4592	0.03988	0.381	0.5374	11.51	1.312e-29	0.7582	0.08338	0.01154
12	rs669547:121577284:T:C	121577284	C	AGE	1733	-0.007423	0.001913	-0.01117	-0.003675	-3.881	0.0001078	0.7582	0.08338	0.01154
12	rs669547:121577284:T:C	121577284	C	CHS_LP	1733	0.1025	0.00647	0.08979	0.1151	15.84	7.521e-53	0.7582	0.08338	0.01154
12	rs669547:121577284:T:C	121577284	C	GENDER	1733	0.1609	0.04326	0.07607	0.2457	3.718	0.000207	0.7582	0.08338	0.01154
12	rs12297280:121563386:A:T	121563386	T	DOMxCHS_LP	1715	-0.02074	0.01406	-0.0483	0.006816	-1.475	0.1404	0.816	0.1151	0.02143
12	12:121577496:C:T	121577496	T	DOM	1747	NA	NA	NA	NA	NA	NA	1	0.0002756	0.003297
12	12:121577496:C:T	121577496	T	POPULATION	1747	NA	NA	NA	NA	NA	NA	1	0.0002756	0.003297
12	12:121577496:C:T	121577496	T	AGE	1747	NA	NA	NA	NA	NA	NA	1	0.0002756	0.003297
12	12:121577496:C:T	121577496	T	CHS_LP	1747	NA	NA	NA	NA	NA	NA	1	0.0002756	0.003297
12	12:121577496:C:T	121577496	T	GENDER	1747	NA	NA	NA	NA	NA	NA	1	0.0002756	0.003297
12	rs35694882:121563709:G:A	121563709	A	DOMxCHS_LP	1715	-0.02074	0.01406	-0.0483	0.006816	-1.475	0.1404	0.816	0.1151	0.02143
12	rs1169714:121577612:A:G	121577612	G	DOM	1730	-0.08784	0.07549	-0.2358	0.06013	-1.163	0.2448	0.8755	0.08213	0.01319
12	rs1169714:121577612:A:G	121577612	G	POPULATION	1730	0.4589	0.03993	0.3807	0.5372	11.49	1.642e-29	0.8755	0.08213	0.01319
12	rs1169714:121577612:A:G	121577612	G	AGE	1730	-0.007418	0.001917	-0.01117	-0.003661	-3.87	0.0001129	0.8755	0.08213	0.01319
12	rs1169714:121577612:A:G	121577612	G	CHS_LP	1730	0.1024	0.006473	0.0897	0.1151	15.82	1.003e-52	0.8755	0.08213	0.01319
12	rs1169714:121577612:A:G	121577612	G	GENDER	1730	0.1597	0.04336	0.07471	0.2447	3.683	0.0002376	0.8755	0.08213	0.01319
12	rs71454678:121563923:G:A	121563923	A	DOMxCHS_LP	1715	-0.02074	0.01406	-0.0483	0.006816	-1.475	0.1404	0.816	0.1151	0.02143
12	rs111667701:121577634:T:C	121577634	0	DOM	1751	NA	NA	NA	NA	NA	NA	1	0	0.001099
12	rs111667701:121577634:T:C	121577634	0	POPULATION	1751	NA	NA	NA	NA	NA	NA	1	0	0.001099
12	rs111667701:121577634:T:C	121577634	0	AGE	1751	NA	NA	NA	NA	NA	NA	1	0	0.001099
12	rs111667701:121577634:T:C	121577634	0	CHS_LP	1751	NA	NA	NA	NA	NA	NA	1	0	0.001099
12	rs111667701:121577634:T:C	121577634	0	GENDER	1751	NA	NA	NA	NA	NA	NA	1	0	0.001099
12	rs12821512:121564398:T:C	121564398	C	DOMxCHS_LP	1715	-0.02074	0.01406	-0.0483	0.006816	-1.475	0.1404	0.8159	0.1149	0.02198
12	rs11065449:121577703:G:T	121577703	T	DOM	1753	NA	NA	NA	NA	NA	NA	1	0.0002747	0
12	rs11065449:121577703:G:T	121577703	T	POPULATION	1753	NA	NA	NA	NA	NA	NA	1	0.0002747	0
12	rs11065449:121577703:G:T	121577703	T	AGE	1753	NA	NA	NA	NA	NA	NA	1	0.0002747	0
12	rs11065449:121577703:G:T	121577703	T	CHS_LP	1753	NA	NA	NA	NA	NA	NA	1	0.0002747	0
12	rs11065449:121577703:G:T	121577703	T	GENDER	1753	NA	NA	NA	NA	NA	NA	1	0.0002747	0
12	rs11065444:121564917:T:C	121564917	C	DOMxCHS_LP	1715	-0.02074	0.01406	-0.0483	0.006816	-1.475	0.1404	0.816	0.1151	0.02143
12	12:121577772:C:T	121577772	T	DOM	1753	NA	NA	NA	NA	NA	NA	1	0.0002747	0
12	12:121577772:C:T	121577772	T	POPULATION	1753	NA	NA	NA	NA	NA	NA	1	0.0002747	0
12	12:121577772:C:T	121577772	T	AGE	1753	NA	NA	NA	NA	NA	NA	1	0.0002747	0
12	12:121577772:C:T	121577772	T	CHS_LP	1753	NA	NA	NA	NA	NA	NA	1	0.0002747	0
12	12:121577772:C:T	121577772	T	GENDER	1753	NA	NA	NA	NA	NA	NA	1	0.0002747	0
12	rs12314721:121565757:C:T	121565757	T	DOMxCHS_LP	1715	-0.02074	0.01406	-0.0483	0.006816	-1.475	0.1404	0.8159	0.1149	0.02198
12	rs671684:121577778:G:A	121577778	A	DOM	1733	-0.009598	0.05431	-0.116	0.09685	-0.1767	0.8597	0.01071	0.2738	0.01154
12	rs671684:121577778:G:A	121577778	A	POPULATION	1733	0.4599	0.03981	0.3819	0.5379	11.55	8.692e-30	0.01071	0.2738	0.01154
12	rs671684:121577778:G:A	121577778	A	AGE	1733	-0.007277	0.001908	-0.01102	-0.003538	-3.814	0.0001414	0.01071	0.2738	0.01154
12	rs671684:121577778:G:A	121577778	A	CHS_LP	1733	0.1132	0.008256	0.09697	0.1293	13.71	1.158e-40	0.01071	0.2738	0.01154
12	rs671684:121577778:G:A	121577778	A	GENDER	1733	0.1641	0.0432	0.07941	0.2487	3.798	0.0001508	0.01071	0.2738	0.01154
12	rs117509023:121593002:A:G	121593002	G	DOMxCHS_LP	1743	-0.0864	0.05866	-0.2014	0.02858	-1.473	0.141	1	0.002211	0.006044
12	rs672140:121577847:T:C	121577847	C	DOM	1732	-0.08681	0.07517	-0.2341	0.06053	-1.155	0.2484	0.8762	0.08287	0.01209
12	rs672140:121577847:T:C	121577847	C	POPULATION	1732	0.4596	0.03989	0.3814	0.5378	11.52	1.211e-29	0.8762	0.08287	0.01209
12	rs672140:121577847:T:C	121577847	C	AGE	1732	-0.00747	0.001914	-0.01122	-0.003718	-3.902	9.898e-05	0.8762	0.08287	0.01209
12	rs672140:121577847:T:C	121577847	C	CHS_LP	1732	0.1024	0.006471	0.08973	0.1151	15.83	8.655e-53	0.8762	0.08287	0.01209
12	rs672140:121577847:T:C	121577847	C	GENDER	1732	0.16	0.04331	0.07509	0.2449	3.694	0.000228	0.8762	0.08287	0.01209
12	rs2857590:121606059:C:A	121606059	A	DOMxCHS_LP	1753	-0.01806	0.01226	-0.04209	0.005981	-1.472	0.1411	0.01769	0.4113	0
12	rs510660:121577892:C:T	121577892	T	DOM	1734	-0.07654	0.07453	-0.2226	0.06955	-1.027	0.3046	1	0.08389	0.01099
12	rs510660:121577892:C:T	121577892	T	POPULATION	1734	0.4594	0.03985	0.3813	0.5375	11.53	1.137e-29	1	0.08389	0.01099
12	rs510660:121577892:C:T	121577892	T	AGE	1734	-0.007425	0.001912	-0.01117	-0.003678	-3.884	0.0001068	1	0.08389	0.01099
12	rs510660:121577892:C:T	121577892	T	CHS_LP	1734	0.1025	0.006468	0.08979	0.1151	15.84	7.068e-53	1	0.08389	0.01099
12	rs510660:121577892:C:T	121577892	T	GENDER	1734	0.1606	0.04322	0.07585	0.2453	3.715	0.0002096	1	0.08389	0.01099
12	rs1718131:121606319:G:A	121606319	A	DOMxCHS_LP	1753	-0.01806	0.01226	-0.04209	0.005981	-1.472	0.1411	0.01769	0.4113	0
12	rs672632:121577951:G:A	121577951	A	DOM	1750	NA	NA	NA	NA	NA	NA	1	0.0002752	0.001648
12	rs672632:121577951:G:A	121577951	A	POPULATION	1750	NA	NA	NA	NA	NA	NA	1	0.0002752	0.001648
12	rs672632:121577951:G:A	121577951	A	AGE	1750	NA	NA	NA	NA	NA	NA	1	0.0002752	0.001648
12	rs672632:121577951:G:A	121577951	A	CHS_LP	1750	NA	NA	NA	NA	NA	NA	1	0.0002752	0.001648
12	rs672632:121577951:G:A	121577951	A	GENDER	1750	NA	NA	NA	NA	NA	NA	1	0.0002752	0.001648
12	rs1718132:121606350:G:T	121606350	T	DOMxCHS_LP	1753	-0.01806	0.01226	-0.04209	0.005981	-1.472	0.1411	0.01769	0.4113	0
12	rs511496:121577987:T:C	121577987	C	DOM	1734	-0.07654	0.07453	-0.2226	0.06955	-1.027	0.3046	1	0.08389	0.01099
12	rs511496:121577987:T:C	121577987	C	POPULATION	1734	0.4594	0.03985	0.3813	0.5375	11.53	1.137e-29	1	0.08389	0.01099
12	rs511496:121577987:T:C	121577987	C	AGE	1734	-0.007425	0.001912	-0.01117	-0.003678	-3.884	0.0001068	1	0.08389	0.01099
12	rs511496:121577987:T:C	121577987	C	CHS_LP	1734	0.1025	0.006468	0.08979	0.1151	15.84	7.068e-53	1	0.08389	0.01099
12	rs511496:121577987:T:C	121577987	C	GENDER	1734	0.1606	0.04322	0.07585	0.2453	3.715	0.0002096	1	0.08389	0.01099
12	rs1619628:121607052:A:G	121607052	G	DOMxCHS_LP	1753	-0.01806	0.01226	-0.04209	0.005981	-1.472	0.1411	0.01769	0.4113	0
12	rs144824453:121578160:T:G	121578160	G	DOM	1747	NA	NA	NA	NA	NA	NA	1	0.0002756	0.003297
12	rs144824453:121578160:T:G	121578160	G	POPULATION	1747	NA	NA	NA	NA	NA	NA	1	0.0002756	0.003297
12	rs144824453:121578160:T:G	121578160	G	AGE	1747	NA	NA	NA	NA	NA	NA	1	0.0002756	0.003297
12	rs144824453:121578160:T:G	121578160	G	CHS_LP	1747	NA	NA	NA	NA	NA	NA	1	0.0002756	0.003297
12	rs144824453:121578160:T:G	121578160	G	GENDER	1747	NA	NA	NA	NA	NA	NA	1	0.0002756	0.003297
12	rs1653612:121607056:C:T	121607056	T	DOMxCHS_LP	1753	-0.01806	0.01226	-0.04209	0.005981	-1.472	0.1411	0.01769	0.4113	0
12	rs1169715:121578332:G:A	121578332	A	DOM	1750	-0.05433	0.1411	-0.3308	0.2222	-0.3851	0.7002	1	0.02009	0.001648
12	rs1169715:121578332:G:A	121578332	A	POPULATION	1750	0.4556	0.03969	0.3778	0.5333	11.48	1.866e-29	1	0.02009	0.001648
12	rs1169715:121578332:G:A	121578332	A	AGE	1750	-0.007668	0.001899	-0.01139	-0.003947	-4.039	5.605e-05	1	0.02009	0.001648
12	rs1169715:121578332:G:A	121578332	A	CHS_LP	1750	0.1043	0.00603	0.09249	0.1161	17.3	5.429e-62	1	0.02009	0.001648
12	rs1169715:121578332:G:A	121578332	A	GENDER	1750	0.1646	0.04307	0.08015	0.249	3.821	0.0001376	1	0.02009	0.001648
12	rs2857591:121607340:C:T	121607340	T	DOMxCHS_LP	1753	-0.01806	0.01226	-0.04209	0.005981	-1.472	0.1411	0.01769	0.4113	0
12	rs34185850:121578351:T:C	121578351	C	DOM	1752	0.09974	0.08335	-0.06362	0.2631	1.197	0.2316	0.2812	0.05855	0.0005495
12	rs34185850:121578351:T:C	121578351	C	POPULATION	1752	0.454	0.03969	0.3762	0.5318	11.44	2.95e-29	0.2812	0.05855	0.0005495
12	rs34185850:121578351:T:C	121578351	C	AGE	1752	-0.007677	0.001897	-0.0114	-0.003959	-4.046	5.43e-05	0.2812	0.05855	0.0005495
12	rs34185850:121578351:T:C	121578351	C	CHS_LP	1752	0.1055	0.006255	0.09329	0.1178	16.87	2.679e-59	0.2812	0.05855	0.0005495
12	rs34185850:121578351:T:C	121578351	C	GENDER	1752	0.1661	0.04303	0.08173	0.2504	3.859	0.0001179	0.2812	0.05855	0.0005495
12	rs2857592:121607344:A:G	121607344	G	DOMxCHS_LP	1753	-0.01806	0.01226	-0.04209	0.005981	-1.472	0.1411	0.01769	0.4113	0
12	rs535557:121578387:T:C	121578387	C	DOM	1734	-0.08237	0.07464	-0.2287	0.06392	-1.104	0.2699	1	0.08361	0.01099
12	rs535557:121578387:T:C	121578387	C	POPULATION	1734	0.4595	0.03985	0.3814	0.5376	11.53	1.102e-29	1	0.08361	0.01099
12	rs535557:121578387:T:C	121578387	C	AGE	1734	-0.007433	0.001912	-0.01118	-0.003686	-3.888	0.000105	1	0.08361	0.01099
12	rs535557:121578387:T:C	121578387	C	CHS_LP	1734	0.1024	0.006468	0.08972	0.1151	15.83	7.98e-53	1	0.08361	0.01099
12	rs535557:121578387:T:C	121578387	C	GENDER	1734	0.1607	0.04321	0.076	0.2454	3.719	0.0002067	1	0.08361	0.01099
12	rs1653614:121607795:A:G	121607795	G	DOMxCHS_LP	1753	-0.01806	0.01226	-0.04209	0.005981	-1.472	0.1411	0.01769	0.4113	0
12	rs17434640:121578450:G:A	121578450	A	DOM	1752	0.09974	0.08335	-0.06362	0.2631	1.197	0.2316	0.2812	0.05855	0.0005495
12	rs17434640:121578450:G:A	121578450	A	POPULATION	1752	0.454	0.03969	0.3762	0.5318	11.44	2.95e-29	0.2812	0.05855	0.0005495
12	rs17434640:121578450:G:A	121578450	A	AGE	1752	-0.007677	0.001897	-0.0114	-0.003959	-4.046	5.43e-05	0.2812	0.05855	0.0005495
12	rs17434640:121578450:G:A	121578450	A	CHS_LP	1752	0.1055	0.006255	0.09329	0.1178	16.87	2.679e-59	0.2812	0.05855	0.0005495
12	rs17434640:121578450:G:A	121578450	A	GENDER	1752	0.1661	0.04303	0.08173	0.2504	3.859	0.0001179	0.2812	0.05855	0.0005495
12	rs1718133:121607861:G:A	121607861	A	DOMxCHS_LP	1753	-0.01806	0.01226	-0.04209	0.005981	-1.472	0.1411	0.01769	0.4113	0
12	rs1794886:121578565:A:C	121578565	C	DOM	1734	-0.08237	0.07464	-0.2287	0.06392	-1.104	0.2699	1	0.08361	0.01099
12	rs1794886:121578565:A:C	121578565	C	POPULATION	1734	0.4595	0.03985	0.3814	0.5376	11.53	1.102e-29	1	0.08361	0.01099
12	rs1794886:121578565:A:C	121578565	C	AGE	1734	-0.007433	0.001912	-0.01118	-0.003686	-3.888	0.000105	1	0.08361	0.01099
12	rs1794886:121578565:A:C	121578565	C	CHS_LP	1734	0.1024	0.006468	0.08972	0.1151	15.83	7.98e-53	1	0.08361	0.01099
12	rs1794886:121578565:A:C	121578565	C	GENDER	1734	0.1607	0.04321	0.076	0.2454	3.719	0.0002067	1	0.08361	0.01099
12	rs1718135:121607987:G:A	121607987	A	DOMxCHS_LP	1753	-0.01806	0.01226	-0.04209	0.005981	-1.472	0.1411	0.01769	0.4113	0
12	rs12831943:121578619:G:A	121578619	A	DOM	1711	NA	NA	NA	NA	NA	NA	1	0.0002812	0.02308
12	rs12831943:121578619:G:A	121578619	A	POPULATION	1711	NA	NA	NA	NA	NA	NA	1	0.0002812	0.02308
12	rs12831943:121578619:G:A	121578619	A	AGE	1711	NA	NA	NA	NA	NA	NA	1	0.0002812	0.02308
12	rs12831943:121578619:G:A	121578619	A	CHS_LP	1711	NA	NA	NA	NA	NA	NA	1	0.0002812	0.02308
12	rs12831943:121578619:G:A	121578619	A	GENDER	1711	NA	NA	NA	NA	NA	NA	1	0.0002812	0.02308
12	rs2567988:121608273:C:T	121608273	T	DOMxCHS_LP	1753	-0.01806	0.01226	-0.04209	0.005981	-1.472	0.1411	0.02021	0.4115	0
12	rs1718148:121578722:C:A	121578722	A	DOM	1734	-0.08237	0.07464	-0.2287	0.06392	-1.104	0.2699	1	0.08361	0.01099
12	rs1718148:121578722:C:A	121578722	A	POPULATION	1734	0.4595	0.03985	0.3814	0.5376	11.53	1.102e-29	1	0.08361	0.01099
12	rs1718148:121578722:C:A	121578722	A	AGE	1734	-0.007433	0.001912	-0.01118	-0.003686	-3.888	0.000105	1	0.08361	0.01099
12	rs1718148:121578722:C:A	121578722	A	CHS_LP	1734	0.1024	0.006468	0.08972	0.1151	15.83	7.98e-53	1	0.08361	0.01099
12	rs1718148:121578722:C:A	121578722	A	GENDER	1734	0.1607	0.04321	0.076	0.2454	3.719	0.0002067	1	0.08361	0.01099
12	rs1653616:121608556:G:A	121608556	A	DOMxCHS_LP	1753	-0.01806	0.01226	-0.04209	0.005981	-1.472	0.1411	0.01769	0.4113	0
12	rs1718149:121578725:C:A	121578725	A	DOM	1734	-0.08237	0.07464	-0.2287	0.06392	-1.104	0.2699	1	0.08361	0.01099
12	rs1718149:121578725:C:A	121578725	A	POPULATION	1734	0.4595	0.03985	0.3814	0.5376	11.53	1.102e-29	1	0.08361	0.01099
12	rs1718149:121578725:C:A	121578725	A	AGE	1734	-0.007433	0.001912	-0.01118	-0.003686	-3.888	0.000105	1	0.08361	0.01099
12	rs1718149:121578725:C:A	121578725	A	CHS_LP	1734	0.1024	0.006468	0.08972	0.1151	15.83	7.98e-53	1	0.08361	0.01099
12	rs1718149:121578725:C:A	121578725	A	GENDER	1734	0.1607	0.04321	0.076	0.2454	3.719	0.0002067	1	0.08361	0.01099
12	rs1653618:121608856:C:T	121608856	T	DOMxCHS_LP	1753	-0.01806	0.01226	-0.04209	0.005981	-1.472	0.1411	0.01769	0.4113	0
12	12:121578806:T:A	121578806	A	DOM	1753	NA	NA	NA	NA	NA	NA	1	0.0002747	0
12	12:121578806:T:A	121578806	A	POPULATION	1753	NA	NA	NA	NA	NA	NA	1	0.0002747	0
12	12:121578806:T:A	121578806	A	AGE	1753	NA	NA	NA	NA	NA	NA	1	0.0002747	0
12	12:121578806:T:A	121578806	A	CHS_LP	1753	NA	NA	NA	NA	NA	NA	1	0.0002747	0
12	12:121578806:T:A	121578806	A	GENDER	1753	NA	NA	NA	NA	NA	NA	1	0.0002747	0
12	rs2567989:121608908:G:A	121608908	A	DOMxCHS_LP	1753	-0.01806	0.01226	-0.04209	0.005981	-1.472	0.1411	0.01769	0.4113	0
12	rs147998595:121578992:C:G	121578992	G	DOM	1746	-0.318	0.6107	-1.515	0.879	-0.5207	0.6027	1	0.002206	0.003846
12	rs147998595:121578992:C:G	121578992	G	POPULATION	1746	0.4604	0.0397	0.3826	0.5382	11.6	5.311e-30	1	0.002206	0.003846
12	rs147998595:121578992:C:G	121578992	G	AGE	1746	-0.007744	0.001895	-0.01146	-0.004029	-4.086	4.591e-05	1	0.002206	0.003846
12	rs147998595:121578992:C:G	121578992	G	CHS_LP	1746	0.09997	0.005908	0.08839	0.1115	16.92	1.399e-59	1	0.002206	0.003846
12	rs147998595:121578992:C:G	121578992	G	GENDER	1746	0.1566	0.04309	0.07215	0.241	3.635	0.0002865	1	0.002206	0.003846
12	rs1718136	121609608	G	DOMxCHS_LP	1753	-0.01806	0.01226	-0.04209	0.005981	-1.472	0.1411	0.02021	0.4115	0
12	rs17434647:121579024:T:G	121579024	G	DOM	1695	-0.0007135	0.069	-0.1359	0.1345	-0.01034	0.9917	0.1218	0.1035	0.03407
12	rs17434647:121579024:T:G	121579024	G	POPULATION	1695	0.4398	0.04055	0.3603	0.5193	10.85	1.538e-26	0.1218	0.1035	0.03407
12	rs17434647:121579024:T:G	121579024	G	AGE	1695	-0.007368	0.001927	-0.01114	-0.003591	-3.824	0.0001363	0.1218	0.1035	0.03407
12	rs17434647:121579024:T:G	121579024	G	CHS_LP	1695	0.09756	0.006694	0.08444	0.1107	14.57	2.088e-45	0.1218	0.1035	0.03407
12	rs17434647:121579024:T:G	121579024	G	GENDER	1695	0.1681	0.04383	0.08216	0.254	3.834	0.0001305	0.1218	0.1035	0.03407
12	rs1718137:121609813:C:T	121609813	T	DOMxCHS_LP	1753	-0.01806	0.01226	-0.04209	0.005981	-1.472	0.1411	0.01769	0.4113	0
12	rs590477:121579078:A:G	121579078	G	DOM	1735	-0.08219	0.07463	-0.2285	0.06408	-1.101	0.2709	1	0.08356	0.01044
12	rs590477:121579078:A:G	121579078	G	POPULATION	1735	0.4604	0.03983	0.3823	0.5384	11.56	8.159e-30	1	0.08356	0.01044
12	rs590477:121579078:A:G	121579078	G	AGE	1735	-0.00741	0.001912	-0.01116	-0.003663	-3.876	0.00011	1	0.08356	0.01044
12	rs590477:121579078:A:G	121579078	G	CHS_LP	1735	0.1022	0.006465	0.08957	0.1149	15.82	1e-52	1	0.08356	0.01044
12	rs590477:121579078:A:G	121579078	G	GENDER	1735	0.1621	0.04318	0.07751	0.2468	3.755	0.0001791	1	0.08356	0.01044
12	rs2686373:121609944:G:A	121609944	A	DOMxCHS_LP	1753	-0.01806	0.01226	-0.04209	0.005981	-1.472	0.1411	0.01769	0.4113	0
12	rs117692465:121579140:G:A	121579140	A	DOM	1611	-0.1917	0.1327	-0.4517	0.06843	-1.444	0.1489	1	0.026	0.08077
12	rs117692465:121579140:G:A	121579140	A	POPULATION	1611	0.4683	0.04166	0.3867	0.5499	11.24	2.812e-28	1	0.026	0.08077
12	rs117692465:121579140:G:A	121579140	A	AGE	1611	-0.007598	0.002	-0.01152	-0.003678	-3.798	0.000151	1	0.026	0.08077
12	rs117692465:121579140:G:A	121579140	A	CHS_LP	1611	0.1023	0.006267	0.08998	0.1145	16.32	1.718e-55	1	0.026	0.08077
12	rs117692465:121579140:G:A	121579140	A	GENDER	1611	0.179	0.0451	0.09057	0.2674	3.968	7.565e-05	1	0.026	0.08077
12	rs2686374:121609953:T:C	121609953	C	DOMxCHS_LP	1753	-0.01806	0.01226	-0.04209	0.005981	-1.472	0.1411	0.01769	0.4113	0
12	rs74356556:121579290:G:C	121579290	C	DOM	1745	-0.01193	0.07226	-0.1536	0.1297	-0.1651	0.8688	0.884	0.08858	0.004396
12	rs74356556:121579290:G:C	121579290	C	POPULATION	1745	0.45	0.0398	0.372	0.528	11.31	1.178e-28	0.884	0.08858	0.004396
12	rs74356556:121579290:G:C	121579290	C	AGE	1745	-0.007563	0.001905	-0.0113	-0.003829	-3.97	7.481e-05	0.884	0.08858	0.004396
12	rs74356556:121579290:G:C	121579290	C	CHS_LP	1745	0.1047	0.006499	0.09194	0.1174	16.11	1.631e-54	0.884	0.08858	0.004396
12	rs74356556:121579290:G:C	121579290	C	GENDER	1745	0.1644	0.04309	0.07994	0.2488	3.815	0.0001407	0.884	0.08858	0.004396
12	rs1621388:121622563:G:A	121622563	A	DOMxCHS_LP	1753	-0.01806	0.01226	-0.04209	0.005981	-1.472	0.1411	0.01546	0.411	0
12	rs17434682:121579412:T:C	121579412	C	DOM	1745	-0.01193	0.07226	-0.1536	0.1297	-0.1651	0.8688	0.884	0.08858	0.004396
12	rs17434682:121579412:T:C	121579412	C	POPULATION	1745	0.45	0.0398	0.372	0.528	11.31	1.178e-28	0.884	0.08858	0.004396
12	rs17434682:121579412:T:C	121579412	C	AGE	1745	-0.007563	0.001905	-0.0113	-0.003829	-3.97	7.481e-05	0.884	0.08858	0.004396
12	rs17434682:121579412:T:C	121579412	C	CHS_LP	1745	0.1047	0.006499	0.09194	0.1174	16.11	1.631e-54	0.884	0.08858	0.004396
12	rs17434682:121579412:T:C	121579412	C	GENDER	1745	0.1644	0.04309	0.07994	0.2488	3.815	0.0001407	0.884	0.08858	0.004396
12	rs1618709:121606917:C:T	121606917	T	DOMxCHS_LP	1753	-0.01805	0.01226	-0.04208	0.005981	-1.472	0.1412	0.0228	0.4107	0
12	rs76842630:121579502:C:T	121579502	T	DOM	1745	-0.1209	0.3025	-0.7137	0.472	-0.3996	0.6895	1	0.003035	0.004396
12	rs76842630:121579502:C:T	121579502	T	POPULATION	1745	0.455	0.03968	0.3772	0.5328	11.47	2.181e-29	1	0.003035	0.004396
12	rs76842630:121579502:C:T	121579502	T	AGE	1745	-0.007273	0.001898	-0.01099	-0.003553	-3.833	0.0001313	1	0.003035	0.004396
12	rs76842630:121579502:C:T	121579502	T	CHS_LP	1745	0.1005	0.005938	0.08882	0.1121	16.92	1.476e-59	1	0.003035	0.004396
12	rs76842630:121579502:C:T	121579502	T	GENDER	1745	0.1595	0.043	0.07524	0.2438	3.71	0.0002142	1	0.003035	0.004396
12	rs2568002:121621737:A:G	121621737	G	DOMxCHS_LP	1752	-0.01804	0.01226	-0.04208	0.005991	-1.471	0.1414	0.0155	0.4109	0.0005495
12	rs592340:121579516:G:C	121579516	C	DOM	1735	-0.08219	0.07463	-0.2285	0.06408	-1.101	0.2709	1	0.08356	0.01044
12	rs592340:121579516:G:C	121579516	C	POPULATION	1735	0.4604	0.03983	0.3823	0.5384	11.56	8.159e-30	1	0.08356	0.01044
12	rs592340:121579516:G:C	121579516	C	AGE	1735	-0.00741	0.001912	-0.01116	-0.003663	-3.876	0.00011	1	0.08356	0.01044
12	rs592340:121579516:G:C	121579516	C	CHS_LP	1735	0.1022	0.006465	0.08957	0.1149	15.82	1e-52	1	0.08356	0.01044
12	rs592340:121579516:G:C	121579516	C	GENDER	1735	0.1621	0.04318	0.07751	0.2468	3.755	0.0001791	1	0.08356	0.01044
12	rs2393799:121570012:C:T	121570012	T	DOMxCHS_LP	1684	-0.01732	0.01181	-0.04047	0.00583	-1.466	0.1427	0.0749	0.2376	0.04011
12	rs79362551:121579526:G:A	121579526	A	DOM	1744	-0.06546	0.1029	-0.2671	0.1362	-0.6364	0.5246	0.5333	0.04031	0.004945
12	rs79362551:121579526:G:A	121579526	A	POPULATION	1744	0.4502	0.03986	0.372	0.5283	11.29	1.349e-28	0.5333	0.04031	0.004945
12	rs79362551:121579526:G:A	121579526	A	AGE	1744	-0.0076	0.001905	-0.01133	-0.003866	-3.989	6.897e-05	0.5333	0.04031	0.004945
12	rs79362551:121579526:G:A	121579526	A	CHS_LP	1744	0.1016	0.006126	0.08955	0.1136	16.58	2.036e-57	0.5333	0.04031	0.004945
12	rs79362551:121579526:G:A	121579526	A	GENDER	1744	0.1642	0.04313	0.07963	0.2487	3.806	0.0001461	0.5333	0.04031	0.004945
12	rs1653611:121606760:A:G	121606760	G	DOMxCHS_LP	1750	-0.01793	0.01228	-0.042	0.006144	-1.46	0.1446	0.02014	0.4128	0.001648
12	rs11065450	121579657	A	DOM	1753	0.02909	0.05665	-0.08193	0.1401	0.5135	0.6076	1	0.1907	0
12	rs11065450	121579657	A	POPULATION	1753	0.4528	0.03963	0.3751	0.5304	11.42	3.384e-29	1	0.1907	0
12	rs11065450	121579657	A	AGE	1753	-0.007713	0.001896	-0.01143	-0.003996	-4.067	4.966e-05	1	0.1907	0
12	rs11065450	121579657	A	CHS_LP	1753	0.1109	0.00725	0.09667	0.1251	15.29	1.183e-49	1	0.1907	0
12	rs11065450	121579657	A	GENDER	1753	0.1662	0.04296	0.08203	0.2504	3.87	0.000113	1	0.1907	0
12	exm1044252	121615103	A	DOMxCHS_LP	1753	-0.01788	0.01227	-0.04192	0.006164	-1.457	0.1452	0.01179	0.411	0
12	rs568531:121579673:C:T	121579673	T	DOM	1735	-0.08219	0.07463	-0.2285	0.06408	-1.101	0.2709	1	0.08356	0.01044
12	rs568531:121579673:C:T	121579673	T	POPULATION	1735	0.4604	0.03983	0.3823	0.5384	11.56	8.159e-30	1	0.08356	0.01044
12	rs568531:121579673:C:T	121579673	T	AGE	1735	-0.00741	0.001912	-0.01116	-0.003663	-3.876	0.00011	1	0.08356	0.01044
12	rs568531:121579673:C:T	121579673	T	CHS_LP	1735	0.1022	0.006465	0.08957	0.1149	15.82	1e-52	1	0.08356	0.01044
12	rs568531:121579673:C:T	121579673	T	GENDER	1735	0.1621	0.04318	0.07751	0.2468	3.755	0.0001791	1	0.08356	0.01044
12	exm1044230	121605373	A	DOMxCHS_LP	1753	0.04387	0.03017	-0.01525	0.103	1.454	0.146	1	0.01869	0.0005495
12	rs593223:121579721:A:G	121579721	G	DOM	1735	-0.08219	0.07463	-0.2285	0.06408	-1.101	0.2709	1	0.08356	0.01044
12	rs593223:121579721:A:G	121579721	G	POPULATION	1735	0.4604	0.03983	0.3823	0.5384	11.56	8.159e-30	1	0.08356	0.01044
12	rs593223:121579721:A:G	121579721	G	AGE	1735	-0.00741	0.001912	-0.01116	-0.003663	-3.876	0.00011	1	0.08356	0.01044
12	rs593223:121579721:A:G	121579721	G	CHS_LP	1735	0.1022	0.006465	0.08957	0.1149	15.82	1e-52	1	0.08356	0.01044
12	rs593223:121579721:A:G	121579721	G	GENDER	1735	0.1621	0.04318	0.07751	0.2468	3.755	0.0001791	1	0.08356	0.01044
12	rs117606904:121608442:G:A	121608442	A	DOMxCHS_LP	1741	-0.02261	0.01561	-0.05321	0.007997	-1.448	0.1479	0.3052	0.0885	0.006593
12	rs376938041:121579823:G:A	121579823	0	DOM	1753	NA	NA	NA	NA	NA	NA	1	0	0
12	rs376938041:121579823:G:A	121579823	0	POPULATION	1753	NA	NA	NA	NA	NA	NA	1	0	0
12	rs376938041:121579823:G:A	121579823	0	AGE	1753	NA	NA	NA	NA	NA	NA	1	0	0
12	rs376938041:121579823:G:A	121579823	0	CHS_LP	1753	NA	NA	NA	NA	NA	NA	1	0	0
12	rs376938041:121579823:G:A	121579823	0	GENDER	1753	NA	NA	NA	NA	NA	NA	1	0	0
12	rs73220266:121608663:G:C	121608663	C	DOMxCHS_LP	1741	-0.02261	0.01561	-0.05321	0.007997	-1.448	0.1479	0.3052	0.0885	0.006593
12	rs594423:121579955:G:A	121579955	A	DOM	1735	-0.09044	0.07491	-0.2373	0.05638	-1.207	0.2275	1	0.08273	0.01044
12	rs594423:121579955:G:A	121579955	A	POPULATION	1735	0.4612	0.03977	0.3833	0.5392	11.6	5.259e-30	1	0.08273	0.01044
12	rs594423:121579955:G:A	121579955	A	AGE	1735	-0.007288	0.001908	-0.01103	-0.003548	-3.819	0.0001387	1	0.08273	0.01044
12	rs594423:121579955:G:A	121579955	A	CHS_LP	1735	0.1022	0.006452	0.08959	0.1149	15.84	6.761e-53	1	0.08273	0.01044
12	rs594423:121579955:G:A	121579955	A	GENDER	1735	0.1617	0.04308	0.0773	0.2462	3.754	0.0001796	1	0.08273	0.01044
12	rs56067598:121610687:G:C	121610687	C	DOMxCHS_LP	1741	-0.02261	0.01561	-0.05321	0.007997	-1.448	0.1479	0.3052	0.0885	0.006593
12	rs139431200:121580110:A:G	121580110	G	DOM	1753	NA	NA	NA	NA	NA	NA	1	0.0002747	0
12	rs139431200:121580110:A:G	121580110	G	POPULATION	1753	NA	NA	NA	NA	NA	NA	1	0.0002747	0
12	rs139431200:121580110:A:G	121580110	G	AGE	1753	NA	NA	NA	NA	NA	NA	1	0.0002747	0
12	rs139431200:121580110:A:G	121580110	G	CHS_LP	1753	NA	NA	NA	NA	NA	NA	1	0.0002747	0
12	rs139431200:121580110:A:G	121580110	G	GENDER	1753	NA	NA	NA	NA	NA	NA	1	0.0002747	0
12	rs117629432:121561406:C:T	121561406	T	DOMxCHS_LP	1662	-0.07619	0.05264	-0.1794	0.02699	-1.447	0.148	1	0.007255	0.0533
12	rs71454679:121580223:G:A	121580223	A	DOM	1752	0.09974	0.08335	-0.06362	0.2631	1.197	0.2316	0.2812	0.05855	0.0005495
12	rs71454679:121580223:G:A	121580223	A	POPULATION	1752	0.454	0.03969	0.3762	0.5318	11.44	2.95e-29	0.2812	0.05855	0.0005495
12	rs71454679:121580223:G:A	121580223	A	AGE	1752	-0.007677	0.001897	-0.0114	-0.003959	-4.046	5.43e-05	0.2812	0.05855	0.0005495
12	rs71454679:121580223:G:A	121580223	A	CHS_LP	1752	0.1055	0.006255	0.09329	0.1178	16.87	2.679e-59	0.2812	0.05855	0.0005495
12	rs71454679:121580223:G:A	121580223	A	GENDER	1752	0.1661	0.04303	0.08173	0.2504	3.859	0.0001179	0.2812	0.05855	0.0005495
12	rs1718130:121605954:G:A	121605954	A	DOMxCHS_LP	1750	-0.01772	0.01228	-0.04178	0.006348	-1.443	0.1492	0.01761	0.4117	0.001648
12	12:121580260:C:T	121580260	T	DOM	1752	-0.6701	0.6249	-1.895	0.5547	-1.072	0.2837	1	0.0008251	0.001099
12	12:121580260:C:T	121580260	T	POPULATION	1752	0.4543	0.03971	0.3765	0.5321	11.44	2.856e-29	1	0.0008251	0.001099
12	12:121580260:C:T	121580260	T	AGE	1752	-0.007759	0.001902	-0.01149	-0.004031	-4.079	4.732e-05	1	0.0008251	0.001099
12	12:121580260:C:T	121580260	T	CHS_LP	1752	0.1017	0.005902	0.09009	0.1132	17.22	1.597e-61	1	0.0008251	0.001099
12	12:121580260:C:T	121580260	T	GENDER	1752	0.1628	0.04304	0.07845	0.2472	3.783	0.0001604	1	0.0008251	0.001099
12	rs1718160:121611350:T:C	121611350	C	DOMxCHS_LP	1748	-0.01759	0.01228	-0.04167	0.006482	-1.432	0.1522	0.01998	0.4107	0.002747
12	rs607094:121580464:T:C	121580464	C	DOM	1735	-0.09044	0.07491	-0.2373	0.05638	-1.207	0.2275	1	0.08273	0.01044
12	rs607094:121580464:T:C	121580464	C	POPULATION	1735	0.4612	0.03977	0.3833	0.5392	11.6	5.259e-30	1	0.08273	0.01044
12	rs607094:121580464:T:C	121580464	C	AGE	1735	-0.007288	0.001908	-0.01103	-0.003548	-3.819	0.0001387	1	0.08273	0.01044
12	rs607094:121580464:T:C	121580464	C	CHS_LP	1735	0.1022	0.006452	0.08959	0.1149	15.84	6.761e-53	1	0.08273	0.01044
12	rs607094:121580464:T:C	121580464	C	GENDER	1735	0.1617	0.04308	0.0773	0.2462	3.754	0.0001796	1	0.08273	0.01044
12	12:121630771:A:G	121630771	G	DOMxCHS_LP	1690	-0.07749	0.05409	-0.1835	0.02852	-1.433	0.1522	1	0.005705	0.03681
12	rs487417:121580541:C:T	121580541	T	DOM	1735	-0.09044	0.07491	-0.2373	0.05638	-1.207	0.2275	1	0.08273	0.01044
12	rs487417:121580541:C:T	121580541	T	POPULATION	1735	0.4612	0.03977	0.3833	0.5392	11.6	5.259e-30	1	0.08273	0.01044
12	rs487417:121580541:C:T	121580541	T	AGE	1735	-0.007288	0.001908	-0.01103	-0.003548	-3.819	0.0001387	1	0.08273	0.01044
12	rs487417:121580541:C:T	121580541	T	CHS_LP	1735	0.1022	0.006452	0.08959	0.1149	15.84	6.761e-53	1	0.08273	0.01044
12	rs487417:121580541:C:T	121580541	T	GENDER	1735	0.1617	0.04308	0.0773	0.2462	3.754	0.0001796	1	0.08273	0.01044
12	rs2857585:121600802:G:A	121600802	A	DOMxCHS_LP	1508	-0.03311	0.02324	-0.07867	0.01244	-1.425	0.1545	0.5797	0.0485	0.139
12	12:121580559:G:A	121580559	A	DOM	1735	-0.3304	1.453	-3.179	2.518	-0.2273	0.8202	1	0.0008324	0.00989
12	12:121580559:G:A	121580559	A	POPULATION	1735	0.4567	0.04003	0.3782	0.5351	11.41	4.096e-29	1	0.0008324	0.00989
12	12:121580559:G:A	121580559	A	AGE	1735	-0.007736	0.001911	-0.01148	-0.003992	-4.049	5.363e-05	1	0.0008324	0.00989
12	12:121580559:G:A	121580559	A	CHS_LP	1735	0.1024	0.005922	0.09079	0.114	17.29	6.452e-62	1	0.0008324	0.00989
12	12:121580559:G:A	121580559	A	GENDER	1735	0.1604	0.04323	0.07568	0.2451	3.711	0.0002131	1	0.0008324	0.00989
12	rs2915641:121620766:A:G	121620766	G	DOMxCHS_LP	1749	-0.01723	0.01228	-0.0413	0.006846	-1.403	0.1609	0.02004	0.4113	0.002198
12	rs608425:121580753:G:A	121580753	A	DOM	1734	-0.09375	0.0752	-0.2411	0.05365	-1.247	0.2127	1	0.0825	0.01099
12	rs608425:121580753:G:A	121580753	A	POPULATION	1734	0.4616	0.03978	0.3836	0.5396	11.6	5e-30	1	0.0825	0.01099
12	rs608425:121580753:G:A	121580753	A	AGE	1734	-0.007327	0.00191	-0.01107	-0.003583	-3.836	0.0001297	1	0.0825	0.01099
12	rs608425:121580753:G:A	121580753	A	CHS_LP	1734	0.1022	0.006454	0.0896	0.1149	15.84	6.905e-53	1	0.0825	0.01099
12	rs608425:121580753:G:A	121580753	A	GENDER	1734	0.1607	0.04314	0.07619	0.2453	3.726	0.0002006	1	0.0825	0.01099
12	rs1718108:121618665:G:A	121618665	A	DOMxCHS_LP	1750	-0.0172	0.01228	-0.04127	0.006873	-1.4	0.1616	0.02272	0.4111	0.001648
12	rs35646440:121580985:G:A	121580985	A	DOM	1729	-0.08967	0.07479	-0.2363	0.05691	-1.199	0.2307	1	0.08329	0.01374
12	rs35646440:121580985:G:A	121580985	A	POPULATION	1729	0.458	0.03974	0.3801	0.5359	11.52	1.192e-29	1	0.08329	0.01374
12	rs35646440:121580985:G:A	121580985	A	AGE	1729	-0.007185	0.001907	-0.01092	-0.003447	-3.767	0.0001706	1	0.08329	0.01374
12	rs35646440:121580985:G:A	121580985	A	CHS_LP	1729	0.1018	0.006479	0.08912	0.1145	15.72	4.142e-52	1	0.08329	0.01374
12	rs35646440:121580985:G:A	121580985	A	GENDER	1729	0.1586	0.04305	0.07426	0.243	3.685	0.0002359	1	0.08329	0.01374
12	rs1653598:121615283:T:C	121615283	C	DOMxCHS_LP	1752	-0.01714	0.01227	-0.0412	0.006914	-1.397	0.1627	0.02007	0.4112	0.0005495
12	12:121581273:C:T	121581273	T	DOM	1746	-0.06797	0.3511	-0.7561	0.6202	-0.1936	0.8465	1	0.003863	0.004396
12	12:121581273:C:T	121581273	T	POPULATION	1746	0.4513	0.03972	0.3734	0.5291	11.36	6.536e-29	1	0.003863	0.004396
12	12:121581273:C:T	121581273	T	AGE	1746	-0.007851	0.0019	-0.01158	-0.004126	-4.131	3.78e-05	1	0.003863	0.004396
12	12:121581273:C:T	121581273	T	CHS_LP	1746	0.101	0.005949	0.08936	0.1127	16.98	5.842e-60	1	0.003863	0.004396
12	12:121581273:C:T	121581273	T	GENDER	1746	0.1611	0.04307	0.07673	0.2456	3.741	0.0001889	1	0.003863	0.004396
12	rs11065468:121615369:T:C	121615369	C	DOMxCHS_LP	1752	-0.01714	0.01227	-0.0412	0.006914	-1.397	0.1627	0.02007	0.4112	0.0005495
12	12:121581565:G:T	121581565	T	DOM	1745	-0.6091	0.8082	-2.193	0.9749	-0.7537	0.4511	1	0.0005522	0.004945
12	12:121581565:G:T	121581565	T	POPULATION	1745	0.4575	0.03976	0.3796	0.5355	11.51	1.396e-29	1	0.0005522	0.004945
12	12:121581565:G:T	121581565	T	AGE	1745	-0.00784	0.001903	-0.01157	-0.00411	-4.119	3.975e-05	1	0.0005522	0.004945
12	12:121581565:G:T	121581565	T	CHS_LP	1745	0.1024	0.00591	0.0908	0.114	17.32	3.831e-62	1	0.0005522	0.004945
12	12:121581565:G:T	121581565	T	GENDER	1745	0.163	0.04311	0.07849	0.2475	3.781	0.0001616	1	0.0005522	0.004945
12	rs7137047:121615786:G:C	121615786	C	DOMxCHS_LP	1752	-0.01714	0.01227	-0.0412	0.006914	-1.397	0.1627	0.02007	0.4112	0.0005495
12	rs117323590:121581618:G:A	121581618	A	DOM	1708	-0.473	0.5868	-1.623	0.6771	-0.8061	0.4203	1	0.002256	0.02582
12	rs117323590:121581618:G:A	121581618	A	POPULATION	1708	0.4471	0.04028	0.3682	0.5261	11.1	1.089e-27	1	0.002256	0.02582
12	rs117323590:121581618:G:A	121581618	A	AGE	1708	-0.007539	0.001928	-0.01132	-0.003761	-3.911	9.56e-05	1	0.002256	0.02582
12	rs117323590:121581618:G:A	121581618	A	CHS_LP	1708	0.1007	0.006005	0.08889	0.1124	16.76	1.715e-58	1	0.002256	0.02582
12	rs117323590:121581618:G:A	121581618	A	GENDER	1708	0.1619	0.04365	0.07632	0.2474	3.708	0.0002153	1	0.002256	0.02582
12	rs11065469:121616456:G:A	121616456	A	DOMxCHS_LP	1752	-0.01714	0.01227	-0.0412	0.006914	-1.397	0.1627	0.02007	0.4112	0.0005495
12	rs12830584:121581661:A:T	121581661	T	DOM	1751	0.09967	0.08338	-0.06375	0.2631	1.195	0.2321	0.2813	0.05858	0.001099
12	rs12830584:121581661:A:T	121581661	T	POPULATION	1751	0.454	0.03972	0.3762	0.5319	11.43	3.106e-29	0.2813	0.05858	0.001099
12	rs12830584:121581661:A:T	121581661	T	AGE	1751	-0.007677	0.001898	-0.0114	-0.003957	-4.045	5.461e-05	0.2813	0.05858	0.001099
12	rs12830584:121581661:A:T	121581661	T	CHS_LP	1751	0.1055	0.006257	0.09328	0.1178	16.87	2.989e-59	0.2813	0.05858	0.001099
12	rs12830584:121581661:A:T	121581661	T	GENDER	1751	0.1659	0.04308	0.08152	0.2504	3.852	0.0001212	0.2813	0.05858	0.001099
12	rs11065470:121616467:T:C	121616467	C	DOMxCHS_LP	1752	-0.01714	0.01227	-0.0412	0.006914	-1.397	0.1627	0.02007	0.4112	0.0005495
12	rs12832396:121581681:T:C	121581681	C	DOM	1751	0.1137	0.08313	-0.04922	0.2766	1.368	0.1715	0.2858	0.05913	0.001099
12	rs12832396:121581681:T:C	121581681	C	POPULATION	1751	0.4537	0.03972	0.3759	0.5316	11.42	3.414e-29	0.2858	0.05913	0.001099
12	rs12832396:121581681:T:C	121581681	C	AGE	1751	-0.007674	0.001898	-0.01139	-0.003954	-4.043	5.499e-05	0.2858	0.05913	0.001099
12	rs12832396:121581681:T:C	121581681	C	CHS_LP	1751	0.1056	0.006257	0.09333	0.1179	16.88	2.667e-59	0.2858	0.05913	0.001099
12	rs12832396:121581681:T:C	121581681	C	GENDER	1751	0.1662	0.04308	0.08181	0.2507	3.859	0.0001181	0.2858	0.05913	0.001099
12	rs2567997:121617272:C:T	121617272	T	DOMxCHS_LP	1752	-0.01714	0.01227	-0.0412	0.006914	-1.397	0.1627	0.02007	0.4112	0.0005495
12	rs622937:121581738:T:C	121581738	C	DOM	1734	-0.08549	0.07492	-0.2323	0.06134	-1.141	0.2539	1	0.08333	0.01099
12	rs622937:121581738:T:C	121581738	C	POPULATION	1734	0.4607	0.03985	0.3826	0.5388	11.56	7.764e-30	1	0.08333	0.01099
12	rs622937:121581738:T:C	121581738	C	AGE	1734	-0.007449	0.001913	-0.0112	-0.003699	-3.893	0.0001028	1	0.08333	0.01099
12	rs622937:121581738:T:C	121581738	C	CHS_LP	1734	0.1023	0.006466	0.08959	0.1149	15.82	1.021e-52	1	0.08333	0.01099
12	rs622937:121581738:T:C	121581738	C	GENDER	1734	0.1611	0.04323	0.07637	0.2458	3.726	0.0002004	1	0.08333	0.01099
12	rs35734276:121617386:T:C	121617386	C	DOMxCHS_LP	1752	-0.01714	0.01227	-0.0412	0.006914	-1.397	0.1627	0.02007	0.4112	0.0005495
12	rs11065452:121581982:G:T	121581982	T	DOM	1745	-0.07198	0.1018	-0.2714	0.1275	-0.7073	0.4794	0.5432	0.04111	0.004396
12	rs11065452:121581982:G:T	121581982	T	POPULATION	1745	0.4504	0.03983	0.3723	0.5285	11.31	1.18e-28	0.5432	0.04111	0.004396
12	rs11065452:121581982:G:T	121581982	T	AGE	1745	-0.007591	0.001904	-0.01132	-0.003859	-3.987	6.983e-05	0.5432	0.04111	0.004396
12	rs11065452:121581982:G:T	121581982	T	CHS_LP	1745	0.1015	0.006124	0.08954	0.1135	16.58	1.962e-57	0.5432	0.04111	0.004396
12	rs11065452:121581982:G:T	121581982	T	GENDER	1745	0.164	0.04312	0.07949	0.2485	3.804	0.0001475	0.5432	0.04111	0.004396
12	rs2686380:121617707:C:T	121617707	T	DOMxCHS_LP	1752	-0.01714	0.01227	-0.0412	0.006914	-1.397	0.1627	0.02007	0.4112	0.0005495
12	rs11065453:121581983:C:T	121581983	T	DOM	1745	-0.07198	0.1018	-0.2714	0.1275	-0.7073	0.4794	0.5432	0.04111	0.004396
12	rs11065453:121581983:C:T	121581983	T	POPULATION	1745	0.4504	0.03983	0.3723	0.5285	11.31	1.18e-28	0.5432	0.04111	0.004396
12	rs11065453:121581983:C:T	121581983	T	AGE	1745	-0.007591	0.001904	-0.01132	-0.003859	-3.987	6.983e-05	0.5432	0.04111	0.004396
12	rs11065453:121581983:C:T	121581983	T	CHS_LP	1745	0.1015	0.006124	0.08954	0.1135	16.58	1.962e-57	0.5432	0.04111	0.004396
12	rs11065453:121581983:C:T	121581983	T	GENDER	1745	0.164	0.04312	0.07949	0.2485	3.804	0.0001475	0.5432	0.04111	0.004396
12	rs891781:121618438:C:T	121618438	T	DOMxCHS_LP	1752	-0.01714	0.01227	-0.0412	0.006914	-1.397	0.1627	0.02007	0.4112	0.0005495
12	rs10849848:121582048:T:C	121582048	C	DOM	1745	-0.07198	0.1018	-0.2714	0.1275	-0.7073	0.4794	0.5432	0.04111	0.004396
12	rs10849848:121582048:T:C	121582048	C	POPULATION	1745	0.4504	0.03983	0.3723	0.5285	11.31	1.18e-28	0.5432	0.04111	0.004396
12	rs10849848:121582048:T:C	121582048	C	AGE	1745	-0.007591	0.001904	-0.01132	-0.003859	-3.987	6.983e-05	0.5432	0.04111	0.004396
12	rs10849848:121582048:T:C	121582048	C	CHS_LP	1745	0.1015	0.006124	0.08954	0.1135	16.58	1.962e-57	0.5432	0.04111	0.004396
12	rs10849848:121582048:T:C	121582048	C	GENDER	1745	0.164	0.04312	0.07949	0.2485	3.804	0.0001475	0.5432	0.04111	0.004396
12	rs1718107:121618762:A:G	121618762	G	DOMxCHS_LP	1752	-0.01714	0.01227	-0.0412	0.006914	-1.397	0.1627	0.02007	0.4112	0.0005495
12	12:121582094:G:A	121582094	A	DOM	1746	-0.1773	0.8075	-1.76	1.405	-0.2196	0.8262	1	0.0005516	0.003846
12	12:121582094:G:A	121582094	A	POPULATION	1746	0.4519	0.03969	0.3741	0.5297	11.39	5.141e-29	1	0.0005516	0.003846
12	12:121582094:G:A	121582094	A	AGE	1746	-0.007423	0.001899	-0.01114	-0.003702	-3.91	9.595e-05	1	0.0005516	0.003846
12	12:121582094:G:A	121582094	A	CHS_LP	1746	0.1016	0.005899	0.09001	0.1131	17.22	1.768e-61	1	0.0005516	0.003846
12	12:121582094:G:A	121582094	A	GENDER	1746	0.1636	0.04298	0.07933	0.2478	3.805	0.0001464	1	0.0005516	0.003846
12	rs2567999:121619521:A:G	121619521	G	DOMxCHS_LP	1751	-0.01713	0.01227	-0.04119	0.006924	-1.396	0.1629	0.01757	0.4109	0.001099
12	rs183283:121582240:G:A	121582240	A	DOM	1734	-0.009446	0.05429	-0.1159	0.09696	-0.174	0.8619	0.01279	0.2742	0.01099
12	rs183283:121582240:G:A	121582240	A	POPULATION	1734	0.4611	0.03979	0.3831	0.5391	11.59	5.893e-30	0.01279	0.2742	0.01099
12	rs183283:121582240:G:A	121582240	A	AGE	1734	-0.007254	0.001908	-0.01099	-0.003516	-3.803	0.0001479	0.01279	0.2742	0.01099
12	rs183283:121582240:G:A	121582240	A	CHS_LP	1734	0.1129	0.008252	0.09672	0.1291	13.68	1.596e-40	0.01279	0.2742	0.01099
12	rs183283:121582240:G:A	121582240	A	GENDER	1734	0.1652	0.04316	0.08061	0.2498	3.827	0.0001341	0.01279	0.2742	0.01099
12	rs2568001:121619974:A:C	121619974	C	DOMxCHS_LP	1751	-0.01713	0.01227	-0.04119	0.006924	-1.396	0.1629	0.01757	0.4109	0.001099
12	rs138006429:121582526:C:A	121582526	0	DOM	1753	NA	NA	NA	NA	NA	NA	1	0	0
12	rs138006429:121582526:C:A	121582526	0	POPULATION	1753	NA	NA	NA	NA	NA	NA	1	0	0
12	rs138006429:121582526:C:A	121582526	0	AGE	1753	NA	NA	NA	NA	NA	NA	1	0	0
12	rs138006429:121582526:C:A	121582526	0	CHS_LP	1753	NA	NA	NA	NA	NA	NA	1	0	0
12	rs138006429:121582526:C:A	121582526	0	GENDER	1753	NA	NA	NA	NA	NA	NA	1	0	0
12	rs11065471:121621245:G:A	121621245	A	DOMxCHS_LP	1751	-0.01713	0.01227	-0.04119	0.006924	-1.396	0.1629	0.01757	0.4109	0.001099
12	rs149481328:121582722:G:A	121582722	A	DOM	1752	NA	NA	NA	NA	NA	NA	1	0.0005498	0.0005495
12	rs149481328:121582722:G:A	121582722	A	POPULATION	1752	NA	NA	NA	NA	NA	NA	1	0.0005498	0.0005495
12	rs149481328:121582722:G:A	121582722	A	AGE	1752	NA	NA	NA	NA	NA	NA	1	0.0005498	0.0005495
12	rs149481328:121582722:G:A	121582722	A	CHS_LP	1752	NA	NA	NA	NA	NA	NA	1	0.0005498	0.0005495
12	rs149481328:121582722:G:A	121582722	A	GENDER	1752	NA	NA	NA	NA	NA	NA	1	0.0005498	0.0005495
12	rs2567986:121614352:A:G	121614352	G	DOMxCHS_LP	1749	-0.01714	0.01228	-0.04122	0.006932	-1.396	0.163	0.01994	0.4108	0.002198
12	rs79126683:121583081:C:T	121583081	T	DOM	1753	NA	NA	NA	NA	NA	NA	1	0.0002747	0
12	rs79126683:121583081:C:T	121583081	T	POPULATION	1753	NA	NA	NA	NA	NA	NA	1	0.0002747	0
12	rs79126683:121583081:C:T	121583081	T	AGE	1753	NA	NA	NA	NA	NA	NA	1	0.0002747	0
12	rs79126683:121583081:C:T	121583081	T	CHS_LP	1753	NA	NA	NA	NA	NA	NA	1	0.0002747	0
12	rs79126683:121583081:C:T	121583081	T	GENDER	1753	NA	NA	NA	NA	NA	NA	1	0.0002747	0
12	rs12312648:121564391:C:T	121564391	T	DOMxCHS_LP	1714	-0.01982	0.01422	-0.04768	0.008049	-1.394	0.1635	0.816	0.1147	0.02253
12	12:121583492:G:A	121583492	A	DOM	1745	-0.1723	0.2665	-0.6946	0.3501	-0.6464	0.5181	1	0.006623	0.004396
12	12:121583492:G:A	121583492	A	POPULATION	1745	0.4528	0.04004	0.3743	0.5313	11.31	1.161e-28	1	0.006623	0.004396
12	12:121583492:G:A	121583492	A	AGE	1745	-0.007592	0.001903	-0.01132	-0.003861	-3.988	6.928e-05	1	0.006623	0.004396
12	12:121583492:G:A	121583492	A	CHS_LP	1745	0.1015	0.005956	0.08982	0.1132	17.04	2.492e-60	1	0.006623	0.004396
12	12:121583492:G:A	121583492	A	GENDER	1745	0.1637	0.04324	0.07898	0.2485	3.787	0.0001579	1	0.006623	0.004396
12	rs12312695:121564463:C:T	121564463	T	DOMxCHS_LP	1714	-0.01982	0.01422	-0.04768	0.008049	-1.394	0.1635	0.816	0.1147	0.02253
12	rs169631:121583751:C:G	121583751	G	DOM	1733	-0.009497	0.05434	-0.116	0.09701	-0.1748	0.8613	0.01282	0.274	0.01154
12	rs169631:121583751:C:G	121583751	G	POPULATION	1733	0.4611	0.03982	0.3831	0.5392	11.58	6.362e-30	0.01282	0.274	0.01154
12	rs169631:121583751:C:G	121583751	G	AGE	1733	-0.007255	0.001908	-0.011	-0.003515	-3.802	0.0001485	0.01282	0.274	0.01154
12	rs169631:121583751:C:G	121583751	G	CHS_LP	1733	0.1129	0.008255	0.09671	0.1291	13.68	1.682e-40	0.01282	0.274	0.01154
12	rs169631:121583751:C:G	121583751	G	GENDER	1733	0.1652	0.04318	0.08055	0.2498	3.825	0.0001353	0.01282	0.274	0.01154
12	rs12312758:121564615:C:A	121564615	A	DOMxCHS_LP	1714	-0.01982	0.01422	-0.04768	0.008049	-1.394	0.1635	0.816	0.1147	0.02253
12	rs182839546:121583752:G:A	121583752	A	DOM	1729	-0.05174	0.779	-1.579	1.475	-0.06642	0.9471	1	0.0008357	0.01374
12	rs182839546:121583752:G:A	121583752	A	POPULATION	1729	0.4493	0.03997	0.371	0.5276	11.24	2.433e-28	1	0.0008357	0.01374
12	rs182839546:121583752:G:A	121583752	A	AGE	1729	-0.007804	0.00191	-0.01155	-0.00406	-4.085	4.605e-05	1	0.0008357	0.01374
12	rs182839546:121583752:G:A	121583752	A	CHS_LP	1729	0.1023	0.005925	0.09071	0.1139	17.27	9.446e-62	1	0.0008357	0.01374
12	rs182839546:121583752:G:A	121583752	A	GENDER	1729	0.162	0.04342	0.07689	0.2471	3.731	0.000197	1	0.0008357	0.01374
12	rs9805004:121565870:C:T	121565870	T	DOMxCHS_LP	1714	-0.01982	0.01422	-0.04768	0.008049	-1.394	0.1635	0.816	0.1147	0.02253
12	rs56017922:121583828:G:A	121583828	A	DOM	1745	-0.01193	0.07226	-0.1536	0.1297	-0.1651	0.8688	0.884	0.08858	0.004396
12	rs56017922:121583828:G:A	121583828	A	POPULATION	1745	0.45	0.0398	0.372	0.528	11.31	1.178e-28	0.884	0.08858	0.004396
12	rs56017922:121583828:G:A	121583828	A	AGE	1745	-0.007563	0.001905	-0.0113	-0.003829	-3.97	7.481e-05	0.884	0.08858	0.004396
12	rs56017922:121583828:G:A	121583828	A	CHS_LP	1745	0.1047	0.006499	0.09194	0.1174	16.11	1.631e-54	0.884	0.08858	0.004396
12	rs56017922:121583828:G:A	121583828	A	GENDER	1745	0.1644	0.04309	0.07994	0.2488	3.815	0.0001407	0.884	0.08858	0.004396
12	rs28969465:121568896:A:G	121568896	G	DOMxCHS_LP	1719	-0.02673	0.01919	-0.06435	0.01089	-1.393	0.1639	0.4561	0.0507	0.01923
12	rs12820593:121583937:A:G	121583937	G	DOM	1752	0.09946	0.08335	-0.06391	0.2628	1.193	0.2329	0.2812	0.05855	0.0005495
12	rs12820593:121583937:A:G	121583937	G	POPULATION	1752	0.4538	0.0397	0.376	0.5316	11.43	3.104e-29	0.2812	0.05855	0.0005495
12	rs12820593:121583937:A:G	121583937	G	AGE	1752	-0.007687	0.001897	-0.0114	-0.003968	-4.052	5.303e-05	0.2812	0.05855	0.0005495
12	rs12820593:121583937:A:G	121583937	G	CHS_LP	1752	0.1055	0.006255	0.09326	0.1178	16.87	2.864e-59	0.2812	0.05855	0.0005495
12	rs12820593:121583937:A:G	121583937	G	GENDER	1752	0.1661	0.04306	0.08171	0.2505	3.858	0.0001187	0.2812	0.05855	0.0005495
12	rs2567991:121610489:A:G	121610489	G	DOMxCHS_LP	1751	-0.01709	0.01228	-0.04115	0.006972	-1.392	0.1641	0.01757	0.4109	0.001099
12	rs17434731:121583993:C:T	121583993	T	DOM	1745	-0.01193	0.07226	-0.1536	0.1297	-0.1651	0.8688	0.884	0.08858	0.004396
12	rs17434731:121583993:C:T	121583993	T	POPULATION	1745	0.45	0.0398	0.372	0.528	11.31	1.178e-28	0.884	0.08858	0.004396
12	rs17434731:121583993:C:T	121583993	T	AGE	1745	-0.007563	0.001905	-0.0113	-0.003829	-3.97	7.481e-05	0.884	0.08858	0.004396
12	rs17434731:121583993:C:T	121583993	T	CHS_LP	1745	0.1047	0.006499	0.09194	0.1174	16.11	1.631e-54	0.884	0.08858	0.004396
12	rs17434731:121583993:C:T	121583993	T	GENDER	1745	0.1644	0.04309	0.07994	0.2488	3.815	0.0001407	0.884	0.08858	0.004396
12	rs1653605:121611055:A:C	121611055	C	DOMxCHS_LP	1751	-0.01709	0.01228	-0.04115	0.006972	-1.392	0.1641	0.01757	0.4109	0.001099
12	rs2116499:121584160:A:G	121584160	G	DOM	1744	0.04255	0.06839	-0.09149	0.1766	0.6221	0.5339	0.7946	0.1002	0.004945
12	rs2116499:121584160:A:G	121584160	G	POPULATION	1744	0.4494	0.03984	0.3713	0.5275	11.28	1.572e-28	0.7946	0.1002	0.004945
12	rs2116499:121584160:A:G	121584160	G	AGE	1744	-0.007576	0.001904	-0.01131	-0.003844	-3.979	7.22e-05	0.7946	0.1002	0.004945
12	rs2116499:121584160:A:G	121584160	G	CHS_LP	1744	0.1053	0.006521	0.09248	0.118	16.14	1.006e-54	0.7946	0.1002	0.004945
12	rs2116499:121584160:A:G	121584160	G	GENDER	1744	0.1638	0.04314	0.07922	0.2483	3.796	0.0001518	0.7946	0.1002	0.004945
12	rs1653603:121611281:A:G	121611281	G	DOMxCHS_LP	1751	-0.01709	0.01228	-0.04115	0.006972	-1.392	0.1641	0.01757	0.4109	0.001099
12	rs112725652:121584338:C:G	121584338	G	DOM	1749	NA	NA	NA	NA	NA	NA	1	0.0002753	0.002198
12	rs112725652:121584338:C:G	121584338	G	POPULATION	1749	NA	NA	NA	NA	NA	NA	1	0.0002753	0.002198
12	rs112725652:121584338:C:G	121584338	G	AGE	1749	NA	NA	NA	NA	NA	NA	1	0.0002753	0.002198
12	rs112725652:121584338:C:G	121584338	G	CHS_LP	1749	NA	NA	NA	NA	NA	NA	1	0.0002753	0.002198
12	rs112725652:121584338:C:G	121584338	G	GENDER	1749	NA	NA	NA	NA	NA	NA	1	0.0002753	0.002198
12	rs1653602:121611635:A:G	121611635	G	DOMxCHS_LP	1751	-0.01709	0.01228	-0.04115	0.006972	-1.392	0.1641	0.01757	0.4109	0.001099
12	rs150877869:121584371:A:G	121584371	G	DOM	1749	NA	NA	NA	NA	NA	NA	1	0.0002753	0.002198
12	rs150877869:121584371:A:G	121584371	G	POPULATION	1749	NA	NA	NA	NA	NA	NA	1	0.0002753	0.002198
12	rs150877869:121584371:A:G	121584371	G	AGE	1749	NA	NA	NA	NA	NA	NA	1	0.0002753	0.002198
12	rs150877869:121584371:A:G	121584371	G	CHS_LP	1749	NA	NA	NA	NA	NA	NA	1	0.0002753	0.002198
12	rs150877869:121584371:A:G	121584371	G	GENDER	1749	NA	NA	NA	NA	NA	NA	1	0.0002753	0.002198
12	rs2686375:121611929:T:C	121611929	C	DOMxCHS_LP	1751	-0.01709	0.01228	-0.04115	0.006972	-1.392	0.1641	0.01757	0.4109	0.001099
12	rs75787674:121584374:G:A	121584374	A	DOM	1748	NA	NA	NA	NA	NA	NA	1	0.0002755	0.002747
12	rs75787674:121584374:G:A	121584374	A	POPULATION	1748	NA	NA	NA	NA	NA	NA	1	0.0002755	0.002747
12	rs75787674:121584374:G:A	121584374	A	AGE	1748	NA	NA	NA	NA	NA	NA	1	0.0002755	0.002747
12	rs75787674:121584374:G:A	121584374	A	CHS_LP	1748	NA	NA	NA	NA	NA	NA	1	0.0002755	0.002747
12	rs75787674:121584374:G:A	121584374	A	GENDER	1748	NA	NA	NA	NA	NA	NA	1	0.0002755	0.002747
12	rs1653601:121613695:T:C	121613695	C	DOMxCHS_LP	1751	-0.01709	0.01228	-0.04115	0.006972	-1.392	0.1641	0.01757	0.4109	0.001099
12	rs111664562:121584398:C:T	121584398	T	DOM	1749	NA	NA	NA	NA	NA	NA	1	0.0002753	0.002198
12	rs111664562:121584398:C:T	121584398	T	POPULATION	1749	NA	NA	NA	NA	NA	NA	1	0.0002753	0.002198
12	rs111664562:121584398:C:T	121584398	T	AGE	1749	NA	NA	NA	NA	NA	NA	1	0.0002753	0.002198
12	rs111664562:121584398:C:T	121584398	T	CHS_LP	1749	NA	NA	NA	NA	NA	NA	1	0.0002753	0.002198
12	rs111664562:121584398:C:T	121584398	T	GENDER	1749	NA	NA	NA	NA	NA	NA	1	0.0002753	0.002198
12	rs2686376:121614337:T:C	121614337	C	DOMxCHS_LP	1751	-0.01709	0.01228	-0.04115	0.006972	-1.392	0.1641	0.01757	0.4109	0.001099
12	rs1169738:121584410:G:A	121584410	A	DOM	1740	-0.05164	0.1343	-0.3149	0.2116	-0.3844	0.7007	1	0.02241	0.007143
12	rs1169738:121584410:G:A	121584410	A	POPULATION	1740	0.4545	0.03978	0.3765	0.5325	11.43	3.373e-29	1	0.02241	0.007143
12	rs1169738:121584410:G:A	121584410	A	AGE	1740	-0.007851	0.001904	-0.01158	-0.004119	-4.124	3.906e-05	1	0.02241	0.007143
12	rs1169738:121584410:G:A	121584410	A	CHS_LP	1740	0.104	0.006076	0.09213	0.1159	17.12	7.546e-61	1	0.02241	0.007143
12	rs1169738:121584410:G:A	121584410	A	GENDER	1740	0.1659	0.04318	0.08126	0.2505	3.842	0.0001266	1	0.02241	0.007143
12	rs2686377:121614338:G:A	121614338	A	DOMxCHS_LP	1751	-0.01709	0.01228	-0.04115	0.006972	-1.392	0.1641	0.01757	0.4109	0.001099
12	rs77372307:121584484:C:G	121584484	G	DOM	1749	NA	NA	NA	NA	NA	NA	1	0.0002753	0.002198
12	rs77372307:121584484:C:G	121584484	G	POPULATION	1749	NA	NA	NA	NA	NA	NA	1	0.0002753	0.002198
12	rs77372307:121584484:C:G	121584484	G	AGE	1749	NA	NA	NA	NA	NA	NA	1	0.0002753	0.002198
12	rs77372307:121584484:C:G	121584484	G	CHS_LP	1749	NA	NA	NA	NA	NA	NA	1	0.0002753	0.002198
12	rs77372307:121584484:C:G	121584484	G	GENDER	1749	NA	NA	NA	NA	NA	NA	1	0.0002753	0.002198
12	rs2686378:121614536:G:A	121614536	A	DOMxCHS_LP	1751	-0.01709	0.01228	-0.04115	0.006972	-1.392	0.1641	0.01757	0.4109	0.001099
12	rs7973360:121584681:C:T	121584681	T	DOM	1745	-0.01193	0.07226	-0.1536	0.1297	-0.1651	0.8688	0.884	0.08858	0.004396
12	rs7973360:121584681:C:T	121584681	T	POPULATION	1745	0.45	0.0398	0.372	0.528	11.31	1.178e-28	0.884	0.08858	0.004396
12	rs7973360:121584681:C:T	121584681	T	AGE	1745	-0.007563	0.001905	-0.0113	-0.003829	-3.97	7.481e-05	0.884	0.08858	0.004396
12	rs7973360:121584681:C:T	121584681	T	CHS_LP	1745	0.1047	0.006499	0.09194	0.1174	16.11	1.631e-54	0.884	0.08858	0.004396
12	rs7973360:121584681:C:T	121584681	T	GENDER	1745	0.1644	0.04309	0.07994	0.2488	3.815	0.0001407	0.884	0.08858	0.004396
12	rs657172:121568874:G:A	121568874	G	DOMxCHS_LP	1717	-0.0267	0.0192	-0.06433	0.01093	-1.391	0.1645	0.4603	0.05104	0.02033
12	rs34480856:121584990:G:A	121584990	A	DOM	1752	0.09946	0.08335	-0.06391	0.2628	1.193	0.2329	0.2812	0.05855	0.0005495
12	rs34480856:121584990:G:A	121584990	A	POPULATION	1752	0.4538	0.0397	0.376	0.5316	11.43	3.104e-29	0.2812	0.05855	0.0005495
12	rs34480856:121584990:G:A	121584990	A	AGE	1752	-0.007687	0.001897	-0.0114	-0.003968	-4.052	5.303e-05	0.2812	0.05855	0.0005495
12	rs34480856:121584990:G:A	121584990	A	CHS_LP	1752	0.1055	0.006255	0.09326	0.1178	16.87	2.864e-59	0.2812	0.05855	0.0005495
12	rs34480856:121584990:G:A	121584990	A	GENDER	1752	0.1661	0.04306	0.08171	0.2505	3.858	0.0001187	0.2812	0.05855	0.0005495
12	rs12830607:121562482:A:G	121562482	G	DOMxCHS_LP	1719	-0.01934	0.01396	-0.04669	0.008012	-1.386	0.166	0.7339	0.1182	0.01923
12	rs17434809:121585228:A:C	121585228	C	DOM	1745	-0.01193	0.07226	-0.1536	0.1297	-0.1651	0.8688	0.884	0.08858	0.004396
12	rs17434809:121585228:A:C	121585228	C	POPULATION	1745	0.45	0.0398	0.372	0.528	11.31	1.178e-28	0.884	0.08858	0.004396
12	rs17434809:121585228:A:C	121585228	C	AGE	1745	-0.007563	0.001905	-0.0113	-0.003829	-3.97	7.481e-05	0.884	0.08858	0.004396
12	rs17434809:121585228:A:C	121585228	C	CHS_LP	1745	0.1047	0.006499	0.09194	0.1174	16.11	1.631e-54	0.884	0.08858	0.004396
12	rs17434809:121585228:A:C	121585228	C	GENDER	1745	0.1644	0.04309	0.07994	0.2488	3.815	0.0001407	0.884	0.08858	0.004396
12	rs2567985:121614534:A:G	121614534	G	DOMxCHS_LP	1749	-0.01701	0.01227	-0.04106	0.007051	-1.386	0.1661	0.01747	0.4105	0.002198
12	rs150119521:121585618:G:A	121585618	A	DOM	1716	-0.08157	0.6774	-1.409	1.246	-0.1204	0.9042	1	0.001404	0.02143
12	rs150119521:121585618:G:A	121585618	A	POPULATION	1716	0.4637	0.04018	0.385	0.5425	11.54	1.001e-29	1	0.001404	0.02143
12	rs150119521:121585618:G:A	121585618	A	AGE	1716	-0.007684	0.001924	-0.01146	-0.003912	-3.993	6.813e-05	1	0.001404	0.02143
12	rs150119521:121585618:G:A	121585618	A	CHS_LP	1716	0.1021	0.00598	0.09041	0.1138	17.08	1.663e-60	1	0.001404	0.02143
12	rs150119521:121585618:G:A	121585618	A	GENDER	1716	0.1633	0.04375	0.07757	0.2491	3.733	0.0001954	1	0.001404	0.02143
12	rs2686379:121617260:G:A	121617260	A	DOMxCHS_LP	1751	-0.01681	0.01226	-0.04083	0.007208	-1.372	0.1703	0.01757	0.4109	0.001099
12	12:121585995:A:T	121585995	T	DOM	1748	-0.1298	0.3862	-0.8867	0.6271	-0.3362	0.7368	1	0.002204	0.002747
12	12:121585995:A:T	121585995	T	POPULATION	1748	0.453	0.03968	0.3752	0.5308	11.42	3.681e-29	1	0.002204	0.002747
12	12:121585995:A:T	121585995	T	AGE	1748	-0.008017	0.001901	-0.01174	-0.004291	-4.217	2.602e-05	1	0.002204	0.002747
12	12:121585995:A:T	121585995	T	CHS_LP	1748	0.1013	0.005903	0.08968	0.1128	17.15	4.726e-61	1	0.002204	0.002747
12	12:121585995:A:T	121585995	T	GENDER	1748	0.1674	0.04306	0.08304	0.2518	3.888	0.0001047	1	0.002204	0.002747
12	rs531095:121605756:T:C	121605756	C	DOMxCHS_LP	1740	-0.01669	0.01232	-0.04084	0.00746	-1.354	0.1758	0.02543	0.412	0.007692
12	12:121586099:C:T	121586099	T	DOM	1752	NA	NA	NA	NA	NA	NA	1	0.0002749	0.0005495
12	12:121586099:C:T	121586099	T	POPULATION	1752	NA	NA	NA	NA	NA	NA	1	0.0002749	0.0005495
12	12:121586099:C:T	121586099	T	AGE	1752	NA	NA	NA	NA	NA	NA	1	0.0002749	0.0005495
12	12:121586099:C:T	121586099	T	CHS_LP	1752	NA	NA	NA	NA	NA	NA	1	0.0002749	0.0005495
12	12:121586099:C:T	121586099	T	GENDER	1752	NA	NA	NA	NA	NA	NA	1	0.0002749	0.0005495
12	rs1653625:121622885:C:A	121622885	A	DOMxCHS_LP	1260	-0.01797	0.01344	-0.04432	0.008377	-1.337	0.1815	1	0.2837	0.2824
12	rs112831493:121586173:G:T	121586173	T	DOM	1737	0.2382	0.3556	-0.4589	0.9352	0.6697	0.5032	1	0.002217	0.008791
12	rs112831493:121586173:G:T	121586173	T	POPULATION	1737	0.4512	0.03992	0.373	0.5295	11.3	1.257e-28	1	0.002217	0.008791
12	rs112831493:121586173:G:T	121586173	T	AGE	1737	-0.007593	0.001909	-0.01133	-0.003851	-3.977	7.266e-05	1	0.002217	0.008791
12	rs112831493:121586173:G:T	121586173	T	CHS_LP	1737	0.1034	0.005969	0.09173	0.1151	17.33	3.749e-62	1	0.002217	0.008791
12	rs112831493:121586173:G:T	121586173	T	GENDER	1737	0.1613	0.04326	0.07649	0.2461	3.728	0.0001994	1	0.002217	0.008791
12	rs208295:121600779:A:G	121600779	G	DOMxCHS_LP	1561	-0.02304	0.01729	-0.05692	0.01084	-1.333	0.1827	0.6988	0.06962	0.1121
12	12:121586352:T:C	121586352	C	DOM	1749	NA	NA	NA	NA	NA	NA	1	0.0002753	0.002198
12	12:121586352:T:C	121586352	C	POPULATION	1749	NA	NA	NA	NA	NA	NA	1	0.0002753	0.002198
12	12:121586352:T:C	121586352	C	AGE	1749	NA	NA	NA	NA	NA	NA	1	0.0002753	0.002198
12	12:121586352:T:C	121586352	C	CHS_LP	1749	NA	NA	NA	NA	NA	NA	1	0.0002753	0.002198
12	12:121586352:T:C	121586352	C	GENDER	1749	NA	NA	NA	NA	NA	NA	1	0.0002753	0.002198
12	rs12304035	121620145	A	DOMxCHS_LP	1752	0.01971	0.01532	-0.01032	0.04973	1.286	0.1984	0.3922	0.09071	0.0005495
12	rs372563892:121586371:C:T	121586371	0	DOM	1753	NA	NA	NA	NA	NA	NA	1	0	0
12	rs372563892:121586371:C:T	121586371	0	POPULATION	1753	NA	NA	NA	NA	NA	NA	1	0	0
12	rs372563892:121586371:C:T	121586371	0	AGE	1753	NA	NA	NA	NA	NA	NA	1	0	0
12	rs372563892:121586371:C:T	121586371	0	CHS_LP	1753	NA	NA	NA	NA	NA	NA	1	0	0
12	rs372563892:121586371:C:T	121586371	0	GENDER	1753	NA	NA	NA	NA	NA	NA	1	0	0
12	rs141555626:121630339:G:A	121630339	A	DOMxCHS_LP	1705	0.1341	0.1048	-0.07134	0.3396	1.279	0.2009	1	0.00339	0.02747
12	rs10849849:121586395:A:G	121586395	G	DOM	1745	-0.07134	0.1018	-0.2708	0.1281	-0.7011	0.4834	0.5469	0.04139	0.004396
12	rs10849849:121586395:A:G	121586395	G	POPULATION	1745	0.4506	0.03983	0.3725	0.5286	11.31	1.12e-28	0.5469	0.04139	0.004396
12	rs10849849:121586395:A:G	121586395	G	AGE	1745	-0.007592	0.001904	-0.01132	-0.00386	-3.987	6.972e-05	0.5469	0.04139	0.004396
12	rs10849849:121586395:A:G	121586395	G	CHS_LP	1745	0.1014	0.006126	0.08942	0.1134	16.56	2.746e-57	0.5469	0.04139	0.004396
12	rs10849849:121586395:A:G	121586395	G	GENDER	1745	0.164	0.04312	0.0795	0.2485	3.804	0.0001475	0.5469	0.04139	0.004396
12	12:121633995:A:T	121633995	T	DOMxCHS_LP	1744	0.4863	0.3804	-0.2593	1.232	1.278	0.2013	1	0.0005522	0.004945
12	12:121586550:C:G	121586550	G	DOM	1750	NA	NA	NA	NA	NA	NA	1	0.0008264	0.002747
12	12:121586550:C:G	121586550	G	POPULATION	1750	NA	NA	NA	NA	NA	NA	1	0.0008264	0.002747
12	12:121586550:C:G	121586550	G	AGE	1750	NA	NA	NA	NA	NA	NA	1	0.0008264	0.002747
12	12:121586550:C:G	121586550	G	CHS_LP	1750	NA	NA	NA	NA	NA	NA	1	0.0008264	0.002747
12	12:121586550:C:G	121586550	G	GENDER	1750	NA	NA	NA	NA	NA	NA	1	0.0008264	0.002747
12	rs34405253:121617378:C:G	121617378	G	DOMxCHS_LP	1753	0.0196	0.01535	-0.01048	0.04968	1.277	0.2017	0.3903	0.09038	0
12	12:121586738:G:C	121586738	C	DOM	1753	NA	NA	NA	NA	NA	NA	1	0.0002747	0
12	12:121586738:G:C	121586738	C	POPULATION	1753	NA	NA	NA	NA	NA	NA	1	0.0002747	0
12	12:121586738:G:C	121586738	C	AGE	1753	NA	NA	NA	NA	NA	NA	1	0.0002747	0
12	12:121586738:G:C	121586738	C	CHS_LP	1753	NA	NA	NA	NA	NA	NA	1	0.0002747	0
12	12:121586738:G:C	121586738	C	GENDER	1753	NA	NA	NA	NA	NA	NA	1	0.0002747	0
12	rs12301635:121624108:C:G	121624108	G	DOMxCHS_LP	1750	0.0196	0.01535	-0.01049	0.0497	1.277	0.2018	0.3892	0.09026	0.001648
12	rs11065456:121586827:G:A	121586827	A	DOM	1750	-0.1567	0.8095	-1.743	1.43	-0.1936	0.8465	1	0.0005504	0.001648
12	rs11065456:121586827:G:A	121586827	A	POPULATION	1750	0.4554	0.03977	0.3775	0.5334	11.45	2.491e-29	1	0.0005504	0.001648
12	rs11065456:121586827:G:A	121586827	A	AGE	1750	-0.007725	0.001903	-0.01145	-0.003996	-4.06	5.122e-05	1	0.0005504	0.001648
12	rs11065456:121586827:G:A	121586827	A	CHS_LP	1750	0.1018	0.005907	0.09018	0.1133	17.23	1.541e-61	1	0.0005504	0.001648
12	rs11065456:121586827:G:A	121586827	A	GENDER	1750	0.1639	0.04314	0.0793	0.2484	3.798	0.0001509	1	0.0005504	0.001648
12	rs2116499:121584160:A:G	121584160	G	DOMxCHS_LP	1744	-0.01899	0.01491	-0.04822	0.01024	-1.273	0.2031	0.7946	0.1002	0.004945
12	rs208286:121586900:C:T	121586900	T	DOM	1752	NA	NA	NA	NA	NA	NA	1	0.0002749	0.0005495
12	rs208286:121586900:C:T	121586900	T	POPULATION	1752	NA	NA	NA	NA	NA	NA	1	0.0002749	0.0005495
12	rs208286:121586900:C:T	121586900	T	AGE	1752	NA	NA	NA	NA	NA	NA	1	0.0002749	0.0005495
12	rs208286:121586900:C:T	121586900	T	CHS_LP	1752	NA	NA	NA	NA	NA	NA	1	0.0002749	0.0005495
12	rs208286:121586900:C:T	121586900	T	GENDER	1752	NA	NA	NA	NA	NA	NA	1	0.0002749	0.0005495
12	12:121613915:C:T	121613915	T	DOMxCHS_LP	1745	-0.7225	0.5717	-1.843	0.398	-1.264	0.2065	1	0.0005522	0.004945
12	rs35605477:121587034:C:T	121587034	T	DOM	1752	0.09946	0.08335	-0.06391	0.2628	1.193	0.2329	0.2812	0.05855	0.0005495
12	rs35605477:121587034:C:T	121587034	T	POPULATION	1752	0.4538	0.0397	0.376	0.5316	11.43	3.104e-29	0.2812	0.05855	0.0005495
12	rs35605477:121587034:C:T	121587034	T	AGE	1752	-0.007687	0.001897	-0.0114	-0.003968	-4.052	5.303e-05	0.2812	0.05855	0.0005495
12	rs35605477:121587034:C:T	121587034	T	CHS_LP	1752	0.1055	0.006255	0.09326	0.1178	16.87	2.864e-59	0.2812	0.05855	0.0005495
12	rs35605477:121587034:C:T	121587034	T	GENDER	1752	0.1661	0.04306	0.08171	0.2505	3.858	0.0001187	0.2812	0.05855	0.0005495
12	rs368489709:121602470:G:A	121602470	A	DOMxCHS_LP	1752	0.7183	0.5714	-0.4016	1.838	1.257	0.2089	1	0.0005498	0.0005495
12	rs75794459:121587037:T:A	121587037	A	DOM	1752	-0.702	1.112	-2.881	1.477	-0.6314	0.5279	1	0.0005498	0.0005495
12	rs75794459:121587037:T:A	121587037	A	POPULATION	1752	0.4542	0.03973	0.3764	0.5321	11.43	3.07e-29	1	0.0005498	0.0005495
12	rs75794459:121587037:T:A	121587037	A	AGE	1752	-0.007709	0.001899	-0.01143	-0.003987	-4.059	5.144e-05	1	0.0005498	0.0005495
12	rs75794459:121587037:T:A	121587037	A	CHS_LP	1752	0.1018	0.0059	0.09027	0.1134	17.26	9.157e-62	1	0.0005498	0.0005495
12	rs75794459:121587037:T:A	121587037	A	GENDER	1752	0.1642	0.04307	0.07982	0.2487	3.813	0.000142	1	0.0005498	0.0005495
12	rs187319818:121624580:G:A	121624580	A	DOMxCHS_LP	1723	-0.03343	0.02667	-0.08569	0.01883	-1.254	0.2102	0.08609	0.01678	0.01758
12	rs208287:121587353:T:C	121587353	C	DOM	1744	-0.008497	0.05421	-0.1147	0.09775	-0.1568	0.8755	0.01099	0.2739	0.004945
12	rs208287:121587353:T:C	121587353	C	POPULATION	1744	0.4558	0.03975	0.3779	0.5337	11.47	2.104e-29	0.01099	0.2739	0.004945
12	rs208287:121587353:T:C	121587353	C	AGE	1744	-0.007407	0.001906	-0.01114	-0.003671	-3.886	0.0001059	0.01099	0.2739	0.004945
12	rs208287:121587353:T:C	121587353	C	CHS_LP	1744	0.1143	0.008211	0.09816	0.1303	13.91	8.341e-42	0.01099	0.2739	0.004945
12	rs208287:121587353:T:C	121587353	C	GENDER	1744	0.168	0.0431	0.08353	0.2525	3.898	0.0001007	0.01099	0.2739	0.004945
12	rs2568003:121621817:A:G	121621817	G	DOMxCHS_LP	1742	-0.01457	0.01163	-0.03737	0.008219	-1.253	0.2103	0.667	0.3228	0.006044
12	12:121587979:C:T	121587979	T	DOM	1753	NA	NA	NA	NA	NA	NA	1	0.0002747	0
12	12:121587979:C:T	121587979	T	POPULATION	1753	NA	NA	NA	NA	NA	NA	1	0.0002747	0
12	12:121587979:C:T	121587979	T	AGE	1753	NA	NA	NA	NA	NA	NA	1	0.0002747	0
12	12:121587979:C:T	121587979	T	CHS_LP	1753	NA	NA	NA	NA	NA	NA	1	0.0002747	0
12	12:121587979:C:T	121587979	T	GENDER	1753	NA	NA	NA	NA	NA	NA	1	0.0002747	0
12	rs141707772:121631392:G:A	121631392	A	DOMxCHS_LP	1725	-0.06183	0.04961	-0.1591	0.03541	-1.246	0.2128	1	0.007533	0.01538
12	rs208288:121588088:G:C	121588088	C	DOM	1748	-0.07876	0.07486	-0.2255	0.06796	-1.052	0.2929	1	0.08209	0.002747
12	rs208288:121588088:G:C	121588088	C	POPULATION	1748	0.4545	0.03971	0.3766	0.5323	11.45	2.67e-29	1	0.08209	0.002747
12	rs208288:121588088:G:C	121588088	C	AGE	1748	-0.007496	0.001907	-0.01123	-0.003758	-3.93	8.817e-05	1	0.08209	0.002747
12	rs208288:121588088:G:C	121588088	C	CHS_LP	1748	0.1033	0.006427	0.09067	0.1159	16.07	2.76e-54	1	0.08209	0.002747
12	rs208288:121588088:G:C	121588088	C	GENDER	1748	0.1659	0.04303	0.08154	0.2502	3.855	0.0001201	1	0.08209	0.002747
12	rs208296:121600953:G:A	121600953	A	DOMxCHS_LP	1521	-0.01502	0.0125	-0.03952	0.009473	-1.202	0.2295	0.1182	0.2977	0.1308
12	rs17525767:121588125:C:T	121588125	T	DOM	1745	-0.01193	0.07226	-0.1536	0.1297	-0.1651	0.8688	0.884	0.08858	0.004396
12	rs17525767:121588125:C:T	121588125	T	POPULATION	1745	0.45	0.0398	0.372	0.528	11.31	1.178e-28	0.884	0.08858	0.004396
12	rs17525767:121588125:C:T	121588125	T	AGE	1745	-0.007563	0.001905	-0.0113	-0.003829	-3.97	7.481e-05	0.884	0.08858	0.004396
12	rs17525767:121588125:C:T	121588125	T	CHS_LP	1745	0.1047	0.006499	0.09194	0.1174	16.11	1.631e-54	0.884	0.08858	0.004396
12	rs17525767:121588125:C:T	121588125	T	GENDER	1745	0.1644	0.04309	0.07994	0.2488	3.815	0.0001407	0.884	0.08858	0.004396
12	rs201007044:121565433:C:T	121565433	T	DOMxCHS_LP	1261	-0.02061	0.01733	-0.05458	0.01336	-1.189	0.2347	0.3765	0.1042	0.2802
12	12:121588181:T:A	121588181	A	DOM	1753	NA	NA	NA	NA	NA	NA	1	0.0002747	0
12	12:121588181:T:A	121588181	A	POPULATION	1753	NA	NA	NA	NA	NA	NA	1	0.0002747	0
12	12:121588181:T:A	121588181	A	AGE	1753	NA	NA	NA	NA	NA	NA	1	0.0002747	0
12	12:121588181:T:A	121588181	A	CHS_LP	1753	NA	NA	NA	NA	NA	NA	1	0.0002747	0
12	12:121588181:T:A	121588181	A	GENDER	1753	NA	NA	NA	NA	NA	NA	1	0.0002747	0
12	rs9737637:121633437:A:G	121633437	G	DOMxCHS_LP	1718	0.0157	0.01327	-0.0103	0.0417	1.183	0.2369	0.3516	0.1317	0.01978
12	rs11065457:121588225:G:A	121588225	A	DOM	1748	-0.7858	0.869	-2.489	0.9174	-0.9042	0.366	1	0.001102	0.002747
12	rs11065457:121588225:G:A	121588225	A	POPULATION	1748	0.4513	0.03976	0.3734	0.5293	11.35	7.397e-29	1	0.001102	0.002747
12	rs11065457:121588225:G:A	121588225	A	AGE	1748	-0.00777	0.001901	-0.0115	-0.004044	-4.087	4.574e-05	1	0.001102	0.002747
12	rs11065457:121588225:G:A	121588225	A	CHS_LP	1748	0.1017	0.005909	0.09014	0.1133	17.21	1.873e-61	1	0.001102	0.002747
12	rs11065457:121588225:G:A	121588225	A	GENDER	1748	0.1639	0.04309	0.07947	0.2484	3.804	0.0001471	1	0.001102	0.002747
12	12:121560946:C:A	121560946	A	DOMxCHS_LP	1752	0.2091	0.1779	-0.1395	0.5577	1.176	0.2398	1	0.0008251	0.001099
12	rs146784302:121588256:T:C	121588256	C	DOM	1733	0.2768	0.1618	-0.04044	0.594	1.71	0.08743	0.3018	0.01417	0.01099
12	rs146784302:121588256:T:C	121588256	C	POPULATION	1733	0.451	0.04	0.3726	0.5294	11.27	1.685e-28	0.3018	0.01417	0.01099
12	rs146784302:121588256:T:C	121588256	C	AGE	1733	-0.007765	0.001906	-0.0115	-0.00403	-4.075	4.812e-05	0.3018	0.01417	0.01099
12	rs146784302:121588256:T:C	121588256	C	CHS_LP	1733	0.1044	0.005992	0.09261	0.1161	17.41	1.066e-62	0.3018	0.01417	0.01099
12	rs146784302:121588256:T:C	121588256	C	GENDER	1733	0.1569	0.04339	0.07184	0.2419	3.615	0.0003084	0.3018	0.01417	0.01099
12	12:121580260:C:T	121580260	T	DOMxCHS_LP	1752	0.2091	0.1779	-0.1395	0.5577	1.176	0.2398	1	0.0008251	0.001099
12	12:121588341:G:A	121588341	A	DOM	1735	-0.2637	0.5185	-1.28	0.7525	-0.5087	0.6111	1	0.00222	0.00989
12	12:121588341:G:A	121588341	A	POPULATION	1735	0.4565	0.04005	0.378	0.535	11.4	4.491e-29	1	0.00222	0.00989
12	12:121588341:G:A	121588341	A	AGE	1735	-0.007702	0.001916	-0.01146	-0.003947	-4.02	6.065e-05	1	0.00222	0.00989
12	12:121588341:G:A	121588341	A	CHS_LP	1735	0.1016	0.005959	0.08996	0.1133	17.06	2.025e-60	1	0.00222	0.00989
12	12:121588341:G:A	121588341	A	GENDER	1735	0.1598	0.0433	0.07496	0.2447	3.691	0.0002304	1	0.00222	0.00989
12	rs11065442:121563896:A:C	121563896	C	DOMxCHS_LP	1717	-0.01482	0.01274	-0.03979	0.01016	-1.163	0.2451	0.1347	0.1601	0.02033
12	rs117096891:121588434:G:A	121588434	A	DOM	1721	-0.9468	0.6006	-2.124	0.2304	-1.576	0.1151	1	0.002238	0.01813
12	rs117096891:121588434:G:A	121588434	A	POPULATION	1721	0.4471	0.0398	0.369	0.5251	11.23	2.702e-28	1	0.002238	0.01813
12	rs117096891:121588434:G:A	121588434	A	AGE	1721	-0.007749	0.0019	-0.01147	-0.004025	-4.079	4.731e-05	1	0.002238	0.01813
12	rs117096891:121588434:G:A	121588434	A	CHS_LP	1721	0.1032	0.005913	0.0916	0.1148	17.45	6.655e-63	1	0.002238	0.01813
12	rs117096891:121588434:G:A	121588434	A	GENDER	1721	0.1661	0.04304	0.08176	0.2505	3.86	0.0001177	1	0.002238	0.01813
12	rs11065474:121630348:A:G	121630348	G	DOMxCHS_LP	1680	-0.01403	0.01221	-0.03797	0.009905	-1.149	0.2507	0.8324	0.2162	0.04066
12	rs169632:121588545:T:C	121588545	C	DOM	1709	-0.01627	0.05494	-0.124	0.09142	-0.2961	0.7672	0.01478	0.2754	0.02527
12	rs169632:121588545:T:C	121588545	C	POPULATION	1709	0.4576	0.0402	0.3788	0.5364	11.38	5.608e-29	0.01478	0.2754	0.02527
12	rs169632:121588545:T:C	121588545	C	AGE	1709	-0.007605	0.001928	-0.01138	-0.003827	-3.945	8.308e-05	0.01478	0.2754	0.02527
12	rs169632:121588545:T:C	121588545	C	CHS_LP	1709	0.1133	0.008333	0.09696	0.1296	13.6	4.8e-40	0.01478	0.2754	0.02527
12	rs169632:121588545:T:C	121588545	C	GENDER	1709	0.1691	0.04354	0.08378	0.2545	3.884	0.0001067	0.01478	0.2754	0.02527
12	rs118002597:121625260:C:T	121625260	T	DOMxCHS_LP	1740	-0.08292	0.07294	-0.2259	0.06004	-1.137	0.2558	1	0.004151	0.007143
12	rs111259202:121588707:G:A	121588707	A	DOM	1751	0.09639	0.08314	-0.06656	0.2593	1.159	0.2465	0.2834	0.05886	0.001099
12	rs111259202:121588707:G:A	121588707	A	POPULATION	1751	0.4536	0.03972	0.3757	0.5314	11.42	3.575e-29	0.2834	0.05886	0.001099
12	rs111259202:121588707:G:A	121588707	A	AGE	1751	-0.007671	0.001898	-0.01139	-0.00395	-4.041	5.553e-05	0.2834	0.05886	0.001099
12	rs111259202:121588707:G:A	121588707	A	CHS_LP	1751	0.1055	0.006258	0.09319	0.1177	16.85	3.839e-59	0.2834	0.05886	0.001099
12	rs111259202:121588707:G:A	121588707	A	GENDER	1751	0.1664	0.04309	0.08198	0.2509	3.863	0.0001162	0.2834	0.05886	0.001099
12	rs28360453:121604122:C:T	121604122	T	DOMxCHS_LP	1706	0.0233	0.02057	-0.01703	0.06362	1.132	0.2576	0.05793	0.04769	0.02637
12	rs190833971:121588752:A:G	121588752	G	DOM	1751	-0.1772	0.4226	-1.006	0.6512	-0.4192	0.6751	1	0.001925	0.001099
12	rs190833971:121588752:A:G	121588752	G	POPULATION	1751	0.4526	0.03971	0.3748	0.5304	11.4	4.513e-29	1	0.001925	0.001099
12	rs190833971:121588752:A:G	121588752	G	AGE	1751	-0.007554	0.001901	-0.01128	-0.003829	-3.974	7.347e-05	1	0.001925	0.001099
12	rs190833971:121588752:A:G	121588752	G	CHS_LP	1751	0.1011	0.00592	0.08946	0.1127	17.07	1.529e-60	1	0.001925	0.001099
12	rs190833971:121588752:A:G	121588752	G	GENDER	1751	0.1621	0.04302	0.07773	0.2464	3.767	0.000171	1	0.001925	0.001099
12	rs374936671:121626310:C:T	121626310	T	DOMxCHS_LP	1747	-0.1504	0.1334	-0.4118	0.1111	-1.127	0.2597	1	0.002205	0.003297
12	rs149089381:121588925:G:A	121588925	A	DOM	1746	0.5071	0.4512	-0.3773	1.392	1.124	0.2612	1	0.002206	0.003846
12	rs149089381:121588925:G:A	121588925	A	POPULATION	1746	0.4599	0.0397	0.3821	0.5377	11.58	6.018e-30	1	0.002206	0.003846
12	rs149089381:121588925:G:A	121588925	A	AGE	1746	-0.007839	0.001898	-0.01156	-0.004119	-4.13	3.796e-05	1	0.002206	0.003846
12	rs149089381:121588925:G:A	121588925	A	CHS_LP	1746	0.1031	0.005919	0.09146	0.1147	17.41	1.038e-62	1	0.002206	0.003846
12	rs149089381:121588925:G:A	121588925	A	GENDER	1746	0.164	0.04299	0.07973	0.2482	3.815	0.0001411	1	0.002206	0.003846
12	12:121581565:G:T	121581565	T	DOMxCHS_LP	1745	0.6407	0.571	-0.4784	1.76	1.122	0.2619	1	0.0005522	0.004945
12	rs147798098:121589199:C:T	121589199	T	DOM	1694	-0.0006119	0.06903	-0.1359	0.1347	-0.008865	0.9929	0.1221	0.1036	0.03516
12	rs147798098:121589199:C:T	121589199	T	POPULATION	1694	0.4399	0.04059	0.3604	0.5195	10.84	1.648e-26	0.1221	0.1036	0.03516
12	rs147798098:121589199:C:T	121589199	T	AGE	1694	-0.007379	0.001932	-0.01117	-0.003592	-3.819	0.0001386	0.1221	0.1036	0.03516
12	rs147798098:121589199:C:T	121589199	T	CHS_LP	1694	0.09758	0.0067	0.08445	0.1107	14.56	2.383e-45	0.1221	0.1036	0.03516
12	rs147798098:121589199:C:T	121589199	T	GENDER	1694	0.168	0.04386	0.08202	0.2539	3.83	0.0001328	0.1221	0.1036	0.03516
12	rs150489232:121589715:T:G	121589715	G	DOMxCHS_LP	1743	-0.04184	0.0375	-0.1153	0.03165	-1.116	0.2647	0.3714	0.01603	0.006044
12	rs146942410:121589443:G:A	121589443	A	DOM	1728	0.1803	0.2668	-0.3426	0.7031	0.6758	0.4992	1	0.004178	0.01374
12	rs146942410:121589443:G:A	121589443	A	POPULATION	1728	0.4528	0.03983	0.3748	0.5309	11.37	6.241e-29	1	0.004178	0.01374
12	rs146942410:121589443:G:A	121589443	A	AGE	1728	-0.008103	0.001904	-0.01183	-0.004372	-4.256	2.19e-05	1	0.004178	0.01374
12	rs146942410:121589443:G:A	121589443	A	CHS_LP	1728	0.1017	0.005928	0.09007	0.1133	17.15	5.14e-61	1	0.004178	0.01374
12	rs146942410:121589443:G:A	121589443	A	GENDER	1728	0.1666	0.0432	0.08196	0.2513	3.857	0.000119	1	0.004178	0.01374
12	rs138309674:121589720:G:T	121589720	T	DOMxCHS_LP	1743	-0.04184	0.0375	-0.1153	0.03165	-1.116	0.2647	0.3714	0.01603	0.006044
12	rs10849850:121589462:A:G	121589462	G	DOM	1741	-0.07119	0.1019	-0.2708	0.1284	-0.6989	0.4847	0.5475	0.04148	0.006593
12	rs10849850:121589462:A:G	121589462	G	POPULATION	1741	0.4503	0.03993	0.372	0.5285	11.28	1.607e-28	0.5475	0.04148	0.006593
12	rs10849850:121589462:A:G	121589462	G	AGE	1741	-0.007599	0.001908	-0.01134	-0.00386	-3.983	7.081e-05	0.5475	0.04148	0.006593
12	rs10849850:121589462:A:G	121589462	G	CHS_LP	1741	0.1016	0.006138	0.08959	0.1136	16.56	2.81e-57	0.5475	0.04148	0.006593
12	rs10849850:121589462:A:G	121589462	G	GENDER	1741	0.1653	0.04321	0.08058	0.2499	3.825	0.0001354	0.5475	0.04148	0.006593
12	rs113787960:121601299:A:G	121601299	G	DOMxCHS_LP	1718	-0.04282	0.03942	-0.1201	0.03445	-1.086	0.2776	1	0.01263	0.02143
12	12:121589624:T:C	121589624	C	DOM	1741	0.3053	0.2715	-0.227	0.8375	1.124	0.2611	1	0.005257	0.007143
12	12:121589624:T:C	121589624	C	POPULATION	1741	0.4499	0.0398	0.3719	0.5279	11.31	1.207e-28	1	0.005257	0.007143
12	12:121589624:T:C	121589624	C	AGE	1741	-0.007802	0.001902	-0.01153	-0.004074	-4.102	4.28e-05	1	0.005257	0.007143
12	12:121589624:T:C	121589624	C	CHS_LP	1741	0.1038	0.005971	0.09215	0.1156	17.39	1.418e-62	1	0.005257	0.007143
12	12:121589624:T:C	121589624	C	GENDER	1741	0.1649	0.04311	0.08045	0.2494	3.826	0.0001347	1	0.005257	0.007143
12	12:121583492:G:A	121583492	A	DOMxCHS_LP	1745	0.05293	0.04953	-0.04415	0.15	1.069	0.2854	1	0.006623	0.004396
12	rs150489232:121589715:T:G	121589715	G	DOM	1743	-0.03292	0.1748	-0.3756	0.3097	-0.1883	0.8507	0.3714	0.01603	0.006044
12	rs150489232:121589715:T:G	121589715	G	POPULATION	1743	0.4453	0.03979	0.3673	0.5233	11.19	3.979e-28	0.3714	0.01603	0.006044
12	rs150489232:121589715:T:G	121589715	G	AGE	1743	-0.00811	0.001898	-0.01183	-0.004389	-4.272	2.042e-05	0.3714	0.01603	0.006044
12	rs150489232:121589715:T:G	121589715	G	CHS_LP	1743	0.1036	0.005965	0.0919	0.1153	17.37	2.028e-62	0.3714	0.01603	0.006044
12	rs150489232:121589715:T:G	121589715	G	GENDER	1743	0.164	0.043	0.07968	0.2482	3.813	0.0001421	0.3714	0.01603	0.006044
12	rs369906318:121575925:C:T	121575925	T	DOMxCHS_LP	1729	-0.04069	0.0384	-0.116	0.03457	-1.06	0.2895	1	0.01253	0.01319
12	rs138309674:121589720:G:T	121589720	T	DOM	1743	-0.03292	0.1748	-0.3756	0.3097	-0.1883	0.8507	0.3714	0.01603	0.006044
12	rs138309674:121589720:G:T	121589720	T	POPULATION	1743	0.4453	0.03979	0.3673	0.5233	11.19	3.979e-28	0.3714	0.01603	0.006044
12	rs138309674:121589720:G:T	121589720	T	AGE	1743	-0.00811	0.001898	-0.01183	-0.004389	-4.272	2.042e-05	0.3714	0.01603	0.006044
12	rs138309674:121589720:G:T	121589720	T	CHS_LP	1743	0.1036	0.005965	0.0919	0.1153	17.37	2.028e-62	0.3714	0.01603	0.006044
12	rs138309674:121589720:G:T	121589720	T	GENDER	1743	0.164	0.043	0.07968	0.2482	3.813	0.0001421	0.3714	0.01603	0.006044
12	rs74356556:121579290:G:C	121579290	C	DOMxCHS_LP	1745	-0.01596	0.01515	-0.04565	0.01372	-1.054	0.2921	0.884	0.08858	0.004396
12	rs71454680:121589925:G:A	121589925	A	DOM	1751	0.09924	0.08338	-0.06418	0.2627	1.19	0.2341	0.2813	0.05858	0.001099
12	rs71454680:121589925:G:A	121589925	A	POPULATION	1751	0.4535	0.03972	0.3756	0.5313	11.42	3.698e-29	0.2813	0.05858	0.001099
12	rs71454680:121589925:G:A	121589925	A	AGE	1751	-0.007671	0.001898	-0.01139	-0.003951	-4.041	5.547e-05	0.2813	0.05858	0.001099
12	rs71454680:121589925:G:A	121589925	A	CHS_LP	1751	0.1055	0.006258	0.09322	0.1178	16.86	3.449e-59	0.2813	0.05858	0.001099
12	rs71454680:121589925:G:A	121589925	A	GENDER	1751	0.1663	0.04308	0.08191	0.2508	3.861	0.0001169	0.2813	0.05858	0.001099
12	rs17434682:121579412:T:C	121579412	C	DOMxCHS_LP	1745	-0.01596	0.01515	-0.04565	0.01372	-1.054	0.2921	0.884	0.08858	0.004396
12	12:121589928:G:A	121589928	A	DOM	1753	NA	NA	NA	NA	NA	NA	1	0.0002747	0
12	12:121589928:G:A	121589928	A	POPULATION	1753	NA	NA	NA	NA	NA	NA	1	0.0002747	0
12	12:121589928:G:A	121589928	A	AGE	1753	NA	NA	NA	NA	NA	NA	1	0.0002747	0
12	12:121589928:G:A	121589928	A	CHS_LP	1753	NA	NA	NA	NA	NA	NA	1	0.0002747	0
12	12:121589928:G:A	121589928	A	GENDER	1753	NA	NA	NA	NA	NA	NA	1	0.0002747	0
12	rs56017922:121583828:G:A	121583828	A	DOMxCHS_LP	1745	-0.01596	0.01515	-0.04565	0.01372	-1.054	0.2921	0.884	0.08858	0.004396
12	12:121590250:G:A	121590250	A	DOM	1748	-0.6274	0.8091	-2.213	0.9583	-0.7755	0.4382	1	0.000551	0.002747
12	12:121590250:G:A	121590250	A	POPULATION	1748	0.4526	0.03978	0.3746	0.5306	11.38	5.608e-29	1	0.000551	0.002747
12	12:121590250:G:A	121590250	A	AGE	1748	-0.007656	0.001903	-0.01138	-0.003926	-4.023	5.983e-05	1	0.000551	0.002747
12	12:121590250:G:A	121590250	A	CHS_LP	1748	0.1019	0.005917	0.09032	0.1135	17.22	1.638e-61	1	0.000551	0.002747
12	12:121590250:G:A	121590250	A	GENDER	1748	0.1623	0.04309	0.07784	0.2468	3.766	0.0001711	1	0.000551	0.002747
12	rs17434731:121583993:C:T	121583993	T	DOMxCHS_LP	1745	-0.01596	0.01515	-0.04565	0.01372	-1.054	0.2921	0.884	0.08858	0.004396
12	rs189989:121590354:T:C	121590354	C	DOM	1731	-0.01015	0.05456	-0.1171	0.09678	-0.186	0.8524	0.007858	0.2756	0.01209
12	rs189989:121590354:T:C	121590354	C	POPULATION	1731	0.4528	0.04005	0.3743	0.5313	11.31	1.205e-28	0.007858	0.2756	0.01209
12	rs189989:121590354:T:C	121590354	C	AGE	1731	-0.007465	0.001914	-0.01122	-0.003714	-3.9	9.971e-05	0.007858	0.2756	0.01209
12	rs189989:121590354:T:C	121590354	C	CHS_LP	1731	0.1142	0.008307	0.09795	0.1305	13.75	6.633e-41	0.007858	0.2756	0.01209
12	rs189989:121590354:T:C	121590354	C	GENDER	1731	0.1663	0.04343	0.08116	0.2514	3.829	0.0001334	0.007858	0.2756	0.01209
12	rs7973360:121584681:C:T	121584681	T	DOMxCHS_LP	1745	-0.01596	0.01515	-0.04565	0.01372	-1.054	0.2921	0.884	0.08858	0.004396
12	rs79037236:121590747:G:A	121590747	A	DOM	1712	-0.03002	0.07494	-0.1769	0.1169	-0.4006	0.6887	1	0.08132	0.02363
12	rs79037236:121590747:G:A	121590747	A	POPULATION	1712	0.4497	0.04012	0.3711	0.5283	11.21	3.466e-28	1	0.08132	0.02363
12	rs79037236:121590747:G:A	121590747	A	AGE	1712	-0.007411	0.001921	-0.01118	-0.003645	-3.857	0.000119	1	0.08132	0.02363
12	rs79037236:121590747:G:A	121590747	A	CHS_LP	1712	0.1043	0.0065	0.09152	0.117	16.04	4.983e-54	1	0.08132	0.02363
12	rs79037236:121590747:G:A	121590747	A	GENDER	1712	0.1713	0.04339	0.08625	0.2563	3.948	8.213e-05	1	0.08132	0.02363
12	rs17434809:121585228:A:C	121585228	C	DOMxCHS_LP	1745	-0.01596	0.01515	-0.04565	0.01372	-1.054	0.2921	0.884	0.08858	0.004396
12	rs74729617:121590811:T:C	121590811	C	DOM	1738	-0.0716	0.08708	-0.2423	0.09907	-0.8223	0.411	1	0.05651	0.008242
12	rs74729617:121590811:T:C	121590811	C	POPULATION	1738	0.4533	0.03984	0.3752	0.5314	11.38	5.647e-29	1	0.05651	0.008242
12	rs74729617:121590811:T:C	121590811	C	AGE	1738	-0.007703	0.001907	-0.01144	-0.003965	-4.039	5.611e-05	1	0.05651	0.008242
12	rs74729617:121590811:T:C	121590811	C	CHS_LP	1738	0.1017	0.006276	0.08944	0.114	16.21	3.948e-55	1	0.05651	0.008242
12	rs74729617:121590811:T:C	121590811	C	GENDER	1738	0.167	0.04321	0.08226	0.2516	3.864	0.0001158	1	0.05651	0.008242
12	rs17525767:121588125:C:T	121588125	T	DOMxCHS_LP	1745	-0.01596	0.01515	-0.04565	0.01372	-1.054	0.2921	0.884	0.08858	0.004396
12	rs2686369:121590949:C:T	121590949	T	DOM	1751	-0.07487	0.07454	-0.221	0.07123	-1.004	0.3153	1	0.08251	0.001099
12	rs2686369:121590949:C:T	121590949	T	POPULATION	1751	0.4542	0.03967	0.3765	0.532	11.45	2.538e-29	1	0.08251	0.001099
12	rs2686369:121590949:C:T	121590949	T	AGE	1751	-0.007573	0.0019	-0.0113	-0.003849	-3.986	7.008e-05	1	0.08251	0.001099
12	rs2686369:121590949:C:T	121590949	T	CHS_LP	1751	0.1035	0.006418	0.09091	0.1161	16.13	1.233e-54	1	0.08251	0.001099
12	rs2686369:121590949:C:T	121590949	T	GENDER	1751	0.1652	0.043	0.08094	0.2495	3.842	0.0001263	1	0.08251	0.001099
12	rs2686364:121634093:A:T	121634093	T	DOMxCHS_LP	1617	0.03274	0.03124	-0.02848	0.09397	1.048	0.2947	1	0.01875	0.07692
12	rs147822402:121591302:G:A	121591302	A	DOM	1748	NA	NA	NA	NA	NA	NA	1	0.0002756	0.003297
12	rs147822402:121591302:G:A	121591302	A	POPULATION	1748	NA	NA	NA	NA	NA	NA	1	0.0002756	0.003297
12	rs147822402:121591302:G:A	121591302	A	AGE	1748	NA	NA	NA	NA	NA	NA	1	0.0002756	0.003297
12	rs147822402:121591302:G:A	121591302	A	CHS_LP	1748	NA	NA	NA	NA	NA	NA	1	0.0002756	0.003297
12	rs147822402:121591302:G:A	121591302	A	GENDER	1748	NA	NA	NA	NA	NA	NA	1	0.0002756	0.003297
12	rs560422:121575924:G:A	121575924	G	DOMxCHS_LP	1740	-0.01591	0.01519	-0.04568	0.01386	-1.048	0.295	0.8838	0.08827	0.007143
12	12:121591345:G:A	121591345	A	DOM	1748	NA	NA	NA	NA	NA	NA	1	0.0002755	0.002747
12	12:121591345:G:A	121591345	A	POPULATION	1748	NA	NA	NA	NA	NA	NA	1	0.0002755	0.002747
12	12:121591345:G:A	121591345	A	AGE	1748	NA	NA	NA	NA	NA	NA	1	0.0002755	0.002747
12	12:121591345:G:A	121591345	A	CHS_LP	1748	NA	NA	NA	NA	NA	NA	1	0.0002755	0.002747
12	12:121591345:G:A	121591345	A	GENDER	1748	NA	NA	NA	NA	NA	NA	1	0.0002755	0.002747
12	rs7959194:121575987:G:A	121575987	A	DOMxCHS_LP	1742	-0.01589	0.01517	-0.04563	0.01384	-1.048	0.295	0.8838	0.08817	0.006044
12	rs73218241:121591632:G:A	121591632	A	DOM	1752	0.09861	0.08319	-0.06445	0.2617	1.185	0.2361	0.2833	0.05882	0.0005495
12	rs73218241:121591632:G:A	121591632	A	POPULATION	1752	0.4534	0.0397	0.3755	0.5312	11.42	3.566e-29	0.2833	0.05882	0.0005495
12	rs73218241:121591632:G:A	121591632	A	AGE	1752	-0.007672	0.001898	-0.01139	-0.003953	-4.043	5.511e-05	0.2833	0.05882	0.0005495
12	rs73218241:121591632:G:A	121591632	A	CHS_LP	1752	0.1055	0.006256	0.09323	0.1178	16.86	3.181e-59	0.2833	0.05882	0.0005495
12	rs73218241:121591632:G:A	121591632	A	GENDER	1752	0.1665	0.04304	0.08218	0.2509	3.869	0.0001131	0.2833	0.05882	0.0005495
12	rs73218221:121567885:G:A	121567885	A	DOMxCHS_LP	1736	-0.01588	0.01523	-0.04574	0.01397	-1.043	0.2972	1	0.08713	0.00989
12	rs117556439:121591748:C:G	121591748	G	DOM	1735	0.1183	1.713	-3.239	3.476	0.06905	0.945	1	0.0008324	0.00989
12	rs117556439:121591748:C:G	121591748	G	POPULATION	1735	0.451	0.03985	0.3729	0.5291	11.32	1.071e-28	1	0.0008324	0.00989
12	rs117556439:121591748:C:G	121591748	G	AGE	1735	-0.007808	0.001904	-0.01154	-0.004076	-4.101	4.304e-05	1	0.0008324	0.00989
12	rs117556439:121591748:C:G	121591748	G	CHS_LP	1735	0.1023	0.005912	0.09075	0.1139	17.31	4.968e-62	1	0.0008324	0.00989
12	rs117556439:121591748:C:G	121591748	G	GENDER	1735	0.1602	0.04318	0.07559	0.2448	3.71	0.0002134	1	0.0008324	0.00989
12	rs28360439:121568201:T:C	121568201	C	DOMxCHS_LP	1736	-0.01588	0.01523	-0.04574	0.01397	-1.043	0.2972	1	0.08713	0.00989
12	12:121591952:G:A	121591952	A	DOM	1751	NA	NA	NA	NA	NA	NA	1	0.000275	0.001099
12	12:121591952:G:A	121591952	A	POPULATION	1751	NA	NA	NA	NA	NA	NA	1	0.000275	0.001099
12	12:121591952:G:A	121591952	A	AGE	1751	NA	NA	NA	NA	NA	NA	1	0.000275	0.001099
12	12:121591952:G:A	121591952	A	CHS_LP	1751	NA	NA	NA	NA	NA	NA	1	0.000275	0.001099
12	12:121591952:G:A	121591952	A	GENDER	1751	NA	NA	NA	NA	NA	NA	1	0.000275	0.001099
12	rs28969463:121568371:T:G	121568371	G	DOMxCHS_LP	1736	-0.01588	0.01523	-0.04574	0.01397	-1.043	0.2972	1	0.08713	0.00989
12	rs149037578:121591986:G:C	121591986	C	DOM	1746	-0.03404	0.2397	-0.5038	0.4358	-0.142	0.8871	0.06784	0.006347	0.004396
12	rs149037578:121591986:G:C	121591986	C	POPULATION	1746	0.4524	0.03964	0.3747	0.5301	11.41	3.845e-29	0.06784	0.006347	0.004396
12	rs149037578:121591986:G:C	121591986	C	AGE	1746	-0.008134	0.001898	-0.01185	-0.004415	-4.286	1.915e-05	0.06784	0.006347	0.004396
12	rs149037578:121591986:G:C	121591986	C	CHS_LP	1746	0.1025	0.005915	0.09091	0.1141	17.33	3.459e-62	0.06784	0.006347	0.004396
12	rs149037578:121591986:G:C	121591986	C	GENDER	1746	0.1595	0.04302	0.07514	0.2438	3.707	0.0002167	0.06784	0.006347	0.004396
12	exm1044260	121618257	C	DOMxCHS_LP	1753	-0.09492	0.0913	-0.2739	0.08402	-1.04	0.2986	1	0.001374	0
12	exm1044184	121592689	G	DOM	1753	0.1	0.07838	-0.05358	0.2537	1.276	0.202	0.8539	0.06868	0
12	exm1044184	121592689	G	POPULATION	1753	0.4536	0.03967	0.3759	0.5314	11.44	2.973e-29	0.8539	0.06868	0
12	exm1044184	121592689	G	AGE	1753	-0.007685	0.001897	-0.0114	-0.003967	-4.051	5.315e-05	0.8539	0.06868	0
12	exm1044184	121592689	G	CHS_LP	1753	0.1054	0.006299	0.09301	0.1177	16.73	2.293e-58	0.8539	0.06868	0
12	exm1044184	121592689	G	GENDER	1753	0.1664	0.04303	0.08202	0.2507	3.866	0.0001148	0.8539	0.06868	0
12	12:121598964:T:G	121598964	G	DOMxCHS_LP	1748	0.5879	0.5711	-0.5315	1.707	1.029	0.3035	1	0.000551	0.002747
12	rs201754454:121592715:C:T	121592715	T	DOM	1749	NA	NA	NA	NA	NA	NA	1	0.0002753	0.002198
12	rs201754454:121592715:C:T	121592715	T	POPULATION	1749	NA	NA	NA	NA	NA	NA	1	0.0002753	0.002198
12	rs201754454:121592715:C:T	121592715	T	AGE	1749	NA	NA	NA	NA	NA	NA	1	0.0002753	0.002198
12	rs201754454:121592715:C:T	121592715	T	CHS_LP	1749	NA	NA	NA	NA	NA	NA	1	0.0002753	0.002198
12	rs201754454:121592715:C:T	121592715	T	GENDER	1749	NA	NA	NA	NA	NA	NA	1	0.0002753	0.002198
12	12:121617258:G:A	121617258	A	DOMxCHS_LP	1722	-0.176	0.1732	-0.5155	0.1635	-1.016	0.3096	1	0.001119	0.01813
12	rs117509023:121593002:A:G	121593002	G	DOM	1743	0.3082	0.4095	-0.4944	1.111	0.7527	0.4517	1	0.002211	0.006044
12	rs117509023:121593002:A:G	121593002	G	POPULATION	1743	0.4591	0.03983	0.381	0.5371	11.53	1.13e-29	1	0.002211	0.006044
12	rs117509023:121593002:A:G	121593002	G	AGE	1743	-0.007609	0.001907	-0.01135	-0.003873	-3.991	6.848e-05	1	0.002211	0.006044
12	rs117509023:121593002:A:G	121593002	G	CHS_LP	1743	0.102	0.005965	0.09032	0.1137	17.1	1.013e-60	1	0.002211	0.006044
12	rs117509023:121593002:A:G	121593002	G	GENDER	1743	0.1625	0.04314	0.07798	0.2471	3.768	0.0001702	1	0.002211	0.006044
12	rs150119521:121585618:G:A	121585618	A	DOMxCHS_LP	1716	0.1698	0.1683	-0.16	0.4996	1.009	0.313	1	0.001404	0.02143
12	rs1718125:121593019:C:T	121593019	T	DOM	1730	-0.0792	0.06477	-0.2061	0.04775	-1.223	0.2216	0.6643	0.1244	0.01264
12	rs1718125:121593019:C:T	121593019	T	POPULATION	1730	0.449	0.04004	0.3706	0.5275	11.21	3.191e-28	0.6643	0.1244	0.01264
12	rs1718125:121593019:C:T	121593019	T	AGE	1730	-0.007578	0.001915	-0.01133	-0.003825	-3.957	7.893e-05	0.6643	0.1244	0.01264
12	rs1718125:121593019:C:T	121593019	T	CHS_LP	1730	0.1042	0.006758	0.09096	0.1175	15.42	2.395e-50	0.6643	0.1244	0.01264
12	rs1718125:121593019:C:T	121593019	T	GENDER	1730	0.1609	0.04334	0.07592	0.2458	3.712	0.0002125	0.6643	0.1244	0.01264
12	rs115486488:121567731:T:G	121567731	G	DOMxCHS_LP	1736	-0.0153	0.01528	-0.04524	0.01465	-1.001	0.3168	1	0.08652	0.009341
12	rs142113769:121593021:C:T	121593021	T	DOM	1753	NA	NA	NA	NA	NA	NA	1	0.0002747	0
12	rs142113769:121593021:C:T	121593021	T	POPULATION	1753	NA	NA	NA	NA	NA	NA	1	0.0002747	0
12	rs142113769:121593021:C:T	121593021	T	AGE	1753	NA	NA	NA	NA	NA	NA	1	0.0002747	0
12	rs142113769:121593021:C:T	121593021	T	CHS_LP	1753	NA	NA	NA	NA	NA	NA	1	0.0002747	0
12	rs142113769:121593021:C:T	121593021	T	GENDER	1753	NA	NA	NA	NA	NA	NA	1	0.0002747	0
12	rs504677:121605189:C:T	121605189	T	DOMxCHS_LP	1670	-0.01261	0.01273	-0.03755	0.01233	-0.9909	0.3219	0.07564	0.4183	0.0478
12	rs1653585:121593355:C:A	121593355	A	DOM	1752	-0.07442	0.07454	-0.2205	0.07167	-0.9984	0.3182	1	0.08246	0.0005495
12	rs1653585:121593355:C:A	121593355	A	POPULATION	1752	0.4536	0.03966	0.3759	0.5314	11.44	2.939e-29	1	0.08246	0.0005495
12	rs1653585:121593355:C:A	121593355	A	AGE	1752	-0.00766	0.001898	-0.01138	-0.00394	-4.035	5.685e-05	1	0.08246	0.0005495
12	rs1653585:121593355:C:A	121593355	A	CHS_LP	1752	0.1036	0.006417	0.09098	0.1161	16.14	1.046e-54	1	0.08246	0.0005495
12	rs1653585:121593355:C:A	121593355	A	GENDER	1752	0.1644	0.04299	0.08011	0.2486	3.823	0.0001363	1	0.08246	0.0005495
12	rs181391234:121595797:G:A	121595797	A	DOMxCHS_LP	1750	-0.0707	0.07248	-0.2127	0.07135	-0.9755	0.3294	1	0.004128	0.001648
12	rs1653584:121593371:C:T	121593371	T	DOM	1752	-0.07442	0.07454	-0.2205	0.07167	-0.9984	0.3182	1	0.08246	0.0005495
12	rs1653584:121593371:C:T	121593371	T	POPULATION	1752	0.4536	0.03966	0.3759	0.5314	11.44	2.939e-29	1	0.08246	0.0005495
12	rs1653584:121593371:C:T	121593371	T	AGE	1752	-0.00766	0.001898	-0.01138	-0.00394	-4.035	5.685e-05	1	0.08246	0.0005495
12	rs1653584:121593371:C:T	121593371	T	CHS_LP	1752	0.1036	0.006417	0.09098	0.1161	16.14	1.046e-54	1	0.08246	0.0005495
12	rs1653584:121593371:C:T	121593371	T	GENDER	1752	0.1644	0.04299	0.08011	0.2486	3.823	0.0001363	1	0.08246	0.0005495
12	rs17526121:121603808:A:T	121603808	T	DOMxCHS_LP	1712	-0.01513	0.01576	-0.04603	0.01577	-0.9598	0.3373	0.3347	0.08015	0.02308
12	rs208289:121593381:A:G	121593381	G	DOM	1095	0.04136	0.07014	-0.09612	0.1788	0.5896	0.5556	0.6664	0.2208	0.3753
12	rs208289:121593381:A:G	121593381	G	POPULATION	1095	0.4607	0.05004	0.3626	0.5587	9.206	1.686e-19	0.6664	0.2208	0.3753
12	rs208289:121593381:A:G	121593381	G	AGE	1095	-0.0112	0.002408	-0.01592	-0.006483	-4.653	3.68e-06	0.6664	0.2208	0.3753
12	rs208289:121593381:A:G	121593381	G	CHS_LP	1095	0.1095	0.009261	0.09138	0.1277	11.83	1.899e-30	0.6664	0.2208	0.3753
12	rs208289:121593381:A:G	121593381	G	GENDER	1095	0.1249	0.05462	0.0179	0.232	2.288	0.02234	0.6664	0.2208	0.3753
12	rs148438900:121620401:T:C	121620401	C	DOMxCHS_LP	1739	-0.1143	0.1197	-0.3489	0.1203	-0.9552	0.3396	1	0.001661	0.007692
12	rs3886929:121593600:A:C	121593600	C	DOM	1644	0.007233	0.0798	-0.1492	0.1636	0.09063	0.9278	0.6047	0.0757	0.06374
12	rs3886929:121593600:A:C	121593600	C	POPULATION	1644	0.4488	0.04119	0.368	0.5295	10.89	9.86e-27	0.6047	0.0757	0.06374
12	rs3886929:121593600:A:C	121593600	C	AGE	1644	-0.007483	0.001966	-0.01134	-0.003631	-3.807	0.0001458	0.6047	0.0757	0.06374
12	rs3886929:121593600:A:C	121593600	C	CHS_LP	1644	0.0999	0.006615	0.08693	0.1129	15.1	2.466e-48	0.6047	0.0757	0.06374
12	rs3886929:121593600:A:C	121593600	C	GENDER	1644	0.1565	0.04486	0.06859	0.2444	3.489	0.0004979	0.6047	0.0757	0.06374
12	12:121582094:G:A	121582094	A	DOMxCHS_LP	1746	0.1336	0.1428	-0.1463	0.4135	0.9355	0.3497	1	0.0005516	0.003846
12	exm1044191	121593936	A	DOM	1753	-0.1939	0.3396	-0.8596	0.4717	-0.571	0.5681	1	0.003846	0
12	exm1044191	121593936	A	POPULATION	1753	0.4548	0.0397	0.377	0.5326	11.46	2.391e-29	1	0.003846	0
12	exm1044191	121593936	A	AGE	1753	-0.007732	0.001899	-0.01145	-0.00401	-4.071	4.885e-05	1	0.003846	0
12	exm1044191	121593936	A	CHS_LP	1753	0.1016	0.005914	0.09004	0.1132	17.19	2.82e-61	1	0.003846	0
12	exm1044191	121593936	A	GENDER	1753	0.1643	0.04304	0.07997	0.2487	3.818	0.0001392	1	0.003846	0
12	rs117323590:121581618:G:A	121581618	A	DOMxCHS_LP	1708	0.1719	0.1841	-0.1888	0.5327	0.9342	0.3504	1	0.002256	0.02582
12	rs208290:121594056:G:A	121594056	A	DOM	1727	-0.01462	0.05455	-0.1215	0.0923	-0.2679	0.7888	0.009046	0.2747	0.01484
12	rs208290:121594056:G:A	121594056	A	POPULATION	1727	0.4481	0.04006	0.3696	0.5267	11.19	4.348e-28	0.009046	0.2747	0.01484
12	rs208290:121594056:G:A	121594056	A	AGE	1727	-0.00764	0.001915	-0.01139	-0.003887	-3.989	6.907e-05	0.009046	0.2747	0.01484
12	rs208290:121594056:G:A	121594056	A	CHS_LP	1727	0.1145	0.008301	0.09825	0.1308	13.8	3.87e-41	0.009046	0.2747	0.01484
12	rs208290:121594056:G:A	121594056	A	GENDER	1727	0.1651	0.04341	0.08002	0.2502	3.803	0.0001478	0.009046	0.2747	0.01484
12	rs11065456:121586827:G:A	121586827	A	DOMxCHS_LP	1750	0.533	0.5716	-0.5874	1.653	0.9324	0.3513	1	0.0005504	0.001648
12	rs192897139:121594136:C:T	121594136	T	DOM	1750	NA	NA	NA	NA	NA	NA	1	0.0002752	0.001648
12	rs192897139:121594136:C:T	121594136	T	POPULATION	1750	NA	NA	NA	NA	NA	NA	1	0.0002752	0.001648
12	rs192897139:121594136:C:T	121594136	T	AGE	1750	NA	NA	NA	NA	NA	NA	1	0.0002752	0.001648
12	rs192897139:121594136:C:T	121594136	T	CHS_LP	1750	NA	NA	NA	NA	NA	NA	1	0.0002752	0.001648
12	rs192897139:121594136:C:T	121594136	T	GENDER	1750	NA	NA	NA	NA	NA	NA	1	0.0002752	0.001648
12	rs17512249:121564117:A:G	121564117	G	DOMxCHS_LP	1736	-0.01395	0.01526	-0.04386	0.01596	-0.9144	0.3606	1	0.08657	0.00989
12	rs208291:121594170:G:A	121594170	A	DOM	1735	-0.01897	0.07253	-0.1611	0.1232	-0.2615	0.7938	0.8838	0.08851	0.00989
12	rs208291:121594170:G:A	121594170	A	POPULATION	1735	0.4504	0.03996	0.3721	0.5287	11.27	1.739e-28	0.8838	0.08851	0.00989
12	rs208291:121594170:G:A	121594170	A	AGE	1735	-0.007616	0.001913	-0.01137	-0.003866	-3.981	7.161e-05	0.8838	0.08851	0.00989
12	rs208291:121594170:G:A	121594170	A	CHS_LP	1735	0.1043	0.006532	0.09145	0.1171	15.96	1.331e-53	0.8838	0.08851	0.00989
12	rs208291:121594170:G:A	121594170	A	GENDER	1735	0.1588	0.04333	0.0739	0.2437	3.665	0.0002544	0.8838	0.08851	0.00989
12	rs147220840:121620102:A:G	121620102	G	DOMxCHS_LP	1749	0.1571	0.1724	-0.1809	0.495	0.9108	0.3625	1	0.001101	0.002198
12	rs145202233:121594435:T:C	121594435	C	DOM	1753	-0.0313	1.112	-2.212	2.149	-0.02814	0.9776	1	0.0005495	0
12	rs145202233:121594435:T:C	121594435	C	POPULATION	1753	0.4539	0.03972	0.376	0.5318	11.43	3.281e-29	1	0.0005495	0
12	rs145202233:121594435:T:C	121594435	C	AGE	1753	-0.007692	0.001898	-0.01141	-0.003971	-4.052	5.307e-05	1	0.0005495	0
12	rs145202233:121594435:T:C	121594435	C	CHS_LP	1753	0.1019	0.005898	0.0903	0.1134	17.27	8.111e-62	1	0.0005495	0
12	rs145202233:121594435:T:C	121594435	C	GENDER	1753	0.1639	0.04307	0.07951	0.2483	3.806	0.000146	1	0.0005495	0
12	rs117304865:121608109:C:G	121608109	G	DOMxCHS_LP	1694	-0.1068	0.1206	-0.3433	0.1296	-0.8855	0.376	1	0.00142	0.03242
12	rs1718124	121594460	C	DOM	1753	-0.07528	0.0745	-0.2213	0.07074	-1.01	0.3124	0.8772	0.08297	0
12	rs1718124	121594460	C	POPULATION	1753	0.4533	0.03965	0.3755	0.531	11.43	3.096e-29	0.8772	0.08297	0
12	rs1718124	121594460	C	AGE	1753	-0.007671	0.001898	-0.01139	-0.003951	-4.042	5.526e-05	0.8772	0.08297	0
12	rs1718124	121594460	C	CHS_LP	1753	0.1036	0.006416	0.09099	0.1161	16.14	9.626e-55	0.8772	0.08297	0
12	rs1718124	121594460	C	GENDER	1753	0.164	0.04298	0.07981	0.2483	3.817	0.0001399	0.8772	0.08297	0
12	exm1044289	121622550	A	DOMxCHS_LP	1753	-0.03942	0.04503	-0.1277	0.04883	-0.8755	0.3814	1	0.004396	0
12	rs169633:121594684:T:C	121594684	C	DOM	1725	-0.012	0.05467	-0.1191	0.09514	-0.2195	0.8263	0.007795	0.2762	0.01538
12	rs169633:121594684:T:C	121594684	C	POPULATION	1725	0.4512	0.04015	0.3725	0.5299	11.24	2.502e-28	0.007795	0.2762	0.01538
12	rs169633:121594684:T:C	121594684	C	AGE	1725	-0.007391	0.001917	-0.01115	-0.003633	-3.855	0.0001202	0.007795	0.2762	0.01538
12	rs169633:121594684:T:C	121594684	C	CHS_LP	1725	0.1138	0.008325	0.09747	0.1301	13.67	1.892e-40	0.007795	0.2762	0.01538
12	rs169633:121594684:T:C	121594684	C	GENDER	1725	0.1664	0.04353	0.08109	0.2517	3.823	0.0001366	0.007795	0.2762	0.01538
12	rs475836:121604146:C:G	121604146	G	DOMxCHS_LP	1628	-0.01218	0.01394	-0.0395	0.01514	-0.8739	0.3823	0.8841	0.4938	0.06978
12	rs78906567:121594894:G:A	121594894	A	DOM	1739	-0.07114	0.08708	-0.2418	0.09953	-0.8169	0.4141	1	0.05648	0.007692
12	rs78906567:121594894:G:A	121594894	A	POPULATION	1739	0.4527	0.03984	0.3747	0.5308	11.36	6.501e-29	1	0.05648	0.007692
12	rs78906567:121594894:G:A	121594894	A	AGE	1739	-0.00779	0.001905	-0.01152	-0.004055	-4.088	4.547e-05	1	0.05648	0.007692
12	rs78906567:121594894:G:A	121594894	A	CHS_LP	1739	0.1018	0.006276	0.08951	0.1141	16.22	3.299e-55	1	0.05648	0.007692
12	rs78906567:121594894:G:A	121594894	A	GENDER	1739	0.1661	0.0432	0.08144	0.2508	3.845	0.0001249	1	0.05648	0.007692
12	rs118049242:121628288:C:T	121628288	T	DOMxCHS_LP	1747	0.02676	0.03091	-0.03383	0.08736	0.8658	0.3867	0.02924	0.0124	0.003297
12	rs35237790:121595186:A:G	121595186	G	DOM	1739	0.1285	0.0852	-0.0385	0.2955	1.508	0.1317	0.2569	0.05537	0.007692
12	rs35237790:121595186:A:G	121595186	G	POPULATION	1739	0.4502	0.03995	0.3719	0.5285	11.27	1.808e-28	0.2569	0.05537	0.007692
12	rs35237790:121595186:A:G	121595186	G	AGE	1739	-0.007865	0.001906	-0.0116	-0.00413	-4.127	3.855e-05	0.2569	0.05537	0.007692
12	rs35237790:121595186:A:G	121595186	G	CHS_LP	1739	0.1057	0.006266	0.09337	0.1179	16.86	3.432e-59	0.2569	0.05537	0.007692
12	rs35237790:121595186:A:G	121595186	G	GENDER	1739	0.1702	0.04327	0.08541	0.255	3.934	8.691e-05	0.2569	0.05537	0.007692
12	12:121600720:A:G	121600720	G	DOMxCHS_LP	1737	0.07303	0.08598	-0.09549	0.2415	0.8494	0.3958	1	0.0008315	0.008791
12	rs185266542:121595347:C:G	121595347	G	DOM	1742	-0.185	0.2624	-0.6992	0.3293	-0.705	0.4809	1	0.004146	0.006044
12	rs185266542:121595347:C:G	121595347	G	POPULATION	1742	0.456	0.03987	0.3778	0.5341	11.44	2.956e-29	1	0.004146	0.006044
12	rs185266542:121595347:C:G	121595347	G	AGE	1742	-0.00778	0.001903	-0.01151	-0.00405	-4.088	4.545e-05	1	0.004146	0.006044
12	rs185266542:121595347:C:G	121595347	G	CHS_LP	1742	0.1006	0.005935	0.08897	0.1122	16.95	9.45e-60	1	0.004146	0.006044
12	rs185266542:121595347:C:G	121595347	G	GENDER	1742	0.1644	0.04324	0.07965	0.2491	3.802	0.0001485	1	0.004146	0.006044
12	rs686638:121605599:C:T	121605599	T	DOMxCHS_LP	1680	-0.01018	0.01202	-0.03373	0.01338	-0.8467	0.3973	0.6711	0.343	0.04121
12	rs78595509:121595453:T:C	121595453	C	DOM	1735	-0.2368	0.1755	-0.5807	0.1071	-1.349	0.1774	1	0.01277	0.01044
12	rs78595509:121595453:T:C	121595453	C	POPULATION	1735	0.4485	0.03982	0.3705	0.5266	11.26	1.902e-28	1	0.01277	0.01044
12	rs78595509:121595453:T:C	121595453	C	AGE	1735	-0.007879	0.001906	-0.01161	-0.004143	-4.134	3.741e-05	1	0.01277	0.01044
12	rs78595509:121595453:T:C	121595453	C	CHS_LP	1735	0.09907	0.006027	0.08726	0.1109	16.44	1.601e-56	1	0.01277	0.01044
12	rs78595509:121595453:T:C	121595453	C	GENDER	1735	0.1626	0.04327	0.07774	0.2474	3.756	0.0001781	1	0.01277	0.01044
12	rs67881993:121565950:G:T	121565950	T	DOMxCHS_LP	1710	-0.01705	0.02016	-0.05656	0.02246	-0.8458	0.3978	0.2349	0.04195	0.02418
12	rs181391234:121595797:G:A	121595797	A	DOM	1750	0.0461	0.341	-0.6222	0.7144	0.1352	0.8925	1	0.004128	0.001648
12	rs181391234:121595797:G:A	121595797	A	POPULATION	1750	0.4546	0.03973	0.3768	0.5325	11.44	2.743e-29	1	0.004128	0.001648
12	rs181391234:121595797:G:A	121595797	A	AGE	1750	-0.00756	0.0019	-0.01128	-0.003836	-3.98	7.189e-05	1	0.004128	0.001648
12	rs181391234:121595797:G:A	121595797	A	CHS_LP	1750	0.1021	0.005918	0.09046	0.1137	17.25	1.156e-61	1	0.004128	0.001648
12	rs181391234:121595797:G:A	121595797	A	GENDER	1750	0.1665	0.04307	0.08211	0.2509	3.866	0.0001146	1	0.004128	0.001648
12	rs79037236:121590747:G:A	121590747	A	DOMxCHS_LP	1712	-0.01305	0.01547	-0.04337	0.01727	-0.8436	0.399	1	0.08132	0.02363
12	rs35018823:121596139:G:A	121596139	A	DOM	1752	0.09861	0.08319	-0.06445	0.2617	1.185	0.2361	0.2833	0.05882	0.0005495
12	rs35018823:121596139:G:A	121596139	A	POPULATION	1752	0.4534	0.0397	0.3755	0.5312	11.42	3.566e-29	0.2833	0.05882	0.0005495
12	rs35018823:121596139:G:A	121596139	A	AGE	1752	-0.007672	0.001898	-0.01139	-0.003953	-4.043	5.511e-05	0.2833	0.05882	0.0005495
12	rs35018823:121596139:G:A	121596139	A	CHS_LP	1752	0.1055	0.006256	0.09323	0.1178	16.86	3.181e-59	0.2833	0.05882	0.0005495
12	rs35018823:121596139:G:A	121596139	A	GENDER	1752	0.1665	0.04304	0.08218	0.2509	3.869	0.0001131	0.2833	0.05882	0.0005495
12	12:121571828:A:T	121571828	T	DOMxCHS_LP	1753	0.0716	0.08601	-0.09699	0.2402	0.8324	0.4053	1	0.0008242	0
12	rs147435951:121596175:C:A	121596175	A	DOM	1749	NA	NA	NA	NA	NA	NA	1	0.0002753	0.002198
12	rs147435951:121596175:C:A	121596175	A	POPULATION	1749	NA	NA	NA	NA	NA	NA	1	0.0002753	0.002198
12	rs147435951:121596175:C:A	121596175	A	AGE	1749	NA	NA	NA	NA	NA	NA	1	0.0002753	0.002198
12	rs147435951:121596175:C:A	121596175	A	CHS_LP	1749	NA	NA	NA	NA	NA	NA	1	0.0002753	0.002198
12	rs147435951:121596175:C:A	121596175	A	GENDER	1749	NA	NA	NA	NA	NA	NA	1	0.0002753	0.002198
12	12:121602778:G:A	121602778	A	DOMxCHS_LP	1748	0.3129	0.3814	-0.4347	1.06	0.8203	0.4122	1	0.000551	0.002747
12	rs208292:121596191:A:G	121596191	G	DOM	1723	-0.085	0.1023	-0.2854	0.1154	-0.8312	0.406	0.5504	0.0419	0.01648
12	rs208292:121596191:A:G	121596191	G	POPULATION	1723	0.4494	0.04018	0.3707	0.5282	11.19	4.401e-28	0.5504	0.0419	0.01648
12	rs208292:121596191:A:G	121596191	G	AGE	1723	-0.007389	0.00192	-0.01115	-0.003625	-3.847	0.0001238	0.5504	0.0419	0.01648
12	rs208292:121596191:A:G	121596191	G	CHS_LP	1723	0.1013	0.006212	0.08911	0.1135	16.31	1.115e-55	0.5504	0.0419	0.01648
12	rs208292:121596191:A:G	121596191	G	GENDER	1723	0.1584	0.0435	0.07313	0.2436	3.641	0.0002794	0.5504	0.0419	0.01648
12	rs208291:121594170:G:A	121594170	A	DOMxCHS_LP	1735	-0.01222	0.01528	-0.04217	0.01773	-0.7998	0.4239	0.8838	0.08851	0.00989
12	rs10849851:121596644:A:G	121596644	G	DOM	1727	-0.07517	0.1027	-0.2764	0.1261	-0.732	0.4642	0.5459	0.04153	0.01429
12	rs10849851:121596644:A:G	121596644	G	POPULATION	1727	0.4479	0.04014	0.3692	0.5266	11.16	5.717e-28	0.5459	0.04153	0.01429
12	rs10849851:121596644:A:G	121596644	G	AGE	1727	-0.007378	0.00192	-0.01114	-0.003614	-3.842	0.0001266	0.5459	0.04153	0.01429
12	rs10849851:121596644:A:G	121596644	G	CHS_LP	1727	0.1011	0.006203	0.08891	0.1132	16.29	1.283e-55	0.5459	0.04153	0.01429
12	rs10849851:121596644:A:G	121596644	G	GENDER	1727	0.16	0.04341	0.07493	0.2451	3.686	0.0002348	0.5459	0.04153	0.01429
12	rs55814439:121596786:C:T	121596786	T	DOMxCHS_LP	1735	-0.01215	0.01528	-0.04209	0.0178	-0.7949	0.4268	0.8838	0.08828	0.01044
12	rs55814439:121596786:C:T	121596786	T	DOM	1735	-0.02122	0.07261	-0.1635	0.1211	-0.2923	0.7701	0.8838	0.08828	0.01044
12	rs55814439:121596786:C:T	121596786	T	POPULATION	1735	0.4517	0.03995	0.3734	0.53	11.31	1.188e-28	0.8838	0.08828	0.01044
12	rs55814439:121596786:C:T	121596786	T	AGE	1735	-0.007616	0.001912	-0.01136	-0.003869	-3.984	7.067e-05	0.8838	0.08828	0.01044
12	rs55814439:121596786:C:T	121596786	T	CHS_LP	1735	0.1043	0.006525	0.09147	0.117	15.98	1.045e-53	0.8838	0.08828	0.01044
12	rs55814439:121596786:C:T	121596786	T	GENDER	1735	0.1598	0.04332	0.07492	0.2447	3.689	0.0002318	0.8838	0.08828	0.01044
12	rs1963773:121601308:A:G	121601308	G	DOMxCHS_LP	1690	-0.01249	0.01583	-0.04352	0.01853	-0.7892	0.4301	0.196	0.08034	0.03571
12	rs2859393:121596959:C:T	121596959	T	DOM	1738	-0.05054	0.1338	-0.3129	0.2118	-0.3776	0.7058	1	0.02244	0.008242
12	rs2859393:121596959:C:T	121596959	T	POPULATION	1738	0.4547	0.03974	0.3768	0.5326	11.44	2.866e-29	1	0.02244	0.008242
12	rs2859393:121596959:C:T	121596959	T	AGE	1738	-0.007744	0.001902	-0.01147	-0.004017	-4.073	4.86e-05	1	0.02244	0.008242
12	rs2859393:121596959:C:T	121596959	T	CHS_LP	1738	0.1042	0.006068	0.09235	0.1161	17.18	3.396e-61	1	0.02244	0.008242
12	rs2859393:121596959:C:T	121596959	T	GENDER	1738	0.1634	0.04314	0.07886	0.248	3.788	0.0001572	1	0.02244	0.008242
12	12:121607794:C:G	121607794	G	DOMxCHS_LP	1748	0.8915	1.143	-1.349	3.132	0.78	0.4355	1	0.000551	0.002747
12	12:121597259:C:T	121597259	T	DOM	1753	NA	NA	NA	NA	NA	NA	1	0.0002747	0
12	12:121597259:C:T	121597259	T	POPULATION	1753	NA	NA	NA	NA	NA	NA	1	0.0002747	0
12	12:121597259:C:T	121597259	T	AGE	1753	NA	NA	NA	NA	NA	NA	1	0.0002747	0
12	12:121597259:C:T	121597259	T	CHS_LP	1753	NA	NA	NA	NA	NA	NA	1	0.0002747	0
12	12:121597259:C:T	121597259	T	GENDER	1753	NA	NA	NA	NA	NA	NA	1	0.0002747	0
12	rs6489794:121597413:G:A	121597413	A	DOMxCHS_LP	1716	-0.01074	0.01383	-0.03785	0.01636	-0.777	0.4373	0.4062	0.1316	0.02088
12	rs6489794:121597413:G:A	121597413	A	DOM	1716	-0.02201	0.06433	-0.1481	0.1041	-0.3421	0.7323	0.4062	0.1316	0.02088
12	rs6489794:121597413:G:A	121597413	A	POPULATION	1716	0.4451	0.04031	0.3661	0.5241	11.04	1.96e-27	0.4062	0.1316	0.02088
12	rs6489794:121597413:G:A	121597413	A	AGE	1716	-0.007399	0.001926	-0.01117	-0.003624	-3.842	0.0001265	0.4062	0.1316	0.02088
12	rs6489794:121597413:G:A	121597413	A	CHS_LP	1716	0.1035	0.00687	0.09005	0.117	15.07	2.885e-48	0.4062	0.1316	0.02088
12	rs6489794:121597413:G:A	121597413	A	GENDER	1716	0.162	0.04368	0.07635	0.2476	3.708	0.0002157	0.4062	0.1316	0.02088
12	rs183374345:121571804:G:A	121571804	A	DOMxCHS_LP	1751	0.09948	0.1282	-0.1517	0.3506	0.7762	0.4377	1	0.00275	0.001099
12	rs1718162:121597631:G:A	121597631	A	DOM	1752	-0.07442	0.07454	-0.2205	0.07167	-0.9984	0.3182	1	0.08246	0.0005495
12	rs1718162:121597631:G:A	121597631	A	POPULATION	1752	0.4536	0.03966	0.3759	0.5314	11.44	2.939e-29	1	0.08246	0.0005495
12	rs1718162:121597631:G:A	121597631	A	AGE	1752	-0.00766	0.001898	-0.01138	-0.00394	-4.035	5.685e-05	1	0.08246	0.0005495
12	rs1718162:121597631:G:A	121597631	A	CHS_LP	1752	0.1036	0.006417	0.09098	0.1161	16.14	1.046e-54	1	0.08246	0.0005495
12	rs1718162:121597631:G:A	121597631	A	GENDER	1752	0.1644	0.04299	0.08011	0.2486	3.823	0.0001363	1	0.08246	0.0005495
12	rs1718134:121607891:G:A	121607891	G	DOMxCHS_LP	1753	0.01026	0.01326	-0.01573	0.03626	0.7739	0.4391	0.3023	0.4959	0
12	rs146878525:121597696:A:T	121597696	T	DOM	1744	0.5912	0.4699	-0.3298	1.512	1.258	0.2085	1	0.001657	0.004945
12	rs146878525:121597696:A:T	121597696	T	POPULATION	1744	0.4477	0.03982	0.3697	0.5258	11.24	2.341e-28	1	0.001657	0.004945
12	rs146878525:121597696:A:T	121597696	T	AGE	1744	-0.007532	0.001901	-0.01126	-0.003805	-3.961	7.763e-05	1	0.001657	0.004945
12	rs146878525:121597696:A:T	121597696	T	CHS_LP	1744	0.102	0.005936	0.09036	0.1136	17.18	3.066e-61	1	0.001657	0.004945
12	rs146878525:121597696:A:T	121597696	T	GENDER	1744	0.1645	0.04306	0.0801	0.2489	3.82	0.000138	1	0.001657	0.004945
12	rs11065466:121604748:G:A	121604748	A	DOMxCHS_LP	1626	0.009286	0.01234	-0.01489	0.03346	0.7527	0.4517	0.4148	0.2632	0.07088
12	rs75309104:121597698:C:T	121597698	T	DOM	1751	NA	NA	NA	NA	NA	NA	1	0.000275	0.001099
12	rs75309104:121597698:C:T	121597698	T	POPULATION	1751	NA	NA	NA	NA	NA	NA	1	0.000275	0.001099
12	rs75309104:121597698:C:T	121597698	T	AGE	1751	NA	NA	NA	NA	NA	NA	1	0.000275	0.001099
12	rs75309104:121597698:C:T	121597698	T	CHS_LP	1751	NA	NA	NA	NA	NA	NA	1	0.000275	0.001099
12	rs75309104:121597698:C:T	121597698	T	GENDER	1751	NA	NA	NA	NA	NA	NA	1	0.000275	0.001099
12	12:121630620:T:C	121630620	C	DOMxCHS_LP	1740	-0.05707	0.07619	-0.2064	0.09227	-0.749	0.454	1	0.00166	0.007143
12	rs187011593:121597819:C:T	121597819	T	DOM	1726	0.3373	0.5459	-0.7326	1.407	0.6179	0.5367	1	0.001953	0.01538
12	rs187011593:121597819:C:T	121597819	T	POPULATION	1726	0.4656	0.04001	0.3872	0.544	11.64	3.465e-30	1	0.001953	0.01538
12	rs187011593:121597819:C:T	121597819	T	AGE	1726	-0.008056	0.001907	-0.01179	-0.004318	-4.224	2.527e-05	1	0.001953	0.01538
12	rs187011593:121597819:C:T	121597819	T	CHS_LP	1726	0.1027	0.005936	0.09109	0.1144	17.31	5.562e-62	1	0.001953	0.01538
12	rs187011593:121597819:C:T	121597819	T	GENDER	1726	0.1646	0.04315	0.08001	0.2492	3.814	0.0001415	1	0.001953	0.01538
12	12:121632994:G:A	121632994	A	DOMxCHS_LP	1751	-0.04427	0.06014	-0.1621	0.0736	-0.7361	0.4618	1	0.0022	0.001099
12	12:121598011:C:T	121598011	T	DOM	1744	0.2652	1.805	-3.273	3.804	0.1469	0.8833	1	0.0005522	0.004945
12	12:121598011:C:T	121598011	T	POPULATION	1744	0.4503	0.03974	0.3725	0.5282	11.33	9.002e-29	1	0.0005522	0.004945
12	12:121598011:C:T	121598011	T	AGE	1744	-0.007584	0.0019	-0.01131	-0.00386	-3.991	6.842e-05	1	0.0005522	0.004945
12	12:121598011:C:T	121598011	T	CHS_LP	1744	0.1019	0.00592	0.09026	0.1135	17.21	2.172e-61	1	0.0005522	0.004945
12	12:121598011:C:T	121598011	T	GENDER	1744	0.1592	0.04307	0.0748	0.2436	3.697	0.0002252	1	0.0005522	0.004945
12	rs61953396:121600738:A:G	121600738	G	DOMxCHS_LP	1704	0.01699	0.02329	-0.02866	0.06265	0.7295	0.4658	0.7502	0.03924	0.02692
12	rs11065458:121598244:C:T	121598244	T	DOM	1721	-0.08433	0.1038	-0.2878	0.1191	-0.8125	0.4166	0.754	0.03943	0.01758
12	rs11065458:121598244:C:T	121598244	T	POPULATION	1721	0.4487	0.0401	0.3701	0.5273	11.19	4.245e-28	0.754	0.03943	0.01758
12	rs11065458:121598244:C:T	121598244	T	AGE	1721	-0.007625	0.001917	-0.01138	-0.003867	-3.977	7.267e-05	0.754	0.03943	0.01758
12	rs11065458:121598244:C:T	121598244	T	CHS_LP	1721	0.1015	0.006186	0.08936	0.1136	16.4	2.737e-56	0.754	0.03943	0.01758
12	rs11065458:121598244:C:T	121598244	T	GENDER	1721	0.1553	0.04337	0.07032	0.2403	3.581	0.0003514	0.754	0.03943	0.01758
12	rs187011593:121597819:C:T	121597819	T	DOMxCHS_LP	1726	0.1196	0.1666	-0.207	0.4461	0.7177	0.473	1	0.001953	0.01538
12	rs12813980:121598487:C:A	121598487	A	DOM	1751	0.0981	0.08305	-0.06467	0.2609	1.181	0.2377	0.2834	0.05886	0.001099
12	rs12813980:121598487:C:A	121598487	A	POPULATION	1751	0.4574	0.03966	0.3796	0.5351	11.53	1.068e-29	0.2834	0.05886	0.001099
12	rs12813980:121598487:C:A	121598487	A	AGE	1751	-0.00792	0.001897	-0.01164	-0.004202	-4.175	3.122e-05	0.2834	0.05886	0.001099
12	rs12813980:121598487:C:A	121598487	A	CHS_LP	1751	0.1051	0.006247	0.09285	0.1173	16.82	5.731e-59	0.2834	0.05886	0.001099
12	rs12813980:121598487:C:A	121598487	A	GENDER	1751	0.1641	0.04298	0.07988	0.2483	3.819	0.0001389	0.2834	0.05886	0.001099
12	12:121574865:G:A	121574865	A	DOMxCHS_LP	1748	0.05847	0.08186	-0.102	0.2189	0.7143	0.4752	1	0.000551	0.002747
12	rs1794887:121598565:G:A	121598565	A	DOM	1752	-0.07442	0.07454	-0.2205	0.07167	-0.9984	0.3182	1	0.08246	0.0005495
12	rs1794887:121598565:G:A	121598565	A	POPULATION	1752	0.4536	0.03966	0.3759	0.5314	11.44	2.939e-29	1	0.08246	0.0005495
12	rs1794887:121598565:G:A	121598565	A	AGE	1752	-0.00766	0.001898	-0.01138	-0.00394	-4.035	5.685e-05	1	0.08246	0.0005495
12	rs1794887:121598565:G:A	121598565	A	CHS_LP	1752	0.1036	0.006417	0.09098	0.1161	16.14	1.046e-54	1	0.08246	0.0005495
12	rs1794887:121598565:G:A	121598565	A	GENDER	1752	0.1644	0.04299	0.08011	0.2486	3.823	0.0001363	1	0.08246	0.0005495
12	12:121590250:G:A	121590250	A	DOMxCHS_LP	1748	0.05847	0.08186	-0.102	0.2189	0.7143	0.4752	1	0.000551	0.002747
12	12:121598584:C:A	121598584	A	DOM	1748	-0.08802	0.3384	-0.7512	0.5752	-0.2601	0.7948	1	0.004135	0.003297
12	12:121598584:C:A	121598584	A	POPULATION	1748	0.4511	0.03969	0.3733	0.5289	11.36	6.359e-29	1	0.004135	0.003297
12	12:121598584:C:A	121598584	A	AGE	1748	-0.007818	0.001897	-0.01154	-0.0041	-4.121	3.953e-05	1	0.004135	0.003297
12	12:121598584:C:A	121598584	A	CHS_LP	1748	0.1009	0.005926	0.08924	0.1125	17.02	3.339e-60	1	0.004135	0.003297
12	12:121598584:C:A	121598584	A	GENDER	1748	0.1605	0.04298	0.0763	0.2448	3.735	0.0001938	1	0.004135	0.003297
12	rs28360442:121570940:G:C	121570940	C	DOMxCHS_LP	1688	0.02028	0.02923	-0.037	0.07757	0.6939	0.4878	0.3997	0.02914	0.03846
12	rs1653583:121598652:G:A	121598652	A	DOM	1752	-0.07442	0.07454	-0.2205	0.07167	-0.9984	0.3182	1	0.08246	0.0005495
12	rs1653583:121598652:G:A	121598652	A	POPULATION	1752	0.4536	0.03966	0.3759	0.5314	11.44	2.939e-29	1	0.08246	0.0005495
12	rs1653583:121598652:G:A	121598652	A	AGE	1752	-0.00766	0.001898	-0.01138	-0.00394	-4.035	5.685e-05	1	0.08246	0.0005495
12	rs1653583:121598652:G:A	121598652	A	CHS_LP	1752	0.1036	0.006417	0.09098	0.1161	16.14	1.046e-54	1	0.08246	0.0005495
12	rs1653583:121598652:G:A	121598652	A	GENDER	1752	0.1644	0.04299	0.08011	0.2486	3.823	0.0001363	1	0.08246	0.0005495
12	rs76842630:121579502:C:T	121579502	T	DOMxCHS_LP	1745	-0.04842	0.06985	-0.1853	0.08849	-0.6932	0.4883	1	0.003035	0.004396
12	variant.27844	121598738	A	DOM	1753	NA	NA	NA	NA	NA	NA	1	0.0002747	0
12	variant.27844	121598738	A	POPULATION	1753	NA	NA	NA	NA	NA	NA	1	0.0002747	0
12	variant.27844	121598738	A	AGE	1753	NA	NA	NA	NA	NA	NA	1	0.0002747	0
12	variant.27844	121598738	A	CHS_LP	1753	NA	NA	NA	NA	NA	NA	1	0.0002747	0
12	variant.27844	121598738	A	GENDER	1753	NA	NA	NA	NA	NA	NA	1	0.0002747	0
12	rs189490384:121568358:C:T	121568358	T	DOMxCHS_LP	1750	-0.0713	0.1042	-0.2755	0.1329	-0.6845	0.4938	1	0.0005504	0.001648
12	12:121598964:T:G	121598964	G	DOM	1748	-3.396	3.474	-10.21	3.413	-0.9775	0.3284	1	0.000551	0.002747
12	12:121598964:T:G	121598964	G	POPULATION	1748	0.453	0.03972	0.3752	0.5309	11.41	4.104e-29	1	0.000551	0.002747
12	12:121598964:T:G	121598964	G	AGE	1748	-0.007491	0.001904	-0.01122	-0.00376	-3.935	8.639e-05	1	0.000551	0.002747
12	12:121598964:T:G	121598964	G	CHS_LP	1748	0.1022	0.005899	0.09064	0.1138	17.32	3.717e-62	1	0.000551	0.002747
12	12:121598964:T:G	121598964	G	GENDER	1748	0.1643	0.04305	0.0799	0.2487	3.816	0.0001404	1	0.000551	0.002747
12	rs182839546:121583752:G:A	121583752	A	DOMxCHS_LP	1729	0.1278	0.1873	-0.2392	0.4949	0.6827	0.4949	1	0.0008357	0.01374
12	rs188949296:121599218:G:T	121599218	T	DOM	1739	-0.1629	0.4016	-0.9501	0.6242	-0.4057	0.685	1	0.002769	0.007692
12	rs188949296:121599218:G:T	121599218	T	POPULATION	1739	0.4477	0.03991	0.3695	0.526	11.22	3.048e-28	1	0.002769	0.007692
12	rs188949296:121599218:G:T	121599218	T	AGE	1739	-0.007746	0.001908	-0.01149	-0.004006	-4.06	5.129e-05	1	0.002769	0.007692
12	rs188949296:121599218:G:T	121599218	T	CHS_LP	1739	0.1018	0.005944	0.09017	0.1135	17.13	6.889e-61	1	0.002769	0.007692
12	rs188949296:121599218:G:T	121599218	T	GENDER	1739	0.1642	0.04323	0.07942	0.2489	3.797	0.0001515	1	0.002769	0.007692
12	rs2857588:121604325:C:T	121604325	T	DOMxCHS_LP	1712	0.01115	0.01635	-0.02089	0.04319	0.6821	0.4952	1	0.08268	0.02308
12	rs185394597:121599393:G:A	121599393	A	DOM	1747	-0.1487	0.2175	-0.5749	0.2775	-0.6838	0.4942	1	0.008545	0.003297
12	rs185394597:121599393:G:A	121599393	A	POPULATION	1747	0.4577	0.03966	0.3799	0.5354	11.54	9.787e-30	1	0.008545	0.003297
12	rs185394597:121599393:G:A	121599393	A	AGE	1747	-0.007563	0.001899	-0.01128	-0.003842	-3.983	7.079e-05	1	0.008545	0.003297
12	rs185394597:121599393:G:A	121599393	A	CHS_LP	1747	0.1019	0.005911	0.09029	0.1135	17.23	1.426e-61	1	0.008545	0.003297
12	rs185394597:121599393:G:A	121599393	A	GENDER	1747	0.1707	0.04299	0.08643	0.255	3.97	7.475e-05	1	0.008545	0.003297
12	rs76966772:121561420:T:C	121561420	C	DOMxCHS_LP	1744	0.4753	0.7005	-0.8976	1.848	0.6786	0.4975	1	0.001657	0.004945
12	rs115913335:121599826:C:T	121599826	T	DOM	1748	NA	NA	NA	NA	NA	NA	1	0.0002755	0.002747
12	rs115913335:121599826:C:T	121599826	T	POPULATION	1748	NA	NA	NA	NA	NA	NA	1	0.0002755	0.002747
12	rs115913335:121599826:C:T	121599826	T	AGE	1748	NA	NA	NA	NA	NA	NA	1	0.0002755	0.002747
12	rs115913335:121599826:C:T	121599826	T	CHS_LP	1748	NA	NA	NA	NA	NA	NA	1	0.0002755	0.002747
12	rs115913335:121599826:C:T	121599826	T	GENDER	1748	NA	NA	NA	NA	NA	NA	1	0.0002755	0.002747
12	rs78954593:121563143:C:A	121563143	A	DOMxCHS_LP	1744	0.4753	0.7005	-0.8976	1.848	0.6786	0.4975	1	0.001657	0.004945
12	rs78473339:121599829:G:C	121599829	C	DOM	1727	0.1291	0.08546	-0.03845	0.2966	1.51	0.1312	0.487	0.05463	0.01429
12	rs78473339:121599829:G:C	121599829	C	POPULATION	1727	0.4476	0.03982	0.3696	0.5257	11.24	2.402e-28	0.487	0.05463	0.01429
12	rs78473339:121599829:G:C	121599829	C	AGE	1727	-0.007661	0.001902	-0.01139	-0.003933	-4.027	5.885e-05	0.487	0.05463	0.01429
12	rs78473339:121599829:G:C	121599829	C	CHS_LP	1727	0.1052	0.006273	0.09293	0.1175	16.77	1.314e-58	0.487	0.05463	0.01429
12	rs78473339:121599829:G:C	121599829	C	GENDER	1727	0.1592	0.04315	0.07468	0.2438	3.691	0.0002304	0.487	0.05463	0.01429
12	rs11065457:121588225:G:A	121588225	A	DOMxCHS_LP	1748	0.1861	0.2747	-0.3522	0.7244	0.6776	0.4981	1	0.001102	0.002747
12	rs28360446:121600140:G:A	121600140	A	DOM	1730	0.279	0.128	0.02813	0.53	2.18	0.02941	0.5552	0.02115	0.01264
12	rs28360446:121600140:G:A	121600140	A	POPULATION	1730	0.4558	0.03989	0.3776	0.534	11.43	3.376e-29	0.5552	0.02115	0.01264
12	rs28360446:121600140:G:A	121600140	A	AGE	1730	-0.008232	0.001904	-0.01196	-0.004501	-4.324	1.621e-05	0.5552	0.02115	0.01264
12	rs28360446:121600140:G:A	121600140	A	CHS_LP	1730	0.1055	0.006032	0.09366	0.1173	17.49	3.637e-63	0.5552	0.02115	0.01264
12	rs28360446:121600140:G:A	121600140	A	GENDER	1730	0.1627	0.04327	0.07788	0.2475	3.76	0.0001758	0.5552	0.02115	0.01264
12	exm1044240	121613229	A	DOMxCHS_LP	1753	0.02116	0.03128	-0.04015	0.08247	0.6764	0.4989	0.03427	0.01291	0
12	rs208293:121600180:C:T	121600180	T	DOM	1659	-0.011	0.05509	-0.119	0.09698	-0.1997	0.8417	0.02516	0.2744	0.05385
12	rs208293:121600180:C:T	121600180	T	POPULATION	1659	0.4308	0.04037	0.3517	0.5099	10.67	9.221e-26	0.02516	0.2744	0.05385
12	rs208293:121600180:C:T	121600180	T	AGE	1659	-0.006776	0.001932	-0.01056	-0.002989	-3.507	0.0004648	0.02516	0.2744	0.05385
12	rs208293:121600180:C:T	121600180	T	CHS_LP	1659	0.1113	0.00842	0.0948	0.1278	13.22	5.377e-38	0.02516	0.2744	0.05385
12	rs208293:121600180:C:T	121600180	T	GENDER	1659	0.1591	0.04392	0.073	0.2451	3.622	0.000301	0.02516	0.2744	0.05385
12	rs2857589:121604476:C:A	121604476	A	DOMxCHS_LP	1705	0.01105	0.01637	-0.02104	0.04314	0.675	0.4998	1	0.08159	0.02692
12	exm1044200	121600238	A	DOM	1753	0.01754	0.1438	-0.2642	0.2993	0.122	0.9029	1	0.0206	0
12	exm1044200	121600238	A	POPULATION	1753	0.4544	0.0397	0.3766	0.5323	11.45	2.636e-29	1	0.0206	0
12	exm1044200	121600238	A	AGE	1753	-0.007714	0.001899	-0.01144	-0.003993	-4.063	5.064e-05	1	0.0206	0
12	exm1044200	121600238	A	CHS_LP	1753	0.1012	0.006028	0.08943	0.1131	16.79	8.491e-59	1	0.0206	0
12	exm1044200	121600238	A	GENDER	1753	0.1645	0.04303	0.08016	0.2489	3.823	0.0001366	1	0.0206	0
12	rs208302:121602760:G:A	121602760	A	DOMxCHS_LP	1703	-0.008083	0.01198	-0.03156	0.0154	-0.6748	0.4999	0.8933	0.2304	0.02802
12	rs28360448:121600252:G:A	121600252	A	DOM	1731	0.04822	0.515	-0.9611	1.058	0.09363	0.9254	1	0.00139	0.01209
12	rs28360448:121600252:G:A	121600252	A	POPULATION	1731	0.4576	0.0399	0.3794	0.5358	11.47	2.183e-29	1	0.00139	0.01209
12	rs28360448:121600252:G:A	121600252	A	AGE	1731	-0.00797	0.001907	-0.01171	-0.004233	-4.179	3.07e-05	1	0.00139	0.01209
12	rs28360448:121600252:G:A	121600252	A	CHS_LP	1731	0.101	0.005963	0.08931	0.1127	16.94	1.214e-59	1	0.00139	0.01209
12	rs28360448:121600252:G:A	121600252	A	GENDER	1731	0.161	0.04333	0.07603	0.2459	3.715	0.00021	1	0.00139	0.01209
12	12:121614767:T:C	121614767	C	DOMxCHS_LP	1738	0.1842	0.2741	-0.3529	0.7213	0.6721	0.5016	1	0.001108	0.008242
12	exm1044202	121600253	A	DOM	1753	-0.02104	0.05985	-0.1383	0.09627	-0.3515	0.7252	0.1568	0.4577	0
12	exm1044202	121600253	A	POPULATION	1753	0.4566	0.03962	0.379	0.5343	11.53	1.118e-29	0.1568	0.4577	0
12	exm1044202	121600253	A	AGE	1753	-0.00785	0.001895	-0.01156	-0.004136	-4.143	3.593e-05	0.1568	0.4577	0
12	exm1044202	121600253	A	CHS_LP	1753	0.08199	0.01071	0.06099	0.103	7.652	3.247e-14	0.1568	0.4577	0
12	exm1044202	121600253	A	GENDER	1753	0.1635	0.04293	0.07936	0.2477	3.808	0.0001447	0.1568	0.4577	0
12	12:121630071:A:G	121630071	G	DOMxCHS_LP	1732	-0.04988	0.07427	-0.1954	0.09568	-0.6716	0.5019	1	0.002782	0.01264
12	rs1169737:121600294:C:T	121600294	T	DOM	1748	-0.06421	0.1426	-0.3437	0.2153	-0.4503	0.6526	1	0.01983	0.002747
12	rs1169737:121600294:C:T	121600294	T	POPULATION	1748	0.456	0.03971	0.3781	0.5338	11.48	1.805e-29	1	0.01983	0.002747
12	rs1169737:121600294:C:T	121600294	T	AGE	1748	-0.007587	0.0019	-0.01131	-0.003863	-3.993	6.801e-05	1	0.01983	0.002747
12	rs1169737:121600294:C:T	121600294	T	CHS_LP	1748	0.1043	0.006031	0.09248	0.1161	17.29	5.914e-62	1	0.01983	0.002747
12	rs1169737:121600294:C:T	121600294	T	GENDER	1748	0.1625	0.04311	0.07802	0.247	3.77	0.0001688	1	0.01983	0.002747
12	12:121610910:G:A	121610910	A	DOMxCHS_LP	1750	-0.06616	0.09868	-0.2596	0.1272	-0.6705	0.5026	1	0.001651	0.001648
12	rs201551247:121600361:C:T	121600361	T	DOM	1752	NA	NA	NA	NA	NA	NA	1	0.0002749	0.0005495
12	rs201551247:121600361:C:T	121600361	T	POPULATION	1752	NA	NA	NA	NA	NA	NA	1	0.0002749	0.0005495
12	rs201551247:121600361:C:T	121600361	T	AGE	1752	NA	NA	NA	NA	NA	NA	1	0.0002749	0.0005495
12	rs201551247:121600361:C:T	121600361	T	CHS_LP	1752	NA	NA	NA	NA	NA	NA	1	0.0002749	0.0005495
12	rs201551247:121600361:C:T	121600361	T	GENDER	1752	NA	NA	NA	NA	NA	NA	1	0.0002749	0.0005495
12	rs117786959:121563169:G:A	121563169	A	DOMxCHS_LP	1685	0.0355	0.05519	-0.07267	0.1437	0.6433	0.5201	1	0.006579	0.03956
12	rs112924491:121600381:G:C	121600381	C	DOM	1748	-0.6524	1.811	-4.203	2.898	-0.3602	0.7188	1	0.000551	0.002747
12	rs112924491:121600381:G:C	121600381	C	POPULATION	1748	0.453	0.03979	0.3751	0.531	11.39	5.055e-29	1	0.000551	0.002747
12	rs112924491:121600381:G:C	121600381	C	AGE	1748	-0.007631	0.001901	-0.01136	-0.003906	-4.015	6.197e-05	1	0.000551	0.002747
12	rs112924491:121600381:G:C	121600381	C	CHS_LP	1748	0.1016	0.005913	0.09001	0.1132	17.18	3.064e-61	1	0.000551	0.002747
12	rs112924491:121600381:G:C	121600381	C	GENDER	1748	0.1621	0.04316	0.07748	0.2466	3.755	0.0001788	1	0.000551	0.002747
12	psy_rs11615992	121627268	G	DOMxCHS_LP	1753	-0.007956	0.01242	-0.0323	0.01638	-0.6406	0.5218	0.8735	0.1794	0
12	12:121600434:C:T	121600434	T	DOM	1753	NA	NA	NA	NA	NA	NA	1	0.0002747	0
12	12:121600434:C:T	121600434	T	POPULATION	1753	NA	NA	NA	NA	NA	NA	1	0.0002747	0
12	12:121600434:C:T	121600434	T	AGE	1753	NA	NA	NA	NA	NA	NA	1	0.0002747	0
12	12:121600434:C:T	121600434	T	CHS_LP	1753	NA	NA	NA	NA	NA	NA	1	0.0002747	0
12	12:121600434:C:T	121600434	T	GENDER	1753	NA	NA	NA	NA	NA	NA	1	0.0002747	0
12	rs117073356:121630706:T:A	121630706	A	DOMxCHS_LP	1718	-0.1356	0.213	-0.5531	0.2819	-0.6365	0.5245	1	0.003081	0.01923
12	rs17435031:121600465:T:G	121600465	G	DOM	1689	-0.1259	0.09532	-0.3127	0.06089	-1.321	0.1866	1	0.04706	0.03681
12	rs17435031:121600465:T:G	121600465	G	POPULATION	1689	0.444	0.04076	0.3641	0.5239	10.89	9.674e-27	1	0.04706	0.03681
12	rs17435031:121600465:T:G	121600465	G	AGE	1689	-0.007528	0.001958	-0.01137	-0.00369	-3.844	0.0001253	1	0.04706	0.03681
12	rs17435031:121600465:T:G	121600465	G	CHS_LP	1689	0.0954	0.006401	0.08285	0.1079	14.9	2.864e-47	1	0.04706	0.03681
12	rs17435031:121600465:T:G	121600465	G	GENDER	1689	0.1551	0.04434	0.06823	0.242	3.499	0.0004795	1	0.04706	0.03681
12	rs28360455:121605263:T:C	121605263	C	DOMxCHS_LP	1750	-0.04635	0.07336	-0.1901	0.09743	-0.6319	0.5276	1	0.001926	0.001648
12	rs1186055:121600529:C:A	121600529	A	DOM	1462	0.08121	0.05949	-0.03538	0.1978	1.365	0.1724	0.8891	0.2426	0.1665
12	rs1186055:121600529:C:A	121600529	A	POPULATION	1462	0.4193	0.04268	0.3356	0.5029	9.824	4.253e-22	0.8891	0.2426	0.1665
12	rs1186055:121600529:C:A	121600529	A	AGE	1462	-0.007668	0.002039	-0.01167	-0.003671	-3.76	0.0001766	0.8891	0.2426	0.1665
12	rs1186055:121600529:C:A	121600529	A	CHS_LP	1462	0.1124	0.008354	0.09606	0.1288	13.46	5.324e-39	0.8891	0.2426	0.1665
12	rs1186055:121600529:C:A	121600529	A	GENDER	1462	0.133	0.04665	0.04162	0.2245	2.852	0.004405	0.8891	0.2426	0.1665
12	12:121619528:C:T	121619528	T	DOMxCHS_LP	1741	0.08022	0.129	-0.1726	0.333	0.622	0.5341	1	0.00166	0.007143
12	12:121600618:C:T	121600618	T	DOM	1747	0.5024	0.381	-0.2444	1.249	1.319	0.1875	1	0.001932	0.004396
12	12:121600618:C:T	121600618	T	POPULATION	1747	0.4553	0.03979	0.3773	0.5333	11.44	2.825e-29	1	0.001932	0.004396
12	12:121600618:C:T	121600618	T	AGE	1747	-0.00767	0.001904	-0.0114	-0.003939	-4.029	5.836e-05	1	0.001932	0.004396
12	12:121600618:C:T	121600618	T	CHS_LP	1747	0.1025	0.005914	0.09087	0.1141	17.32	3.764e-62	1	0.001932	0.004396
12	12:121600618:C:T	121600618	T	GENDER	1747	0.1627	0.04313	0.07813	0.2472	3.771	0.0001678	1	0.001932	0.004396
12	rs181687754:121606765:T:C	121606765	C	DOMxCHS_LP	1714	0.07435	0.1209	-0.1626	0.3113	0.6149	0.5387	1	0.001126	0.02418
12	rs1614313:121600692:G:A	121600692	A	DOM	1746	-0.0641	0.1427	-0.3437	0.2155	-0.4492	0.6533	1	0.01986	0.003846
12	rs1614313:121600692:G:A	121600692	A	POPULATION	1746	0.4557	0.03976	0.3778	0.5336	11.46	2.258e-29	1	0.01986	0.003846
12	rs1614313:121600692:G:A	121600692	A	AGE	1746	-0.007597	0.001902	-0.01133	-0.00387	-3.994	6.755e-05	1	0.01986	0.003846
12	rs1614313:121600692:G:A	121600692	A	CHS_LP	1746	0.1043	0.006035	0.0925	0.1162	17.29	6.474e-62	1	0.01986	0.003846
12	rs1614313:121600692:G:A	121600692	A	GENDER	1746	0.1633	0.04316	0.07873	0.2479	3.784	0.0001595	1	0.01986	0.003846
12	rs144782841:121633581:C:G	121633581	G	DOMxCHS_LP	1714	-0.008577	0.0141	-0.03622	0.01906	-0.6082	0.5432	0.04108	0.1185	0.02198
12	12:121600720:A:G	121600720	G	DOM	1737	-0.1472	0.674	-1.468	1.174	-0.2184	0.8271	1	0.0008315	0.008791
12	12:121600720:A:G	121600720	G	POPULATION	1737	0.4597	0.03987	0.3816	0.5379	11.53	1.088e-29	1	0.0008315	0.008791
12	12:121600720:A:G	121600720	G	AGE	1737	-0.007574	0.001901	-0.0113	-0.003849	-3.985	7.033e-05	1	0.0008315	0.008791
12	12:121600720:A:G	121600720	G	CHS_LP	1737	0.09988	0.005946	0.08822	0.1115	16.8	8.853e-59	1	0.0008315	0.008791
12	12:121600720:A:G	121600720	G	GENDER	1737	0.1664	0.04324	0.08168	0.2512	3.849	0.0001229	1	0.0008315	0.008791
12	rs75268007:121627748:C:G	121627748	G	DOMxCHS_LP	1721	-0.008334	0.01379	-0.03536	0.01869	-0.6043	0.5457	0.07741	0.1315	0.01813
12	rs117464188:121600727:G:A	121600727	A	DOM	1722	-0.0187	0.4058	-0.814	0.7766	-0.04609	0.9632	1	0.002238	0.01813
12	rs117464188:121600727:G:A	121600727	A	POPULATION	1722	0.4507	0.0402	0.372	0.5295	11.21	3.276e-28	1	0.002238	0.01813
12	rs117464188:121600727:G:A	121600727	A	AGE	1722	-0.007795	0.001911	-0.01154	-0.004049	-4.079	4.738e-05	1	0.002238	0.01813
12	rs117464188:121600727:G:A	121600727	A	CHS_LP	1722	0.1033	0.005956	0.0916	0.1149	17.34	3.5e-62	1	0.002238	0.01813
12	rs117464188:121600727:G:A	121600727	A	GENDER	1722	0.1597	0.04355	0.07437	0.2451	3.668	0.000252	1	0.002238	0.01813
12	rs12372746:121628052:A:G	121628052	G	DOMxCHS_LP	1714	0.007574	0.01268	-0.01728	0.03243	0.5973	0.5504	0.3538	0.1694	0.02198
12	rs169634:121600731:A:G	121600731	G	DOM	1752	NA	NA	NA	NA	NA	NA	1	0.0002749	0.0005495
12	rs169634:121600731:A:G	121600731	G	POPULATION	1752	NA	NA	NA	NA	NA	NA	1	0.0002749	0.0005495
12	rs169634:121600731:A:G	121600731	G	AGE	1752	NA	NA	NA	NA	NA	NA	1	0.0002749	0.0005495
12	rs169634:121600731:A:G	121600731	G	CHS_LP	1752	NA	NA	NA	NA	NA	NA	1	0.0002749	0.0005495
12	rs169634:121600731:A:G	121600731	G	GENDER	1752	NA	NA	NA	NA	NA	NA	1	0.0002749	0.0005495
12	exm1044175	121570899	A	DOMxCHS_LP	1753	-0.03536	0.05931	-0.1516	0.08088	-0.5962	0.5511	1	0.009341	0
12	rs61953396:121600738:A:G	121600738	G	DOM	1704	-0.1117	0.1034	-0.3144	0.09092	-1.081	0.28	0.7502	0.03924	0.02692
12	rs61953396:121600738:A:G	121600738	G	POPULATION	1704	0.4569	0.04024	0.3781	0.5358	11.35	7.515e-29	0.7502	0.03924	0.02692
12	rs61953396:121600738:A:G	121600738	G	AGE	1704	-0.007898	0.001921	-0.01166	-0.004133	-4.111	4.123e-05	0.7502	0.03924	0.02692
12	rs61953396:121600738:A:G	121600738	G	CHS_LP	1704	0.09892	0.006209	0.08675	0.1111	15.93	2.335e-53	0.7502	0.03924	0.02692
12	rs61953396:121600738:A:G	121600738	G	GENDER	1704	0.1652	0.04352	0.07987	0.2505	3.795	0.0001527	0.7502	0.03924	0.02692
12	rs183248117:121628092:G:T	121628092	T	DOMxCHS_LP	1750	-0.3372	0.5719	-1.458	0.7838	-0.5895	0.5556	1	0.0005507	0.002198
12	12:121600741:G:A	121600741	A	DOM	1751	0.3856	1.401	-2.36	3.131	0.2753	0.7831	1	0.0008251	0.001099
12	12:121600741:G:A	121600741	A	POPULATION	1751	0.4544	0.03975	0.3765	0.5323	11.43	3.134e-29	1	0.0008251	0.001099
12	12:121600741:G:A	121600741	A	AGE	1751	-0.007691	0.0019	-0.01141	-0.003968	-4.048	5.382e-05	1	0.0008251	0.001099
12	12:121600741:G:A	121600741	A	CHS_LP	1751	0.1018	0.005902	0.09023	0.1134	17.25	1.104e-61	1	0.0008251	0.001099
12	12:121600741:G:A	121600741	A	GENDER	1751	0.1652	0.04309	0.0807	0.2496	3.833	0.0001312	1	0.0008251	0.001099
12	12:121598584:C:A	121598584	A	DOMxCHS_LP	1748	0.03866	0.06658	-0.09183	0.1692	0.5807	0.5615	1	0.004135	0.003297
12	rs208295:121600779:A:G	121600779	G	DOM	1561	-0.002185	0.08316	-0.1652	0.1608	-0.02627	0.979	0.6988	0.06962	0.1121
12	rs208295:121600779:A:G	121600779	G	POPULATION	1561	0.4579	0.04184	0.376	0.5399	10.95	6.485e-27	0.6988	0.06962	0.1121
12	rs208295:121600779:A:G	121600779	G	AGE	1561	-0.00704	0.001998	-0.01095	-0.003125	-3.524	0.0004369	0.6988	0.06962	0.1121
12	rs208295:121600779:A:G	121600779	G	CHS_LP	1561	0.1063	0.006849	0.0929	0.1197	15.52	1.232e-50	0.6988	0.06962	0.1121
12	rs208295:121600779:A:G	121600779	G	GENDER	1561	0.1728	0.04546	0.08369	0.2619	3.801	0.0001496	0.6988	0.06962	0.1121
12	exm1044214	121603240	A	DOMxCHS_LP	1753	-0.3304	0.5718	-1.451	0.7903	-0.5778	0.5635	1	0.001099	0
12	rs2857585:121600802:G:A	121600802	A	DOM	1508	-0.0101	0.1015	-0.209	0.1888	-0.09954	0.9207	0.5797	0.0485	0.139
12	rs2857585:121600802:G:A	121600802	A	POPULATION	1508	0.4392	0.04263	0.3557	0.5228	10.3	4.237e-24	0.5797	0.0485	0.139
12	rs2857585:121600802:G:A	121600802	A	AGE	1508	-0.00765	0.002057	-0.01168	-0.003618	-3.719	0.0002074	0.5797	0.0485	0.139
12	rs2857585:121600802:G:A	121600802	A	CHS_LP	1508	0.1043	0.006652	0.09127	0.1174	15.68	1.937e-51	0.5797	0.0485	0.139
12	rs2857585:121600802:G:A	121600802	A	GENDER	1508	0.1468	0.04632	0.05606	0.2376	3.17	0.001554	0.5797	0.0485	0.139
12	rs1718124	121594460	C	DOMxCHS_LP	1753	-0.008894	0.01543	-0.03914	0.02135	-0.5764	0.5644	0.8772	0.08297	0
12	rs34572498:121600811:C:G	121600811	G	DOM	1701	0.08418	0.1489	-0.2076	0.376	0.5655	0.5718	0.3992	0.01698	0.02912
12	rs34572498:121600811:C:G	121600811	G	POPULATION	1701	0.4472	0.04026	0.3683	0.5261	11.11	1.026e-27	0.3992	0.01698	0.02912
12	rs34572498:121600811:C:G	121600811	G	AGE	1701	-0.007923	0.00192	-0.01169	-0.004161	-4.127	3.846e-05	0.3992	0.01698	0.02912
12	rs34572498:121600811:C:G	121600811	G	CHS_LP	1701	0.1031	0.006066	0.0912	0.115	16.99	6.273e-60	0.3992	0.01698	0.02912
12	rs34572498:121600811:C:G	121600811	G	GENDER	1701	0.1654	0.0436	0.07999	0.2509	3.794	0.0001532	0.3992	0.01698	0.02912
12	rs77593826:121577218:C:T	121577218	T	DOMxCHS_LP	1740	0.6549	1.147	-1.592	2.902	0.5712	0.5679	1	0.0005534	0.007143
12	12:121600901:G:A	121600901	A	DOM	1753	NA	NA	NA	NA	NA	NA	1	0.0002747	0
12	12:121600901:G:A	121600901	A	POPULATION	1753	NA	NA	NA	NA	NA	NA	1	0.0002747	0
12	12:121600901:G:A	121600901	A	AGE	1753	NA	NA	NA	NA	NA	NA	1	0.0002747	0
12	12:121600901:G:A	121600901	A	CHS_LP	1753	NA	NA	NA	NA	NA	NA	1	0.0002747	0
12	12:121600901:G:A	121600901	A	GENDER	1753	NA	NA	NA	NA	NA	NA	1	0.0002747	0
12	12:121562742:C:T	121562742	T	DOMxCHS_LP	1738	-0.2814	0.4953	-1.252	0.6894	-0.5681	0.57	1	0.0008324	0.00989
12	rs208296:121600953:G:A	121600953	A	DOM	1521	0.02214	0.05849	-0.09249	0.1368	0.3786	0.705	0.1182	0.2977	0.1308
12	rs208296:121600953:G:A	121600953	A	POPULATION	1521	0.4175	0.0431	0.333	0.5019	9.687	1.43e-21	0.1182	0.2977	0.1308
12	rs208296:121600953:G:A	121600953	A	AGE	1521	-0.00629	0.00205	-0.01031	-0.002272	-3.068	0.002191	0.1182	0.2977	0.1308
12	rs208296:121600953:G:A	121600953	A	CHS_LP	1521	0.1058	0.008933	0.08827	0.1233	11.84	5.331e-31	0.1182	0.2977	0.1308
12	rs208296:121600953:G:A	121600953	A	GENDER	1521	0.1604	0.04665	0.06899	0.2518	3.439	0.0005996	0.1182	0.2977	0.1308
12	rs2686369:121590949:C:T	121590949	T	DOMxCHS_LP	1751	-0.008726	0.01544	-0.03899	0.02153	-0.5652	0.572	1	0.08251	0.001099
12	rs79890533:121601021:C:T	121601021	T	DOM	1719	0.2122	0.1112	-0.005793	0.4302	1.908	0.05657	1	0.03083	0.01978
12	rs79890533:121601021:C:T	121601021	T	POPULATION	1719	0.4563	0.04003	0.3778	0.5347	11.4	4.651e-29	1	0.03083	0.01978
12	rs79890533:121601021:C:T	121601021	T	AGE	1719	-0.008158	0.001904	-0.01189	-0.004426	-4.284	1.938e-05	1	0.03083	0.01978
12	rs79890533:121601021:C:T	121601021	T	CHS_LP	1719	0.1063	0.006096	0.0944	0.1183	17.45	7.321e-63	1	0.03083	0.01978
12	rs79890533:121601021:C:T	121601021	T	GENDER	1719	0.1629	0.04339	0.07783	0.2479	3.754	0.0001802	1	0.03083	0.01978
12	rs1653585:121593355:C:A	121593355	A	DOMxCHS_LP	1752	-0.008701	0.01544	-0.03896	0.02156	-0.5636	0.5731	1	0.08246	0.0005495
12	rs56050444:121601175:A:G	121601175	G	DOM	1554	-0.01422	0.05802	-0.1279	0.0995	-0.2451	0.8064	0.2346	0.252	0.1126
[truncated: 2,087 more rows]
