# Supplementary material for: P2RX7 gene variation mediates the effect of childhood adversity and recent stress on the severity of depressive symptoms
Source: PLoS One. 2021 Jun 10;16(6):e0252766. doi: 10.1371/journal.pone.0252766 (PMC8191953; doi:10.1371/journal.pone.0252766)
Supplement: S2 Table — (XLSX) [file pone.0252766.s002.xlsx]

## Sheet: Munka1
CHR	SNP	BP	A1	TEST	NMISS	BETA	SE	L95	U95	STAT	P	Hardy	MAF	Missing
12	rs117878399:121560631:C:T	121560631	T	DOM	1728	0.2355	0.334	-0.4191	0.8901	0.7051	0.4808	1	0.003064	0.01374
12	rs117878399:121560631:C:T	121560631	T	POPULATION	1728	0.4909	0.04206	0.4084	0.5733	11.67	2.395e-30	1	0.003064	0.01374
12	rs117878399:121560631:C:T	121560631	T	AGE	1728	0.000725	0.002006	-0.003207	0.004657	0.3614	0.7178	1	0.003064	0.01374
12	rs117878399:121560631:C:T	121560631	T	GENDER	1728	0.1709	0.04566	0.08142	0.2604	3.743	0.0001878	1	0.003064	0.01374
12	rs117878399:121560631:C:T	121560631	T	Recent_LESUM	1728	0.1664	0.01633	0.1344	0.1984	10.19	1.07e-23	1	0.003064	0.01374
12	rs61953400:121614284:G:A	121614284	A	DOMxRecent_LESUM	1738	0.209	0.06229	0.08688	0.331	3.355	0.0008112	0.5823	0.0219	0.008791
12	rs208278:121560664:G:A	121560664	G	DOM	1716	-0.0506	0.05798	-0.1642	0.06304	-0.8727	0.3829	0.0201	0.2056	0.02033
12	rs208278:121560664:G:A	121560664	G	POPULATION	1716	0.4897	0.04208	0.4072	0.5722	11.64	3.541e-30	0.0201	0.2056	0.02033
12	rs208278:121560664:G:A	121560664	G	AGE	1716	0.000479	0.00201	-0.00346	0.004419	0.2383	0.8117	0.0201	0.2056	0.02033
12	rs208278:121560664:G:A	121560664	G	GENDER	1716	0.1693	0.04561	0.07992	0.2587	3.712	0.0002122	0.0201	0.2056	0.02033
12	rs208278:121560664:G:A	121560664	G	Recent_LESUM	1716	0.1666	0.02112	0.1252	0.208	7.889	5.379e-15	0.0201	0.2056	0.02033
12	rs17435031:121600465:T:G	121600465	G	DOMxRecent_LESUM	1689	0.1624	0.04984	0.0647	0.2601	3.258	0.001144	1	0.04706	0.03681
12	rs113773372:121560692:C:T	121560692	T	DOM	1750	NA	NA	NA	NA	NA	NA	1	0.0002752	0.001648
12	rs113773372:121560692:C:T	121560692	T	POPULATION	1750	NA	NA	NA	NA	NA	NA	1	0.0002752	0.001648
12	rs113773372:121560692:C:T	121560692	T	AGE	1750	NA	NA	NA	NA	NA	NA	1	0.0002752	0.001648
12	rs113773372:121560692:C:T	121560692	T	GENDER	1750	NA	NA	NA	NA	NA	NA	1	0.0002752	0.001648
12	rs113773372:121560692:C:T	121560692	T	Recent_LESUM	1750	NA	NA	NA	NA	NA	NA	1	0.0002752	0.001648
12	rs61953398:121610161:G:A	121610161	A	DOMxRecent_LESUM	1732	0.1815	0.05688	0.07004	0.293	3.191	0.001441	0.72	0.03335	0.01154
12	rs208279:121560724:T:A	121560724	T	DOM	1716	-0.0506	0.05798	-0.1642	0.06304	-0.8727	0.3829	0.0201	0.2056	0.02033
12	rs208279:121560724:T:A	121560724	T	POPULATION	1716	0.4897	0.04208	0.4072	0.5722	11.64	3.541e-30	0.0201	0.2056	0.02033
12	rs208279:121560724:T:A	121560724	T	AGE	1716	0.000479	0.00201	-0.00346	0.004419	0.2383	0.8117	0.0201	0.2056	0.02033
12	rs208279:121560724:T:A	121560724	T	GENDER	1716	0.1693	0.04561	0.07992	0.2587	3.712	0.0002122	0.0201	0.2056	0.02033
12	rs208279:121560724:T:A	121560724	T	Recent_LESUM	1716	0.1666	0.02112	0.1252	0.208	7.889	5.379e-15	0.0201	0.2056	0.02033
12	rs139282112:121612661:G:A	121612661	A	DOMxRecent_LESUM	1741	0.491	0.1607	0.1761	0.8059	3.056	0.002275	1	0.003874	0.007143
12	rs192047692:121560733:A:C	121560733	C	DOM	1753	NA	NA	NA	NA	NA	NA	1	0.0005495	0
12	rs192047692:121560733:A:C	121560733	C	POPULATION	1753	NA	NA	NA	NA	NA	NA	1	0.0005495	0
12	rs192047692:121560733:A:C	121560733	C	AGE	1753	NA	NA	NA	NA	NA	NA	1	0.0005495	0
12	rs192047692:121560733:A:C	121560733	C	GENDER	1753	NA	NA	NA	NA	NA	NA	1	0.0005495	0
12	rs192047692:121560733:A:C	121560733	C	Recent_LESUM	1753	NA	NA	NA	NA	NA	NA	1	0.0005495	0
12	rs150119521:121585618:G:A	121585618	A	DOMxRecent_LESUM	1716	0.9554	0.326	0.3164	1.594	2.931	0.003428	1	0.001404	0.02143
12	12:121560834:C:T	121560834	T	DOM	1745	NA	NA	NA	NA	NA	NA	1	0.0002759	0.004396
12	12:121560834:C:T	121560834	T	POPULATION	1745	NA	NA	NA	NA	NA	NA	1	0.0002759	0.004396
12	12:121560834:C:T	121560834	T	AGE	1745	NA	NA	NA	NA	NA	NA	1	0.0002759	0.004396
12	12:121560834:C:T	121560834	T	GENDER	1745	NA	NA	NA	NA	NA	NA	1	0.0002759	0.004396
12	12:121560834:C:T	121560834	T	Recent_LESUM	1745	NA	NA	NA	NA	NA	NA	1	0.0002759	0.004396
12	12:121581273:C:T	121581273	T	DOMxRecent_LESUM	1746	0.5618	0.2366	0.0981	1.026	2.375	0.01768	1	0.003863	0.004396
12	rs73218213:121560835:G:A	121560835	A	DOM	1696	0.2891	0.2527	-0.2062	0.7844	1.144	0.2527	1	0.005966	0.03297
12	rs73218213:121560835:G:A	121560835	A	POPULATION	1696	0.4829	0.04225	0.4001	0.5657	11.43	3.417e-29	1	0.005966	0.03297
12	rs73218213:121560835:G:A	121560835	A	AGE	1696	0.0006836	0.002019	-0.003275	0.004642	0.3385	0.735	1	0.005966	0.03297
12	rs73218213:121560835:G:A	121560835	A	GENDER	1696	0.1459	0.04593	0.05592	0.236	3.177	0.001513	1	0.005966	0.03297
12	rs73218213:121560835:G:A	121560835	A	Recent_LESUM	1696	0.1678	0.01647	0.1356	0.2001	10.19	1.022e-23	1	0.005966	0.03297
12	rs141259616:121601764:C:T	121601764	T	DOMxRecent_LESUM	1747	-2.423	1.041	-4.463	-0.382	-2.327	0.02009	1	0.0008274	0.003846
12	12:121560946:C:A	121560946	A	DOM	1752	-1.949	1.298	-4.493	0.5956	-1.501	0.1335	1	0.0008251	0.001099
12	12:121560946:C:A	121560946	A	POPULATION	1752	0.4867	0.04173	0.4049	0.5685	11.66	2.575e-30	1	0.0008251	0.001099
12	12:121560946:C:A	121560946	A	AGE	1752	0.0004895	0.001998	-0.003426	0.004405	0.245	0.8065	1	0.0008251	0.001099
12	12:121560946:C:A	121560946	A	GENDER	1752	0.1678	0.04527	0.07909	0.2565	3.707	0.0002161	1	0.0008251	0.001099
12	12:121560946:C:A	121560946	A	Recent_LESUM	1752	0.1639	0.01624	0.1321	0.1957	10.09	2.513e-23	1	0.0008251	0.001099
12	12:121598584:C:A	121598584	A	DOMxRecent_LESUM	1748	0.5373	0.2359	0.07484	0.9997	2.277	0.0229	1	0.004135	0.003297
12	rs11065441:121560971:T:C	121560971	C	DOM	1747	0.01192	0.1007	-0.1855	0.2094	0.1184	0.9058	0.5394	0.04079	0.003297
12	rs11065441:121560971:T:C	121560971	C	POPULATION	1747	0.4876	0.04172	0.4059	0.5694	11.69	1.953e-30	0.5394	0.04079	0.003297
12	rs11065441:121560971:T:C	121560971	C	AGE	1747	0.0003433	0.001993	-0.003563	0.00425	0.1722	0.8633	0.5394	0.04079	0.003297
12	rs11065441:121560971:T:C	121560971	C	GENDER	1747	0.1671	0.04531	0.07831	0.2559	3.688	0.0002328	0.5394	0.04079	0.003297
12	rs11065441:121560971:T:C	121560971	C	Recent_LESUM	1747	0.1696	0.01691	0.1365	0.2028	10.03	4.68e-23	0.5394	0.04079	0.003297
12	12:121630620:T:C	121630620	C	DOMxRecent_LESUM	1740	-0.6999	0.3102	-1.308	-0.09195	-2.256	0.02417	1	0.00166	0.007143
12	rs208280:121561052:C:T	121561052	C	DOM	1726	-0.03767	0.05646	-0.1483	0.07299	-0.6671	0.5048	0.01417	0.251	0.01484
12	rs208280:121561052:C:T	121561052	C	POPULATION	1726	0.4929	0.04193	0.4107	0.5751	11.75	9.809e-31	0.01417	0.251	0.01484
12	rs208280:121561052:C:T	121561052	C	AGE	1726	0.000527	0.002001	-0.003394	0.004448	0.2634	0.7923	0.01417	0.251	0.01484
12	rs208280:121561052:C:T	121561052	C	GENDER	1726	0.1668	0.0455	0.07761	0.256	3.666	0.0002542	0.01417	0.251	0.01484
12	rs208280:121561052:C:T	121561052	C	Recent_LESUM	1726	0.1765	0.02244	0.1325	0.2205	7.865	6.462e-15	0.01417	0.251	0.01484
12	rs76713875:121613144:G:C	121613144	C	DOMxRecent_LESUM	1748	1.128	0.5202	0.1083	2.147	2.168	0.03028	1	0.0008264	0.002747
12	rs73421551:121561221:C:T	121561221	T	DOM	1720	-0.1124	0.08816	-0.2852	0.06038	-1.275	0.2025	1	0.05736	0.01813
12	rs73421551:121561221:C:T	121561221	T	POPULATION	1720	0.488	0.04207	0.4055	0.5704	11.6	5.333e-30	1	0.05736	0.01813
12	rs73421551:121561221:C:T	121561221	T	AGE	1720	0.0002527	0.002009	-0.003685	0.004191	0.1258	0.8999	1	0.05736	0.01813
12	rs73421551:121561221:C:T	121561221	T	GENDER	1720	0.1675	0.04564	0.07801	0.2569	3.669	0.0002508	1	0.05736	0.01813
12	rs73421551:121561221:C:T	121561221	T	Recent_LESUM	1720	0.1579	0.01762	0.1234	0.1925	8.966	7.852e-19	1	0.05736	0.01813
12	12:121585995:A:T	121585995	T	DOMxRecent_LESUM	1748	0.4495	0.2134	0.0312	0.8678	2.106	0.03534	1	0.002204	0.002747
12	rs117629432:121561406:C:T	121561406	T	DOM	1662	-0.1009	0.2314	-0.5545	0.3526	-0.4361	0.6628	1	0.007255	0.0533
12	rs117629432:121561406:C:T	121561406	T	POPULATION	1662	0.4861	0.04285	0.4021	0.5701	11.35	8.744e-29	1	0.007255	0.0533
12	rs117629432:121561406:C:T	121561406	T	AGE	1662	0.0009716	0.002046	-0.003039	0.004982	0.4749	0.6349	1	0.007255	0.0533
12	rs117629432:121561406:C:T	121561406	T	GENDER	1662	0.1746	0.04646	0.08356	0.2657	3.759	0.0001768	1	0.007255	0.0533
12	rs117629432:121561406:C:T	121561406	T	Recent_LESUM	1662	0.1608	0.01679	0.1279	0.1937	9.573	3.625e-21	1	0.007255	0.0533
12	12:121630627:G:C	121630627	C	DOMxRecent_LESUM	1745	1.243	0.6014	0.06449	2.422	2.067	0.03886	1	0.0005522	0.004945
12	rs76966772:121561420:T:C	121561420	C	DOM	1744	-0.1112	0.4916	-1.075	0.8523	-0.2262	0.821	1	0.001657	0.004945
12	rs76966772:121561420:T:C	121561420	C	POPULATION	1744	0.4841	0.04182	0.4021	0.5661	11.58	6.671e-30	1	0.001657	0.004945
12	rs76966772:121561420:T:C	121561420	C	AGE	1744	0.0001363	0.002001	-0.003785	0.004057	0.06812	0.9457	1	0.001657	0.004945
12	rs76966772:121561420:T:C	121561420	C	GENDER	1744	0.1706	0.04538	0.08166	0.2595	3.76	0.0001758	1	0.001657	0.004945
12	rs76966772:121561420:T:C	121561420	C	Recent_LESUM	1744	0.1625	0.01628	0.1305	0.1944	9.977	7.834e-23	1	0.001657	0.004945
12	rs368882722:121624545:C:T	121624545	T	DOMxRecent_LESUM	1751	2.468	1.2	0.115	4.82	2.056	0.03996	1	0.0005501	0.001099
12	rs190576548:121561514:T:C	121561514	C	DOM	1733	0.04239	0.3617	-0.6665	0.7513	0.1172	0.9067	1	0.003057	0.01154
12	rs190576548:121561514:T:C	121561514	C	POPULATION	1733	0.4888	0.04214	0.4062	0.5714	11.6	5.177e-30	1	0.003057	0.01154
12	rs190576548:121561514:T:C	121561514	C	AGE	1733	0.0004873	0.002008	-0.003449	0.004424	0.2426	0.8083	1	0.003057	0.01154
12	rs190576548:121561514:T:C	121561514	C	GENDER	1733	0.1719	0.04555	0.08258	0.2611	3.773	0.0001669	1	0.003057	0.01154
12	rs190576548:121561514:T:C	121561514	C	Recent_LESUM	1733	0.1631	0.01635	0.1311	0.1952	9.981	7.553e-23	1	0.003057	0.01154
12	rs376814011:121607463:C:T	121607463	T	DOMxRecent_LESUM	1742	2.468	1.201	0.1136	4.823	2.054	0.04008	1	0.0005534	0.007143
12	rs113108100:121561706:C:T	121561706	0	DOM	1753	NA	NA	NA	NA	NA	NA	1	0	0
12	rs113108100:121561706:C:T	121561706	0	POPULATION	1753	NA	NA	NA	NA	NA	NA	1	0	0
12	rs113108100:121561706:C:T	121561706	0	AGE	1753	NA	NA	NA	NA	NA	NA	1	0	0
12	rs113108100:121561706:C:T	121561706	0	GENDER	1753	NA	NA	NA	NA	NA	NA	1	0	0
12	rs113108100:121561706:C:T	121561706	0	Recent_LESUM	1753	NA	NA	NA	NA	NA	NA	1	0	0
12	rs374936671:121626310:C:T	121626310	T	DOMxRecent_LESUM	1747	-0.4679	0.2287	-0.9163	-0.01958	-2.046	0.04095	1	0.002205	0.003297
12	rs12824585:121561868:A:C	121561868	C	DOM	1723	0.08528	0.09216	-0.09534	0.2659	0.9254	0.3549	0.3383	0.05279	0.01648
12	rs12824585:121561868:A:C	121561868	C	POPULATION	1723	0.4885	0.04228	0.4056	0.5714	11.55	8.721e-30	0.3383	0.05279	0.01648
12	rs12824585:121561868:A:C	121561868	C	AGE	1723	0.0003664	0.002016	-0.003585	0.004318	0.1817	0.8558	0.3383	0.05279	0.01648
12	rs12824585:121561868:A:C	121561868	C	GENDER	1723	0.1689	0.04587	0.07901	0.2588	3.683	0.000238	0.3383	0.05279	0.01648
12	rs12824585:121561868:A:C	121561868	C	Recent_LESUM	1723	0.1678	0.01723	0.134	0.2015	9.737	7.623e-22	0.3383	0.05279	0.01648
12	psy_rs11615992	121627268	G	DOMxRecent_LESUM	1753	0.06664	0.03392	0.0001541	0.1331	1.965	0.04963	0.8735	0.1794	0
12	rs73421553:121561921:C:T	121561921	T	DOM	1720	-0.1124	0.08816	-0.2852	0.06038	-1.275	0.2025	1	0.05736	0.01813
12	rs73421553:121561921:C:T	121561921	T	POPULATION	1720	0.488	0.04207	0.4055	0.5704	11.6	5.333e-30	1	0.05736	0.01813
12	rs73421553:121561921:C:T	121561921	T	AGE	1720	0.0002527	0.002009	-0.003685	0.004191	0.1258	0.8999	1	0.05736	0.01813
12	rs73421553:121561921:C:T	121561921	T	GENDER	1720	0.1675	0.04564	0.07801	0.2569	3.669	0.0002508	1	0.05736	0.01813
12	rs73421553:121561921:C:T	121561921	T	Recent_LESUM	1720	0.1579	0.01762	0.1234	0.1925	8.966	7.852e-19	1	0.05736	0.01813
12	rs181391234:121595797:G:A	121595797	A	DOMxRecent_LESUM	1750	0.2931	0.1517	-0.004217	0.5904	1.932	0.0535	1	0.004128	0.001648
12	rs208281:121561937:T:C	121561937	T	DOM	1751	NA	NA	NA	NA	NA	NA	1	0.000275	0.001099
12	rs208281:121561937:T:C	121561937	T	POPULATION	1751	NA	NA	NA	NA	NA	NA	1	0.000275	0.001099
12	rs208281:121561937:T:C	121561937	T	AGE	1751	NA	NA	NA	NA	NA	NA	1	0.000275	0.001099
12	rs208281:121561937:T:C	121561937	T	GENDER	1751	NA	NA	NA	NA	NA	NA	1	0.000275	0.001099
12	rs208281:121561937:T:C	121561937	T	Recent_LESUM	1751	NA	NA	NA	NA	NA	NA	1	0.000275	0.001099
12	rs118049242:121628288:C:T	121628288	T	DOMxRecent_LESUM	1747	-0.2259	0.1208	-0.4626	0.01085	-1.87	0.06164	0.02924	0.0124	0.003297
12	rs3861798:121562036:T:C	121562036	C	DOM	1745	0.01241	0.1007	-0.1849	0.2098	0.1233	0.9019	0.5396	0.04084	0.004396
12	rs3861798:121562036:T:C	121562036	C	POPULATION	1745	0.4898	0.04173	0.408	0.5716	11.74	1.125e-30	0.5396	0.04084	0.004396
12	rs3861798:121562036:T:C	121562036	C	AGE	1745	0.0004204	0.001993	-0.003485	0.004326	0.2109	0.833	0.5396	0.04084	0.004396
12	rs3861798:121562036:T:C	121562036	C	GENDER	1745	0.166	0.0453	0.07725	0.2548	3.665	0.0002546	0.5396	0.04084	0.004396
12	rs3861798:121562036:T:C	121562036	C	Recent_LESUM	1745	0.1691	0.01691	0.136	0.2023	10	6.2e-23	0.5396	0.04084	0.004396
12	rs28969479:121622641:G:A	121622641	A	DOMxRecent_LESUM	1733	0.2775	0.1515	-0.01952	0.5744	1.831	0.06725	1	0.003615	0.01209
12	rs208282:121562104:G:A	121562104	G	DOM	1716	-0.0506	0.05798	-0.1642	0.06304	-0.8727	0.3829	0.0201	0.2056	0.02033
12	rs208282:121562104:G:A	121562104	G	POPULATION	1716	0.4897	0.04208	0.4072	0.5722	11.64	3.541e-30	0.0201	0.2056	0.02033
12	rs208282:121562104:G:A	121562104	G	AGE	1716	0.000479	0.00201	-0.00346	0.004419	0.2383	0.8117	0.0201	0.2056	0.02033
12	rs208282:121562104:G:A	121562104	G	GENDER	1716	0.1693	0.04561	0.07992	0.2587	3.712	0.0002122	0.0201	0.2056	0.02033
12	rs208282:121562104:G:A	121562104	G	Recent_LESUM	1716	0.1666	0.02112	0.1252	0.208	7.889	5.379e-15	0.0201	0.2056	0.02033
12	rs1963773:121601308:A:G	121601308	G	DOMxRecent_LESUM	1690	-0.08139	0.0445	-0.1686	0.005835	-1.829	0.0676	0.196	0.08034	0.03571
12	rs208283:121562135:G:A	121562135	G	DOM	1716	-0.0506	0.05798	-0.1642	0.06304	-0.8727	0.3829	0.0201	0.2056	0.02033
12	rs208283:121562135:G:A	121562135	G	POPULATION	1716	0.4897	0.04208	0.4072	0.5722	11.64	3.541e-30	0.0201	0.2056	0.02033
12	rs208283:121562135:G:A	121562135	G	AGE	1716	0.000479	0.00201	-0.00346	0.004419	0.2383	0.8117	0.0201	0.2056	0.02033
12	rs208283:121562135:G:A	121562135	G	GENDER	1716	0.1693	0.04561	0.07992	0.2587	3.712	0.0002122	0.0201	0.2056	0.02033
12	rs208283:121562135:G:A	121562135	G	Recent_LESUM	1716	0.1666	0.02112	0.1252	0.208	7.889	5.379e-15	0.0201	0.2056	0.02033
12	rs11065450	121579657	A	DOMxRecent_LESUM	1753	-0.06112	0.03372	-0.1272	0.004978	-1.812	0.0701	1	0.1907	0
12	12:121562146:G:A	121562146	A	DOM	1753	NA	NA	NA	NA	NA	NA	1	0.0002747	0
12	12:121562146:G:A	121562146	A	POPULATION	1753	NA	NA	NA	NA	NA	NA	1	0.0002747	0
12	12:121562146:G:A	121562146	A	AGE	1753	NA	NA	NA	NA	NA	NA	1	0.0002747	0
12	12:121562146:G:A	121562146	A	GENDER	1753	NA	NA	NA	NA	NA	NA	1	0.0002747	0
12	12:121562146:G:A	121562146	A	Recent_LESUM	1753	NA	NA	NA	NA	NA	NA	1	0.0002747	0
12	rs139429176:121632160:C:T	121632160	T	DOMxRecent_LESUM	1732	0.2737	0.1515	-0.02331	0.5707	1.806	0.07107	1	0.003339	0.01264
12	rs190100846:121562199:G:T	121562199	T	DOM	1752	NA	NA	NA	NA	NA	NA	1	0.0002749	0.0005495
12	rs190100846:121562199:G:T	121562199	T	POPULATION	1752	NA	NA	NA	NA	NA	NA	1	0.0002749	0.0005495
12	rs190100846:121562199:G:T	121562199	T	AGE	1752	NA	NA	NA	NA	NA	NA	1	0.0002749	0.0005495
12	rs190100846:121562199:G:T	121562199	T	GENDER	1752	NA	NA	NA	NA	NA	NA	1	0.0002749	0.0005495
12	rs190100846:121562199:G:T	121562199	T	Recent_LESUM	1752	NA	NA	NA	NA	NA	NA	1	0.0002749	0.0005495
12	rs2708099:121563794:G:C	121563794	C	DOMxRecent_LESUM	1735	-0.1558	0.0874	-0.3271	0.01549	-1.783	0.0748	1	0.01942	0.00989
12	12:121562259:C:T	121562259	T	DOM	1731	0.08103	0.3614	-0.6274	0.7894	0.2242	0.8226	1	0.003062	0.01319
12	12:121562259:C:T	121562259	T	POPULATION	1731	0.4812	0.04194	0.399	0.5634	11.47	2.05e-29	1	0.003062	0.01319
12	12:121562259:C:T	121562259	T	AGE	1731	0.0006925	0.002004	-0.003235	0.00462	0.3456	0.7297	1	0.003062	0.01319
12	12:121562259:C:T	121562259	T	GENDER	1731	0.1674	0.04538	0.07841	0.2563	3.688	0.000233	1	0.003062	0.01319
12	12:121562259:C:T	121562259	T	Recent_LESUM	1731	0.1652	0.01626	0.1333	0.197	10.16	1.353e-23	1	0.003062	0.01319
12	rs523977:121569125:C:T	121569125	C	DOMxRecent_LESUM	1731	-0.0605	0.03398	-0.1271	0.006092	-1.781	0.07514	0.6431	0.1877	0.01209
12	rs75618867:121562299:T:C	121562299	0	DOM	1753	NA	NA	NA	NA	NA	NA	1	0	0
12	rs75618867:121562299:T:C	121562299	0	POPULATION	1753	NA	NA	NA	NA	NA	NA	1	0	0
12	rs75618867:121562299:T:C	121562299	0	AGE	1753	NA	NA	NA	NA	NA	NA	1	0	0
12	rs75618867:121562299:T:C	121562299	0	GENDER	1753	NA	NA	NA	NA	NA	NA	1	0	0
12	rs75618867:121562299:T:C	121562299	0	Recent_LESUM	1753	NA	NA	NA	NA	NA	NA	1	0	0
12	rs144847890:121575830:G:A	121575830	A	DOMxRecent_LESUM	1732	-0.2305	0.1307	-0.4868	0.02571	-1.763	0.07802	1	0.005284	0.01209
12	rs12830607:121562482:A:G	121562482	G	DOM	1718	-0.02138	0.06697	-0.1526	0.1099	-0.3192	0.7496	0.7339	0.1182	0.01923
12	rs12830607:121562482:A:G	121562482	G	POPULATION	1718	0.4984	0.0421	0.4159	0.5809	11.84	3.918e-31	0.7339	0.1182	0.01923
12	rs12830607:121562482:A:G	121562482	G	AGE	1718	0.0005699	0.002009	-0.003367	0.004507	0.2838	0.7766	0.7339	0.1182	0.01923
12	rs12830607:121562482:A:G	121562482	G	GENDER	1718	0.1626	0.04567	0.07313	0.2522	3.561	0.0003796	0.7339	0.1182	0.01923
12	rs12830607:121562482:A:G	121562482	G	Recent_LESUM	1718	0.1621	0.01879	0.1253	0.199	8.629	1.384e-17	0.7339	0.1182	0.01923
12	rs17526121:121603808:A:T	121603808	T	DOMxRecent_LESUM	1712	-0.07809	0.04447	-0.1653	0.009072	-1.756	0.07927	0.3347	0.08015	0.02308
12	12:121562742:C:T	121562742	T	DOM	1738	-0.1595	0.6022	-1.34	1.021	-0.2649	0.7911	1	0.0008324	0.00989
12	12:121562742:C:T	121562742	T	POPULATION	1738	0.488	0.04193	0.4058	0.5702	11.64	3.36e-30	1	0.0008324	0.00989
12	12:121562742:C:T	121562742	T	AGE	1738	0.0006085	0.002007	-0.003325	0.004542	0.3032	0.7618	1	0.0008324	0.00989
12	12:121562742:C:T	121562742	T	GENDER	1738	0.1651	0.0455	0.07595	0.2543	3.629	0.0002926	1	0.0008324	0.00989
12	12:121562742:C:T	121562742	T	Recent_LESUM	1738	0.165	0.01629	0.1331	0.197	10.13	1.804e-23	1	0.0008324	0.00989
12	rs199691547:121603840:T:C	121603840	C	DOMxRecent_LESUM	1262	0.06683	0.03891	-0.009435	0.1431	1.718	0.08613	0.05564	0.1752	0.2802
12	rs138403654:121562772:G:A	121562772	A	DOM	1740	-0.3249	0.797	-1.887	1.237	-0.4076	0.6836	1	0.001384	0.007692
12	rs138403654:121562772:G:A	121562772	A	POPULATION	1740	0.4895	0.04194	0.4073	0.5717	11.67	2.338e-30	1	0.001384	0.007692
12	rs138403654:121562772:G:A	121562772	A	AGE	1740	0.00044	0.002012	-0.003504	0.004384	0.2186	0.827	1	0.001384	0.007692
12	rs138403654:121562772:G:A	121562772	A	GENDER	1740	0.1696	0.04552	0.08041	0.2588	3.726	0.0002005	1	0.001384	0.007692
12	rs138403654:121562772:G:A	121562772	A	Recent_LESUM	1740	0.1638	0.01632	0.1318	0.1957	10.04	4.473e-23	1	0.001384	0.007692
12	rs1182946:121601893:A:C	121601893	C	DOMxRecent_LESUM	1744	-0.1457	0.08496	-0.3122	0.02086	-1.714	0.08662	0.5523	0.02098	0.004945
12	rs7313004:121562854:C:T	121562854	T	DOM	1747	0.01192	0.1007	-0.1855	0.2094	0.1184	0.9058	0.5394	0.04079	0.003297
12	rs7313004:121562854:C:T	121562854	T	POPULATION	1747	0.4876	0.04172	0.4059	0.5694	11.69	1.953e-30	0.5394	0.04079	0.003297
12	rs7313004:121562854:C:T	121562854	T	AGE	1747	0.0003433	0.001993	-0.003563	0.00425	0.1722	0.8633	0.5394	0.04079	0.003297
12	rs7313004:121562854:C:T	121562854	T	GENDER	1747	0.1671	0.04531	0.07831	0.2559	3.688	0.0002328	0.5394	0.04079	0.003297
12	rs7313004:121562854:C:T	121562854	T	Recent_LESUM	1747	0.1696	0.01691	0.1365	0.2028	10.03	4.68e-23	0.5394	0.04079	0.003297
12	rs1653613:121607647:G:T	121607647	G	DOMxRecent_LESUM	1751	-0.1449	0.08482	-0.3112	0.0213	-1.709	0.08765	0.57	0.02145	0.001099
12	rs208284:121563016:C:T	121563016	C	DOM	1727	-0.03608	0.05643	-0.1467	0.07451	-0.6395	0.5226	0.01416	0.2508	0.01429
12	rs208284:121563016:C:T	121563016	C	POPULATION	1727	0.4921	0.04192	0.4099	0.5743	11.74	1.153e-30	0.01416	0.2508	0.01429
12	rs208284:121563016:C:T	121563016	C	AGE	1727	0.0005099	0.002	-0.003411	0.004431	0.2549	0.7988	0.01416	0.2508	0.01429
12	rs208284:121563016:C:T	121563016	C	GENDER	1727	0.1661	0.04549	0.07692	0.2552	3.651	0.0002692	0.01416	0.2508	0.01429
12	rs208284:121563016:C:T	121563016	C	Recent_LESUM	1727	0.1772	0.02243	0.1332	0.2211	7.899	4.97e-15	0.01416	0.2508	0.01429
12	12:121607890:C:T	121607890	T	DOMxRecent_LESUM	1752	0.5595	0.3278	-0.08305	1.202	1.707	0.08807	1	0.0011	0.0005495
12	rs78954593:121563143:C:A	121563143	A	DOM	1744	-0.1112	0.4916	-1.075	0.8523	-0.2262	0.821	1	0.001657	0.004945
12	rs78954593:121563143:C:A	121563143	A	POPULATION	1744	0.4841	0.04182	0.4021	0.5661	11.58	6.671e-30	1	0.001657	0.004945
12	rs78954593:121563143:C:A	121563143	A	AGE	1744	0.0001363	0.002001	-0.003785	0.004057	0.06812	0.9457	1	0.001657	0.004945
12	rs78954593:121563143:C:A	121563143	A	GENDER	1744	0.1706	0.04538	0.08166	0.2595	3.76	0.0001758	1	0.001657	0.004945
12	rs78954593:121563143:C:A	121563143	A	Recent_LESUM	1744	0.1625	0.01628	0.1305	0.1944	9.977	7.834e-23	1	0.001657	0.004945
12	rs1169738:121584410:G:A	121584410	A	DOMxRecent_LESUM	1740	-0.1422	0.08334	-0.3055	0.02117	-1.706	0.08819	1	0.02241	0.007143
12	rs55868376:121563155:A:T	121563155	T	DOM	1707	-0.03277	0.06727	-0.1646	0.09908	-0.4872	0.6262	0.6474	0.1172	0.02527
12	rs55868376:121563155:A:T	121563155	T	POPULATION	1707	0.4974	0.04222	0.4147	0.5802	11.78	7.265e-31	0.6474	0.1172	0.02527
12	rs55868376:121563155:A:T	121563155	T	AGE	1707	0.00031	0.00202	-0.003649	0.004269	0.1535	0.878	0.6474	0.1172	0.02527
12	rs55868376:121563155:A:T	121563155	T	GENDER	1707	0.1606	0.04592	0.07057	0.2506	3.497	0.0004831	0.6474	0.1172	0.02527
12	rs55868376:121563155:A:T	121563155	T	Recent_LESUM	1707	0.1625	0.01887	0.1255	0.1995	8.613	1.593e-17	0.6474	0.1172	0.02527
12	rs1653624:121622520:A:T	121622520	A	DOMxRecent_LESUM	1751	-0.1447	0.08481	-0.3109	0.02156	-1.706	0.08824	0.57	0.02145	0.001099
12	12:121563156:T:A	121563156	A	DOM	1752	NA	NA	NA	NA	NA	NA	1	0.0002749	0.0005495
12	12:121563156:T:A	121563156	A	POPULATION	1752	NA	NA	NA	NA	NA	NA	1	0.0002749	0.0005495
12	12:121563156:T:A	121563156	A	AGE	1752	NA	NA	NA	NA	NA	NA	1	0.0002749	0.0005495
12	12:121563156:T:A	121563156	A	GENDER	1752	NA	NA	NA	NA	NA	NA	1	0.0002749	0.0005495
12	12:121563156:T:A	121563156	A	Recent_LESUM	1752	NA	NA	NA	NA	NA	NA	1	0.0002749	0.0005495
12	rs2859393:121596959:C:T	121596959	T	DOMxRecent_LESUM	1738	-0.1418	0.08326	-0.305	0.02138	-1.703	0.0887	1	0.02244	0.008242
12	rs117786959:121563169:G:A	121563169	A	DOM	1685	-0.2984	0.2656	-0.819	0.2223	-1.123	0.2615	1	0.006579	0.03956
12	rs117786959:121563169:G:A	121563169	A	POPULATION	1685	0.4959	0.04278	0.412	0.5797	11.59	6.024e-30	1	0.006579	0.03956
12	rs117786959:121563169:G:A	121563169	A	AGE	1685	0.0009114	0.002042	-0.003092	0.004915	0.4462	0.6555	1	0.006579	0.03956
12	rs117786959:121563169:G:A	121563169	A	GENDER	1685	0.1752	0.0466	0.08388	0.2665	3.76	0.0001757	1	0.006579	0.03956
12	rs117786959:121563169:G:A	121563169	A	Recent_LESUM	1685	0.1661	0.01658	0.1336	0.1986	10.02	5.432e-23	1	0.006579	0.03956
12	rs208290:121594056:G:A	121594056	A	DOMxRecent_LESUM	1727	-0.05442	0.03217	-0.1175	0.00864	-1.691	0.09094	0.009046	0.2747	0.01484
12	rs7309886:121563267:T:A	121563267	A	DOM	1725	-0.03702	0.05649	-0.1477	0.0737	-0.6553	0.5124	0.01176	0.25	0.01538
12	rs7309886:121563267:T:A	121563267	A	POPULATION	1725	0.4911	0.04196	0.4089	0.5733	11.7	1.672e-30	0.01176	0.25	0.01538
12	rs7309886:121563267:T:A	121563267	A	AGE	1725	0.0005631	0.002002	-0.003361	0.004487	0.2813	0.7785	0.01176	0.25	0.01538
12	rs7309886:121563267:T:A	121563267	A	GENDER	1725	0.1656	0.04553	0.07634	0.2548	3.637	0.0002844	0.01176	0.25	0.01538
12	rs7309886:121563267:T:A	121563267	A	Recent_LESUM	1725	0.1771	0.02242	0.1331	0.221	7.897	5.054e-15	0.01176	0.25	0.01538
12	rs1169715:121578332:G:A	121578332	A	DOMxRecent_LESUM	1750	-0.1425	0.08542	-0.3099	0.0249	-1.668	0.09541	1	0.02009	0.001648
12	rs12310654:121563293:C:T	121563293	T	DOM	1714	-0.02041	0.06776	-0.1532	0.1124	-0.3012	0.7633	0.816	0.1151	0.02143
12	rs12310654:121563293:C:T	121563293	T	POPULATION	1714	0.4942	0.04212	0.4116	0.5767	11.73	1.241e-30	0.816	0.1151	0.02143
12	rs12310654:121563293:C:T	121563293	T	AGE	1714	0.0003025	0.002012	-0.003641	0.004247	0.1503	0.8805	0.816	0.1151	0.02143
12	rs12310654:121563293:C:T	121563293	T	GENDER	1714	0.1666	0.04571	0.07704	0.2562	3.645	0.000275	0.816	0.1151	0.02143
12	rs12310654:121563293:C:T	121563293	T	Recent_LESUM	1714	0.1629	0.01876	0.1262	0.1997	8.687	8.524e-18	0.816	0.1151	0.02143
12	rs1169737:121600294:C:T	121600294	T	DOMxRecent_LESUM	1748	-0.1417	0.08546	-0.3092	0.02584	-1.658	0.09758	1	0.01983	0.002747
12	rs208285:121563357:G:A	121563357	G	DOM	1751	NA	NA	NA	NA	NA	NA	1	0.000275	0.001099
12	rs208285:121563357:G:A	121563357	G	POPULATION	1751	NA	NA	NA	NA	NA	NA	1	0.000275	0.001099
12	rs208285:121563357:G:A	121563357	G	AGE	1751	NA	NA	NA	NA	NA	NA	1	0.000275	0.001099
12	rs208285:121563357:G:A	121563357	G	GENDER	1751	NA	NA	NA	NA	NA	NA	1	0.000275	0.001099
12	rs208285:121563357:G:A	121563357	G	Recent_LESUM	1751	NA	NA	NA	NA	NA	NA	1	0.000275	0.001099
12	rs1614313:121600692:G:A	121600692	A	DOMxRecent_LESUM	1746	-0.1416	0.08551	-0.3092	0.026	-1.656	0.09791	1	0.01986	0.003846
12	rs12297280:121563386:A:T	121563386	T	DOM	1714	-0.02041	0.06776	-0.1532	0.1124	-0.3012	0.7633	0.816	0.1151	0.02143
12	rs12297280:121563386:A:T	121563386	T	POPULATION	1714	0.4942	0.04212	0.4116	0.5767	11.73	1.241e-30	0.816	0.1151	0.02143
12	rs12297280:121563386:A:T	121563386	T	AGE	1714	0.0003025	0.002012	-0.003641	0.004247	0.1503	0.8805	0.816	0.1151	0.02143
12	rs12297280:121563386:A:T	121563386	T	GENDER	1714	0.1666	0.04571	0.07704	0.2562	3.645	0.000275	0.816	0.1151	0.02143
12	rs12297280:121563386:A:T	121563386	T	Recent_LESUM	1714	0.1629	0.01876	0.1262	0.1997	8.687	8.524e-18	0.816	0.1151	0.02143
12	rs520396:121569505:G:T	121569505	G	DOMxRecent_LESUM	1730	-0.06741	0.04205	-0.1498	0.015	-1.603	0.1091	1	0.09794	0.01264
12	rs192293736:121563446:G:A	121563446	A	DOM	1740	-0.3249	0.797	-1.887	1.237	-0.4076	0.6836	1	0.001384	0.007692
12	rs192293736:121563446:G:A	121563446	A	POPULATION	1740	0.4895	0.04194	0.4073	0.5717	11.67	2.338e-30	1	0.001384	0.007692
12	rs192293736:121563446:G:A	121563446	A	AGE	1740	0.00044	0.002012	-0.003504	0.004384	0.2186	0.827	1	0.001384	0.007692
12	rs192293736:121563446:G:A	121563446	A	GENDER	1740	0.1696	0.04552	0.08041	0.2588	3.726	0.0002005	1	0.001384	0.007692
12	rs192293736:121563446:G:A	121563446	A	Recent_LESUM	1740	0.1638	0.01632	0.1318	0.1957	10.04	4.473e-23	1	0.001384	0.007692
12	12:121574865:G:A	121574865	A	DOMxRecent_LESUM	1748	1.927	1.202	-0.4296	4.284	1.603	0.1092	1	0.000551	0.002747
12	rs3891262:121563481:C:T	121563481	T	DOM	1739	0.01318	0.1008	-0.1843	0.2107	0.1308	0.8959	0.5405	0.04097	0.007692
12	rs3891262:121563481:C:T	121563481	T	POPULATION	1739	0.486	0.04183	0.404	0.568	11.62	4.231e-30	0.5405	0.04097	0.007692
12	rs3891262:121563481:C:T	121563481	T	AGE	1739	0.0003291	0.001995	-0.00358	0.004238	0.165	0.869	0.5405	0.04097	0.007692
12	rs3891262:121563481:C:T	121563481	T	GENDER	1739	0.1683	0.04536	0.07942	0.2572	3.711	0.0002132	0.5405	0.04097	0.007692
12	rs3891262:121563481:C:T	121563481	T	Recent_LESUM	1739	0.1718	0.01695	0.1386	0.205	10.14	1.707e-23	0.5405	0.04097	0.007692
12	12:121590250:G:A	121590250	A	DOMxRecent_LESUM	1748	1.927	1.202	-0.4296	4.284	1.603	0.1092	1	0.000551	0.002747
12	rs35694882:121563709:G:A	121563709	A	DOM	1714	-0.02041	0.06776	-0.1532	0.1124	-0.3012	0.7633	0.816	0.1151	0.02143
12	rs35694882:121563709:G:A	121563709	A	POPULATION	1714	0.4942	0.04212	0.4116	0.5767	11.73	1.241e-30	0.816	0.1151	0.02143
12	rs35694882:121563709:G:A	121563709	A	AGE	1714	0.0003025	0.002012	-0.003641	0.004247	0.1503	0.8805	0.816	0.1151	0.02143
12	rs35694882:121563709:G:A	121563709	A	GENDER	1714	0.1666	0.04571	0.07704	0.2562	3.645	0.000275	0.816	0.1151	0.02143
12	rs35694882:121563709:G:A	121563709	A	Recent_LESUM	1714	0.1629	0.01876	0.1262	0.1997	8.687	8.524e-18	0.816	0.1151	0.02143
12	rs189989:121590354:T:C	121590354	C	DOMxRecent_LESUM	1731	-0.05138	0.03215	-0.1144	0.01163	-1.598	0.1102	0.007858	0.2756	0.01209
12	rs2708099:121563794:G:C	121563794	C	DOM	1735	0.02329	0.1477	-0.2662	0.3128	0.1577	0.8747	1	0.01942	0.00989
12	rs2708099:121563794:G:C	121563794	C	POPULATION	1735	0.4904	0.04192	0.4082	0.5725	11.7	1.789e-30	1	0.01942	0.00989
12	rs2708099:121563794:G:C	121563794	C	AGE	1735	0.0002644	0.002008	-0.003672	0.004201	0.1317	0.8953	1	0.01942	0.00989
12	rs2708099:121563794:G:C	121563794	C	GENDER	1735	0.1651	0.04546	0.07596	0.2542	3.631	0.0002907	1	0.01942	0.00989
12	rs2708099:121563794:G:C	121563794	C	Recent_LESUM	1735	0.1688	0.01655	0.1363	0.2012	10.2	9.411e-24	1	0.01942	0.00989
12	rs1186055:121600529:C:A	121600529	A	DOMxRecent_LESUM	1462	-0.05539	0.03501	-0.124	0.01323	-1.582	0.1138	0.8891	0.2426	0.1665
12	rs11065442:121563896:A:C	121563896	C	DOM	1716	-0.01301	0.06096	-0.1325	0.1065	-0.2134	0.8311	0.1347	0.1601	0.02033
12	rs11065442:121563896:A:C	121563896	C	POPULATION	1716	0.4975	0.04212	0.415	0.5801	11.81	5.292e-31	0.1347	0.1601	0.02033
12	rs11065442:121563896:A:C	121563896	C	AGE	1716	0.0004953	0.002008	-0.003441	0.004432	0.2466	0.8052	0.1347	0.1601	0.02033
12	rs11065442:121563896:A:C	121563896	C	GENDER	1716	0.1628	0.04566	0.07331	0.2523	3.565	0.0003732	0.1347	0.1601	0.02033
12	rs11065442:121563896:A:C	121563896	C	Recent_LESUM	1716	0.1696	0.01975	0.1309	0.2083	8.587	1.978e-17	0.1347	0.1601	0.02033
12	rs169633:121594684:T:C	121594684	C	DOMxRecent_LESUM	1725	-0.05081	0.0322	-0.1139	0.0123	-1.578	0.1148	0.007795	0.2762	0.01538
12	rs71454678:121563923:G:A	121563923	A	DOM	1714	-0.02041	0.06776	-0.1532	0.1124	-0.3012	0.7633	0.816	0.1151	0.02143
12	rs71454678:121563923:G:A	121563923	A	POPULATION	1714	0.4942	0.04212	0.4116	0.5767	11.73	1.241e-30	0.816	0.1151	0.02143
12	rs71454678:121563923:G:A	121563923	A	AGE	1714	0.0003025	0.002012	-0.003641	0.004247	0.1503	0.8805	0.816	0.1151	0.02143
12	rs71454678:121563923:G:A	121563923	A	GENDER	1714	0.1666	0.04571	0.07704	0.2562	3.645	0.000275	0.816	0.1151	0.02143
12	rs71454678:121563923:G:A	121563923	A	Recent_LESUM	1714	0.1629	0.01876	0.1262	0.1997	8.687	8.524e-18	0.816	0.1151	0.02143
12	rs183949627:121622625:C:A	121622625	A	DOMxRecent_LESUM	1733	-0.2245	0.1425	-0.5038	0.0549	-1.575	0.1155	1	0.002501	0.01154
12	12:121563985:C:T	121563985	T	DOM	1753	NA	NA	NA	NA	NA	NA	1	0.0005495	0
12	12:121563985:C:T	121563985	T	POPULATION	1753	NA	NA	NA	NA	NA	NA	1	0.0005495	0
12	12:121563985:C:T	121563985	T	AGE	1753	NA	NA	NA	NA	NA	NA	1	0.0005495	0
12	12:121563985:C:T	121563985	T	GENDER	1753	NA	NA	NA	NA	NA	NA	1	0.0005495	0
12	12:121563985:C:T	121563985	T	Recent_LESUM	1753	NA	NA	NA	NA	NA	NA	1	0.0005495	0
12	rs6489794:121597413:G:A	121597413	A	DOMxRecent_LESUM	1716	-0.05869	0.03754	-0.1323	0.01489	-1.563	0.1181	0.4062	0.1316	0.02088
12	rs79868114:121564060:A:G	121564060	G	DOM	1753	NA	NA	NA	NA	NA	NA	1	0.0002747	0
12	rs79868114:121564060:A:G	121564060	G	POPULATION	1753	NA	NA	NA	NA	NA	NA	1	0.0002747	0
12	rs79868114:121564060:A:G	121564060	G	AGE	1753	NA	NA	NA	NA	NA	NA	1	0.0002747	0
12	rs79868114:121564060:A:G	121564060	G	GENDER	1753	NA	NA	NA	NA	NA	NA	1	0.0002747	0
12	rs79868114:121564060:A:G	121564060	G	Recent_LESUM	1753	NA	NA	NA	NA	NA	NA	1	0.0002747	0
12	rs656612:121576652:C:A	121576652	C	DOMxRecent_LESUM	1721	-0.04977	0.03208	-0.1126	0.01311	-1.551	0.121	0.008552	0.2718	0.01758
12	rs11065443:121564091:G:T	121564091	T	DOM	1715	0.008048	0.101	-0.1898	0.2059	0.07971	0.9365	0.5563	0.04242	0.02198
12	rs11065443:121564091:G:T	121564091	T	POPULATION	1715	0.4832	0.04226	0.4004	0.566	11.43	3.192e-29	0.5563	0.04242	0.02198
12	rs11065443:121564091:G:T	121564091	T	AGE	1715	-2.84e-05	0.002016	-0.003979	0.003922	-0.01409	0.9888	0.5563	0.04242	0.02198
12	rs11065443:121564091:G:T	121564091	T	GENDER	1715	0.1637	0.04574	0.07405	0.2534	3.579	0.0003549	0.5563	0.04242	0.02198
12	rs11065443:121564091:G:T	121564091	T	Recent_LESUM	1715	0.1711	0.01725	0.1372	0.2049	9.914	1.449e-22	0.5563	0.04242	0.02198
12	rs74567697:121614677:G:T	121614677	T	DOMxRecent_LESUM	1729	-0.1381	0.09011	-0.3147	0.03854	-1.532	0.1256	1	0.01114	0.01374
12	rs17512249:121564117:A:G	121564117	G	DOM	1735	-0.01007	0.07533	-0.1577	0.1376	-0.1337	0.8936	1	0.08657	0.00989
12	rs17512249:121564117:A:G	121564117	G	POPULATION	1735	0.489	0.042	0.4067	0.5714	11.64	3.254e-30	1	0.08657	0.00989
12	rs17512249:121564117:A:G	121564117	G	AGE	1735	0.0005682	0.002008	-0.003367	0.004503	0.283	0.7772	1	0.08657	0.00989
12	rs17512249:121564117:A:G	121564117	G	GENDER	1735	0.1662	0.04554	0.07695	0.2555	3.65	0.0002703	1	0.08657	0.00989
12	rs17512249:121564117:A:G	121564117	G	Recent_LESUM	1735	0.1703	0.01778	0.1355	0.2052	9.579	3.274e-21	1	0.08657	0.00989
12	rs183374345:121571804:G:A	121571804	A	DOMxRecent_LESUM	1751	-0.4576	0.3031	-1.052	0.1365	-1.51	0.1313	1	0.00275	0.001099
12	rs566496:121564325:T:A	121564325	T	DOM	1751	NA	NA	NA	NA	NA	NA	1	0.000275	0.001099
12	rs566496:121564325:T:A	121564325	T	POPULATION	1751	NA	NA	NA	NA	NA	NA	1	0.000275	0.001099
12	rs566496:121564325:T:A	121564325	T	AGE	1751	NA	NA	NA	NA	NA	NA	1	0.000275	0.001099
12	rs566496:121564325:T:A	121564325	T	GENDER	1751	NA	NA	NA	NA	NA	NA	1	0.000275	0.001099
12	rs566496:121564325:T:A	121564325	T	Recent_LESUM	1751	NA	NA	NA	NA	NA	NA	1	0.000275	0.001099
12	rs191426006:121565719:G:C	121565719	C	DOMxRecent_LESUM	1741	0.313	0.2077	-0.09408	0.72	1.507	0.132	1	0.003872	0.006593
12	rs12312648:121564391:C:T	121564391	T	DOM	1713	-0.02	0.06781	-0.1529	0.1129	-0.2949	0.7681	0.816	0.1147	0.02253
12	rs12312648:121564391:C:T	121564391	T	POPULATION	1713	0.494	0.04214	0.4114	0.5766	11.72	1.4e-30	0.816	0.1147	0.02253
12	rs12312648:121564391:C:T	121564391	T	AGE	1713	0.0003075	0.002013	-0.003638	0.004253	0.1528	0.8786	0.816	0.1147	0.02253
12	rs12312648:121564391:C:T	121564391	T	GENDER	1713	0.167	0.04577	0.07734	0.2568	3.65	0.0002704	0.816	0.1147	0.02253
12	rs12312648:121564391:C:T	121564391	T	Recent_LESUM	1713	0.1629	0.01876	0.1262	0.1997	8.685	8.69e-18	0.816	0.1147	0.02253
12	rs11065443:121564091:G:T	121564091	T	DOMxRecent_LESUM	1715	-0.08661	0.0575	-0.1993	0.02608	-1.506	0.1322	0.5563	0.04242	0.02198
12	rs12821512:121564398:T:C	121564398	C	DOM	1714	-0.02041	0.06776	-0.1532	0.1124	-0.3012	0.7633	0.8159	0.1149	0.02198
12	rs12821512:121564398:T:C	121564398	C	POPULATION	1714	0.4942	0.04212	0.4116	0.5767	11.73	1.241e-30	0.8159	0.1149	0.02198
12	rs12821512:121564398:T:C	121564398	C	AGE	1714	0.0003025	0.002012	-0.003641	0.004247	0.1503	0.8805	0.8159	0.1149	0.02198
12	rs12821512:121564398:T:C	121564398	C	GENDER	1714	0.1666	0.04571	0.07704	0.2562	3.645	0.000275	0.8159	0.1149	0.02198
12	rs12821512:121564398:T:C	121564398	C	Recent_LESUM	1714	0.1629	0.01876	0.1262	0.1997	8.687	8.524e-18	0.8159	0.1149	0.02198
12	rs208287:121587353:T:C	121587353	C	DOMxRecent_LESUM	1744	-0.04819	0.032	-0.1109	0.01453	-1.506	0.1323	0.01099	0.2739	0.004945
12	12:121564448:T:G	121564448	G	DOM	1753	NA	NA	NA	NA	NA	NA	1	0.0002747	0
12	12:121564448:T:G	121564448	G	POPULATION	1753	NA	NA	NA	NA	NA	NA	1	0.0002747	0
12	12:121564448:T:G	121564448	G	AGE	1753	NA	NA	NA	NA	NA	NA	1	0.0002747	0
12	12:121564448:T:G	121564448	G	GENDER	1753	NA	NA	NA	NA	NA	NA	1	0.0002747	0
12	12:121564448:T:G	121564448	G	Recent_LESUM	1753	NA	NA	NA	NA	NA	NA	1	0.0002747	0
12	rs169631:121583751:C:G	121583751	G	DOMxRecent_LESUM	1732	-0.04756	0.03202	-0.1103	0.0152	-1.485	0.1377	0.01282	0.274	0.01154
12	rs12312695:121564463:C:T	121564463	T	DOM	1713	-0.02	0.06781	-0.1529	0.1129	-0.2949	0.7681	0.816	0.1147	0.02253
12	rs12312695:121564463:C:T	121564463	T	POPULATION	1713	0.494	0.04214	0.4114	0.5766	11.72	1.4e-30	0.816	0.1147	0.02253
12	rs12312695:121564463:C:T	121564463	T	AGE	1713	0.0003075	0.002013	-0.003638	0.004253	0.1528	0.8786	0.816	0.1147	0.02253
12	rs12312695:121564463:C:T	121564463	T	GENDER	1713	0.167	0.04577	0.07734	0.2568	3.65	0.0002704	0.816	0.1147	0.02253
12	rs12312695:121564463:C:T	121564463	T	Recent_LESUM	1713	0.1629	0.01876	0.1262	0.1997	8.685	8.69e-18	0.816	0.1147	0.02253
12	rs183283:121582240:G:A	121582240	A	DOMxRecent_LESUM	1733	-0.04747	0.03201	-0.1102	0.01526	-1.483	0.1382	0.01279	0.2742	0.01099
12	rs12312758:121564615:C:A	121564615	A	DOM	1713	-0.02	0.06781	-0.1529	0.1129	-0.2949	0.7681	0.816	0.1147	0.02253
12	rs12312758:121564615:C:A	121564615	A	POPULATION	1713	0.494	0.04214	0.4114	0.5766	11.72	1.4e-30	0.816	0.1147	0.02253
12	rs12312758:121564615:C:A	121564615	A	AGE	1713	0.0003075	0.002013	-0.003638	0.004253	0.1528	0.8786	0.816	0.1147	0.02253
12	rs12312758:121564615:C:A	121564615	A	GENDER	1713	0.167	0.04577	0.07734	0.2568	3.65	0.0002704	0.816	0.1147	0.02253
12	rs12312758:121564615:C:A	121564615	A	Recent_LESUM	1713	0.1629	0.01876	0.1262	0.1997	8.685	8.69e-18	0.816	0.1147	0.02253
12	rs671684:121577778:G:A	121577778	A	DOMxRecent_LESUM	1732	-0.0474	0.03202	-0.1102	0.01536	-1.48	0.139	0.01071	0.2738	0.01154
12	rs113657985:121564665:G:A	121564665	A	DOM	1712	0.126	0.2436	-0.3514	0.6035	0.5174	0.605	1	0.008718	0.02308
12	rs113657985:121564665:G:A	121564665	A	POPULATION	1712	0.4882	0.04218	0.4056	0.5709	11.58	6.944e-30	1	0.008718	0.02308
12	rs113657985:121564665:G:A	121564665	A	AGE	1712	0.001033	0.002011	-0.002908	0.004974	0.5138	0.6074	1	0.008718	0.02308
12	rs113657985:121564665:G:A	121564665	A	GENDER	1712	0.1664	0.04593	0.07642	0.2565	3.624	0.0002991	1	0.008718	0.02308
12	rs113657985:121564665:G:A	121564665	A	Recent_LESUM	1712	0.1664	0.01653	0.134	0.1988	10.07	3.39e-23	1	0.008718	0.02308
12	rs113810203:121627872:G:A	121627872	A	DOMxRecent_LESUM	1736	-0.07556	0.05105	-0.1756	0.02449	-1.48	0.139	1	0.05411	0.00989
12	rs180753544:121564797:G:A	121564797	A	DOM	1749	-0.1532	0.7591	-1.641	1.335	-0.2018	0.8401	1	0.001652	0.002198
12	rs180753544:121564797:G:A	121564797	A	POPULATION	1749	0.4835	0.04193	0.4014	0.5657	11.53	1.068e-29	1	0.001652	0.002198
12	rs180753544:121564797:G:A	121564797	A	AGE	1749	0.0005305	0.002	-0.003388	0.00445	0.2653	0.7908	1	0.001652	0.002198
12	rs180753544:121564797:G:A	121564797	A	GENDER	1749	0.1673	0.04541	0.0783	0.2563	3.684	0.0002364	1	0.001652	0.002198
12	rs180753544:121564797:G:A	121564797	A	Recent_LESUM	1749	0.165	0.01634	0.133	0.197	10.1	2.394e-23	1	0.001652	0.002198
12	rs3751145:121630562:G:A	121630562	A	DOMxRecent_LESUM	1735	-0.07516	0.05108	-0.1753	0.02496	-1.471	0.1414	1	0.05441	0.01044
12	rs11065444:121564917:T:C	121564917	C	DOM	1714	-0.02041	0.06776	-0.1532	0.1124	-0.3012	0.7633	0.816	0.1151	0.02143
12	rs11065444:121564917:T:C	121564917	C	POPULATION	1714	0.4942	0.04212	0.4116	0.5767	11.73	1.241e-30	0.816	0.1151	0.02143
12	rs11065444:121564917:T:C	121564917	C	AGE	1714	0.0003025	0.002012	-0.003641	0.004247	0.1503	0.8805	0.816	0.1151	0.02143
12	rs11065444:121564917:T:C	121564917	C	GENDER	1714	0.1666	0.04571	0.07704	0.2562	3.645	0.000275	0.816	0.1151	0.02143
12	rs11065444:121564917:T:C	121564917	C	Recent_LESUM	1714	0.1629	0.01876	0.1262	0.1997	8.687	8.524e-18	0.816	0.1151	0.02143
12	rs112956506:121629032:G:A	121629032	A	DOMxRecent_LESUM	1737	-0.07507	0.05104	-0.1751	0.02497	-1.471	0.1415	1	0.05435	0.009341
12	rs113711923:121564949:C:T	121564949	T	DOM	1712	0.126	0.2436	-0.3514	0.6035	0.5174	0.605	1	0.008718	0.02308
12	rs113711923:121564949:C:T	121564949	T	POPULATION	1712	0.4882	0.04218	0.4056	0.5709	11.58	6.944e-30	1	0.008718	0.02308
12	rs113711923:121564949:C:T	121564949	T	AGE	1712	0.001033	0.002011	-0.002908	0.004974	0.5138	0.6074	1	0.008718	0.02308
12	rs113711923:121564949:C:T	121564949	T	GENDER	1712	0.1664	0.04593	0.07642	0.2565	3.624	0.0002991	1	0.008718	0.02308
12	rs113711923:121564949:C:T	121564949	T	Recent_LESUM	1712	0.1664	0.01653	0.134	0.1988	10.07	3.39e-23	1	0.008718	0.02308
12	rs190576548:121561514:T:C	121561514	C	DOMxRecent_LESUM	1733	0.4522	0.3085	-0.1525	1.057	1.466	0.1429	1	0.003057	0.01154
12	rs2708094:121565100:C:T	121565100	C	DOM	1751	NA	NA	NA	NA	NA	NA	1	0.000275	0.001099
12	rs2708094:121565100:C:T	121565100	C	POPULATION	1751	NA	NA	NA	NA	NA	NA	1	0.000275	0.001099
12	rs2708094:121565100:C:T	121565100	C	AGE	1751	NA	NA	NA	NA	NA	NA	1	0.000275	0.001099
12	rs2708094:121565100:C:T	121565100	C	GENDER	1751	NA	NA	NA	NA	NA	NA	1	0.000275	0.001099
12	rs2708094:121565100:C:T	121565100	C	Recent_LESUM	1751	NA	NA	NA	NA	NA	NA	1	0.000275	0.001099
12	exm1044202	121600253	A	DOMxRecent_LESUM	1753	0.05163	0.036	-0.01893	0.1222	1.434	0.1517	0.1568	0.4577	0
12	rs201007044:121565433:C:T	121565433	T	DOM	1260	-0.08167	0.08262	-0.2436	0.08026	-0.9885	0.3231	0.3765	0.1042	0.2802
12	rs201007044:121565433:C:T	121565433	T	POPULATION	1260	0.4831	0.04843	0.3882	0.5781	9.975	1.33e-22	0.3765	0.1042	0.2802
12	rs201007044:121565433:C:T	121565433	T	AGE	1260	-1.351e-05	0.00237	-0.004658	0.004631	-0.005702	0.9955	0.3765	0.1042	0.2802
12	rs201007044:121565433:C:T	121565433	T	GENDER	1260	0.1335	0.05266	0.03029	0.2367	2.535	0.01136	0.3765	0.1042	0.2802
12	rs201007044:121565433:C:T	121565433	T	Recent_LESUM	1260	0.1782	0.02112	0.1368	0.2196	8.439	8.71e-17	0.3765	0.1042	0.2802
12	rs77594915:121627068:C:T	121627068	T	DOMxRecent_LESUM	1734	-0.073	0.05111	-0.1732	0.02717	-1.428	0.1534	1	0.05361	0.01099
12	rs191426006:121565719:G:C	121565719	C	DOM	1741	-0.2029	0.3191	-0.8285	0.4226	-0.6359	0.525	1	0.003872	0.006593
12	rs191426006:121565719:G:C	121565719	C	POPULATION	1741	0.4861	0.04197	0.4038	0.5683	11.58	6.25e-30	1	0.003872	0.006593
12	rs191426006:121565719:G:C	121565719	C	AGE	1741	0.0005989	0.002003	-0.003327	0.004525	0.299	0.765	1	0.003872	0.006593
12	rs191426006:121565719:G:C	121565719	C	GENDER	1741	0.1691	0.04555	0.0798	0.2583	3.712	0.0002121	1	0.003872	0.006593
12	rs191426006:121565719:G:C	121565719	C	Recent_LESUM	1741	0.1622	0.01634	0.1302	0.1942	9.927	1.257e-22	1	0.003872	0.006593
12	rs2116499:121584160:A:G	121584160	G	DOMxRecent_LESUM	1744	-0.05936	0.04162	-0.1409	0.02222	-1.426	0.154	0.7946	0.1002	0.004945
12	rs12314721:121565757:C:T	121565757	T	DOM	1714	-0.02041	0.06776	-0.1532	0.1124	-0.3012	0.7633	0.8159	0.1149	0.02198
12	rs12314721:121565757:C:T	121565757	T	POPULATION	1714	0.4942	0.04212	0.4116	0.5767	11.73	1.241e-30	0.8159	0.1149	0.02198
12	rs12314721:121565757:C:T	121565757	T	AGE	1714	0.0003025	0.002012	-0.003641	0.004247	0.1503	0.8805	0.8159	0.1149	0.02198
12	rs12314721:121565757:C:T	121565757	T	GENDER	1714	0.1666	0.04571	0.07704	0.2562	3.645	0.000275	0.8159	0.1149	0.02198
12	rs12314721:121565757:C:T	121565757	T	Recent_LESUM	1714	0.1629	0.01876	0.1262	0.1997	8.687	8.524e-18	0.8159	0.1149	0.02198
12	rs185266542:121595347:C:G	121595347	G	DOMxRecent_LESUM	1742	0.2855	0.2029	-0.1122	0.6832	1.407	0.1596	1	0.004146	0.006044
12	rs9805004:121565870:C:T	121565870	T	DOM	1713	-0.02	0.06781	-0.1529	0.1129	-0.2949	0.7681	0.816	0.1147	0.02253
12	rs9805004:121565870:C:T	121565870	T	POPULATION	1713	0.494	0.04214	0.4114	0.5766	11.72	1.4e-30	0.816	0.1147	0.02253
12	rs9805004:121565870:C:T	121565870	T	AGE	1713	0.0003075	0.002013	-0.003638	0.004253	0.1528	0.8786	0.816	0.1147	0.02253
12	rs9805004:121565870:C:T	121565870	T	GENDER	1713	0.167	0.04577	0.07734	0.2568	3.65	0.0002704	0.816	0.1147	0.02253
12	rs9805004:121565870:C:T	121565870	T	Recent_LESUM	1713	0.1629	0.01876	0.1262	0.1997	8.685	8.69e-18	0.816	0.1147	0.02253
12	rs112265934:121621699:C:T	121621699	T	DOMxRecent_LESUM	1739	-0.07093	0.05041	-0.1697	0.02787	-1.407	0.1596	1	0.05426	0.007692
12	rs67881993:121565950:G:T	121565950	T	DOM	1709	0.05379	0.1023	-0.1467	0.2542	0.526	0.599	0.2349	0.04195	0.02418
12	rs67881993:121565950:G:T	121565950	T	POPULATION	1709	0.4904	0.04242	0.4073	0.5736	11.56	8.075e-30	0.2349	0.04195	0.02418
12	rs67881993:121565950:G:T	121565950	T	AGE	1709	0.000992	0.002024	-0.002974	0.004958	0.4902	0.624	0.2349	0.04195	0.02418
12	rs67881993:121565950:G:T	121565950	T	GENDER	1709	0.1572	0.04607	0.06688	0.2475	3.412	0.0006606	0.2349	0.04195	0.02418
12	rs67881993:121565950:G:T	121565950	T	Recent_LESUM	1709	0.1678	0.01712	0.1342	0.2013	9.798	4.365e-22	0.2349	0.04195	0.02418
12	rs150489232:121589715:T:G	121589715	G	DOMxRecent_LESUM	1743	-0.1269	0.09238	-0.3079	0.05417	-1.374	0.1698	0.3714	0.01603	0.006044
12	rs148325187:121566007:A:C	121566007	C	DOM	1750	NA	NA	NA	NA	NA	NA	1	0.0002752	0.001648
12	rs148325187:121566007:A:C	121566007	C	POPULATION	1750	NA	NA	NA	NA	NA	NA	1	0.0002752	0.001648
12	rs148325187:121566007:A:C	121566007	C	AGE	1750	NA	NA	NA	NA	NA	NA	1	0.0002752	0.001648
12	rs148325187:121566007:A:C	121566007	C	GENDER	1750	NA	NA	NA	NA	NA	NA	1	0.0002752	0.001648
12	rs148325187:121566007:A:C	121566007	C	Recent_LESUM	1750	NA	NA	NA	NA	NA	NA	1	0.0002752	0.001648
12	rs138309674:121589720:G:T	121589720	T	DOMxRecent_LESUM	1743	-0.1269	0.09238	-0.3079	0.05417	-1.374	0.1698	0.3714	0.01603	0.006044
12	rs57263663:121566204:C:T	121566204	T	DOM	1721	-0.1056	0.08799	-0.2781	0.06687	-1.2	0.2303	1	0.05736	0.01813
12	rs57263663:121566204:C:T	121566204	T	POPULATION	1721	0.4872	0.04206	0.4048	0.5697	11.58	6.293e-30	1	0.05736	0.01813
12	rs57263663:121566204:C:T	121566204	T	AGE	1721	0.000241	0.002009	-0.003697	0.004179	0.12	0.9045	1	0.05736	0.01813
12	rs57263663:121566204:C:T	121566204	T	GENDER	1721	0.1666	0.04563	0.07715	0.256	3.651	0.0002693	1	0.05736	0.01813
12	rs57263663:121566204:C:T	121566204	T	Recent_LESUM	1721	0.1584	0.01761	0.1239	0.1929	8.995	6.095e-19	1	0.05736	0.01813
12	rs208293:121600180:C:T	121600180	T	DOMxRecent_LESUM	1659	-0.04496	0.03275	-0.1091	0.01922	-1.373	0.17	0.02516	0.2744	0.05385
12	rs111673922:121566423:G:A	121566423	A	DOM	1721	-0.1056	0.08799	-0.2781	0.06687	-1.2	0.2303	1	0.05736	0.01813
12	rs111673922:121566423:G:A	121566423	A	POPULATION	1721	0.4872	0.04206	0.4048	0.5697	11.58	6.293e-30	1	0.05736	0.01813
12	rs111673922:121566423:G:A	121566423	A	AGE	1721	0.000241	0.002009	-0.003697	0.004179	0.12	0.9045	1	0.05736	0.01813
12	rs111673922:121566423:G:A	121566423	A	GENDER	1721	0.1666	0.04563	0.07715	0.256	3.651	0.0002693	1	0.05736	0.01813
12	rs111673922:121566423:G:A	121566423	A	Recent_LESUM	1721	0.1584	0.01761	0.1239	0.1929	8.995	6.095e-19	1	0.05736	0.01813
12	exm1044289	121622550	A	DOMxRecent_LESUM	1753	0.1763	0.1294	-0.07734	0.43	1.362	0.1733	1	0.004396	0
12	rs12810503:121566515:G:C	121566515	C	DOM	1738	0.06609	0.08916	-0.1087	0.2408	0.7413	0.4586	0.3731	0.05679	0.008242
12	rs12810503:121566515:G:C	121566515	C	POPULATION	1738	0.4918	0.042	0.4095	0.5741	11.71	1.547e-30	0.3731	0.05679	0.008242
12	rs12810503:121566515:G:C	121566515	C	AGE	1738	0.0005542	0.002005	-0.003376	0.004485	0.2764	0.7823	0.3731	0.05679	0.008242
12	rs12810503:121566515:G:C	121566515	C	GENDER	1738	0.1657	0.0456	0.07631	0.2551	3.634	0.0002877	0.3731	0.05679	0.008242
12	rs12810503:121566515:G:C	121566515	C	Recent_LESUM	1738	0.1679	0.01722	0.1341	0.2017	9.748	6.822e-22	0.3731	0.05679	0.008242
12	rs75009692:121628267:C:T	121628267	T	DOMxRecent_LESUM	1731	-0.07018	0.05173	-0.1716	0.03121	-1.357	0.1751	0.8128	0.05209	0.01374
12	rs57942857:121566545:G:A	121566545	A	DOM	1749	NA	NA	NA	NA	NA	NA	1	0.0002753	0.002198
12	rs57942857:121566545:G:A	121566545	A	POPULATION	1749	NA	NA	NA	NA	NA	NA	1	0.0002753	0.002198
12	rs57942857:121566545:G:A	121566545	A	AGE	1749	NA	NA	NA	NA	NA	NA	1	0.0002753	0.002198
12	rs57942857:121566545:G:A	121566545	A	GENDER	1749	NA	NA	NA	NA	NA	NA	1	0.0002753	0.002198
12	rs57942857:121566545:G:A	121566545	A	Recent_LESUM	1749	NA	NA	NA	NA	NA	NA	1	0.0002753	0.002198
12	12:121613915:C:T	121613915	T	DOMxRecent_LESUM	1745	-1.588	1.204	-3.948	0.7716	-1.319	0.1873	1	0.0005522	0.004945
12	rs192805735:121567021:G:A	121567021	A	DOM	1751	NA	NA	NA	NA	NA	NA	1	0.0002752	0.001648
12	rs192805735:121567021:G:A	121567021	A	POPULATION	1751	NA	NA	NA	NA	NA	NA	1	0.0002752	0.001648
12	rs192805735:121567021:G:A	121567021	A	AGE	1751	NA	NA	NA	NA	NA	NA	1	0.0002752	0.001648
12	rs192805735:121567021:G:A	121567021	A	GENDER	1751	NA	NA	NA	NA	NA	NA	1	0.0002752	0.001648
12	rs192805735:121567021:G:A	121567021	A	Recent_LESUM	1751	NA	NA	NA	NA	NA	NA	1	0.0002752	0.001648
12	rs117304865:121608109:C:G	121608109	G	DOMxRecent_LESUM	1694	-1.02	0.7764	-2.542	0.5015	-1.314	0.189	1	0.00142	0.03242
12	12:121567045:G:C	121567045	C	DOM	1749	NA	NA	NA	NA	NA	NA	1	0.0002753	0.002198
12	12:121567045:G:C	121567045	C	POPULATION	1749	NA	NA	NA	NA	NA	NA	1	0.0002753	0.002198
12	12:121567045:G:C	121567045	C	AGE	1749	NA	NA	NA	NA	NA	NA	1	0.0002753	0.002198
12	12:121567045:G:C	121567045	C	GENDER	1749	NA	NA	NA	NA	NA	NA	1	0.0002753	0.002198
12	12:121567045:G:C	121567045	C	Recent_LESUM	1749	NA	NA	NA	NA	NA	NA	1	0.0002753	0.002198
12	12:121560946:C:A	121560946	A	DOMxRecent_LESUM	1752	0.7832	0.601	-0.3948	1.961	1.303	0.1927	1	0.0008251	0.001099
12	rs187833144:121567182:G:A	121567182	A	DOM	1747	-0.1481	0.371	-0.8752	0.579	-0.3992	0.6898	1	0.003583	0.003297
12	rs187833144:121567182:G:A	121567182	A	POPULATION	1747	0.4861	0.04182	0.4042	0.5681	11.63	3.845e-30	1	0.003583	0.003297
12	rs187833144:121567182:G:A	121567182	A	AGE	1747	0.0005196	0.002	-0.003401	0.00444	0.2598	0.7951	1	0.003583	0.003297
12	rs187833144:121567182:G:A	121567182	A	GENDER	1747	0.1696	0.0454	0.08061	0.2586	3.736	0.0001933	1	0.003583	0.003297
12	rs187833144:121567182:G:A	121567182	A	Recent_LESUM	1747	0.1631	0.01632	0.1311	0.1951	9.991	6.809e-23	1	0.003583	0.003297
12	12:121580260:C:T	121580260	T	DOMxRecent_LESUM	1752	0.7832	0.601	-0.3948	1.961	1.303	0.1927	1	0.0008251	0.001099
12	rs7310821:121567185:C:T	121567185	T	DOM	1733	0.003397	0.09984	-0.1923	0.1991	0.03403	0.9729	0.2407	0.04194	0.01099
12	rs7310821:121567185:C:T	121567185	T	POPULATION	1733	0.4827	0.04189	0.4006	0.5648	11.52	1.174e-29	0.2407	0.04194	0.01099
12	rs7310821:121567185:C:T	121567185	T	AGE	1733	0.0001384	0.002005	-0.003791	0.004068	0.06905	0.945	0.2407	0.04194	0.01099
12	rs7310821:121567185:C:T	121567185	T	GENDER	1733	0.1717	0.04549	0.08259	0.2609	3.775	0.0001652	0.2407	0.04194	0.01099
12	rs7310821:121567185:C:T	121567185	T	Recent_LESUM	1733	0.1681	0.01699	0.1348	0.2014	9.892	1.762e-22	0.2407	0.04194	0.01099
12	rs3891262:121563481:C:T	121563481	T	DOMxRecent_LESUM	1739	-0.07732	0.05949	-0.1939	0.03927	-1.3	0.1938	0.5405	0.04097	0.007692
12	12:121567319:G:C	121567319	C	DOM	1750	NA	NA	NA	NA	NA	NA	1	0.0002752	0.001648
12	12:121567319:G:C	121567319	C	POPULATION	1750	NA	NA	NA	NA	NA	NA	1	0.0002752	0.001648
12	12:121567319:G:C	121567319	C	AGE	1750	NA	NA	NA	NA	NA	NA	1	0.0002752	0.001648
12	12:121567319:G:C	121567319	C	GENDER	1750	NA	NA	NA	NA	NA	NA	1	0.0002752	0.001648
12	12:121567319:G:C	121567319	C	Recent_LESUM	1750	NA	NA	NA	NA	NA	NA	1	0.0002752	0.001648
12	rs208289:121593381:A:G	121593381	G	DOMxRecent_LESUM	1096	-0.05374	0.04162	-0.1353	0.02783	-1.291	0.1969	0.6664	0.2208	0.3753
12	rs9805054:121567370:G:A	121567370	A	DOM	1753	NA	NA	NA	NA	NA	NA	1	0.0002747	0
12	rs9805054:121567370:G:A	121567370	A	POPULATION	1753	NA	NA	NA	NA	NA	NA	1	0.0002747	0
12	rs9805054:121567370:G:A	121567370	A	AGE	1753	NA	NA	NA	NA	NA	NA	1	0.0002747	0
12	rs9805054:121567370:G:A	121567370	A	GENDER	1753	NA	NA	NA	NA	NA	NA	1	0.0002747	0
12	rs9805054:121567370:G:A	121567370	A	Recent_LESUM	1753	NA	NA	NA	NA	NA	NA	1	0.0002747	0
12	rs79362551:121579526:G:A	121579526	A	DOMxRecent_LESUM	1744	-0.0756	0.05959	-0.1924	0.04119	-1.269	0.2047	0.5333	0.04031	0.004945
12	rs12816966:121567670:A:G	121567670	G	DOM	1741	0.06175	0.089	-0.1127	0.2362	0.6939	0.4878	0.3751	0.05697	0.006593
12	rs12816966:121567670:A:G	121567670	G	POPULATION	1741	0.4899	0.04195	0.4076	0.5721	11.68	2.224e-30	0.3751	0.05697	0.006593
12	rs12816966:121567670:A:G	121567670	G	AGE	1741	0.0006398	0.002004	-0.003287	0.004567	0.3193	0.7495	0.3751	0.05697	0.006593
12	rs12816966:121567670:A:G	121567670	G	GENDER	1741	0.1666	0.0455	0.07743	0.2558	3.662	0.0002582	0.3751	0.05697	0.006593
12	rs12816966:121567670:A:G	121567670	G	Recent_LESUM	1741	0.1682	0.01719	0.1345	0.2019	9.784	4.866e-22	0.3751	0.05697	0.006593
12	rs117606904:121608442:G:A	121608442	A	DOMxRecent_LESUM	1741	-0.05467	0.04316	-0.1393	0.02992	-1.267	0.2054	0.3052	0.0885	0.006593
12	rs115486488:121567731:T:G	121567731	G	DOM	1736	-0.01381	0.07525	-0.1613	0.1337	-0.1836	0.8544	1	0.08652	0.009341
12	rs115486488:121567731:T:G	121567731	G	POPULATION	1736	0.4836	0.04195	0.4014	0.5658	11.53	1.131e-29	1	0.08652	0.009341
12	rs115486488:121567731:T:G	121567731	G	AGE	1736	0.0006998	0.002005	-0.00323	0.00463	0.349	0.7271	1	0.08652	0.009341
12	rs115486488:121567731:T:G	121567731	G	GENDER	1736	0.1658	0.04546	0.07674	0.255	3.648	0.0002722	1	0.08652	0.009341
12	rs115486488:121567731:T:G	121567731	G	Recent_LESUM	1736	0.1714	0.01777	0.1365	0.2062	9.643	1.809e-21	1	0.08652	0.009341
12	rs73220266:121608663:G:C	121608663	C	DOMxRecent_LESUM	1741	-0.05467	0.04316	-0.1393	0.02992	-1.267	0.2054	0.3052	0.0885	0.006593
12	rs113663757:121567871:G:A	121567871	A	DOM	1749	NA	NA	NA	NA	NA	NA	1	0.0002753	0.002198
12	rs113663757:121567871:G:A	121567871	A	POPULATION	1749	NA	NA	NA	NA	NA	NA	1	0.0002753	0.002198
12	rs113663757:121567871:G:A	121567871	A	AGE	1749	NA	NA	NA	NA	NA	NA	1	0.0002753	0.002198
12	rs113663757:121567871:G:A	121567871	A	GENDER	1749	NA	NA	NA	NA	NA	NA	1	0.0002753	0.002198
12	rs113663757:121567871:G:A	121567871	A	Recent_LESUM	1749	NA	NA	NA	NA	NA	NA	1	0.0002753	0.002198
12	rs56067598:121610687:G:C	121610687	C	DOMxRecent_LESUM	1741	-0.05467	0.04316	-0.1393	0.02992	-1.267	0.2054	0.3052	0.0885	0.006593
12	rs73218221:121567885:G:A	121567885	A	DOM	1735	-0.0217	0.07537	-0.1694	0.126	-0.2879	0.7734	1	0.08713	0.00989
12	rs73218221:121567885:G:A	121567885	A	POPULATION	1735	0.484	0.04196	0.4017	0.5662	11.53	1.072e-29	1	0.08713	0.00989
12	rs73218221:121567885:G:A	121567885	A	AGE	1735	0.0007295	0.002006	-0.003202	0.004661	0.3636	0.7162	1	0.08713	0.00989
12	rs73218221:121567885:G:A	121567885	A	GENDER	1735	0.1655	0.04547	0.07635	0.2546	3.639	0.0002817	1	0.08713	0.00989
12	rs73218221:121567885:G:A	121567885	A	Recent_LESUM	1735	0.1719	0.01778	0.1371	0.2068	9.671	1.398e-21	1	0.08713	0.00989
12	rs11065441:121560971:T:C	121560971	C	DOMxRecent_LESUM	1747	-0.0752	0.05947	-0.1918	0.04135	-1.265	0.2062	0.5394	0.04079	0.003297
12	rs641940:121567912:C:T	121567912	C	DOM	1729	-0.01169	0.06342	-0.136	0.1126	-0.1844	0.8537	0.7032	0.145	0.01319
12	rs641940:121567912:C:T	121567912	C	POPULATION	1729	0.4848	0.04213	0.4023	0.5674	11.51	1.402e-29	0.7032	0.145	0.01319
12	rs641940:121567912:C:T	121567912	C	AGE	1729	0.0006918	0.002013	-0.003253	0.004637	0.3437	0.7311	0.7032	0.145	0.01319
12	rs641940:121567912:C:T	121567912	C	GENDER	1729	0.1655	0.04566	0.07606	0.255	3.626	0.0002962	0.7032	0.145	0.01319
12	rs641940:121567912:C:T	121567912	C	Recent_LESUM	1729	0.1742	0.01901	0.137	0.2115	9.168	1.336e-19	0.7032	0.145	0.01319
12	rs7313004:121562854:C:T	121562854	T	DOMxRecent_LESUM	1747	-0.0752	0.05947	-0.1918	0.04135	-1.265	0.2062	0.5394	0.04079	0.003297
12	rs139825828:121567913:A:T	121567913	T	DOM	1741	0.06175	0.089	-0.1127	0.2362	0.6939	0.4878	0.3751	0.05697	0.006593
12	rs139825828:121567913:A:T	121567913	T	POPULATION	1741	0.4899	0.04195	0.4076	0.5721	11.68	2.224e-30	0.3751	0.05697	0.006593
12	rs139825828:121567913:A:T	121567913	T	AGE	1741	0.0006398	0.002004	-0.003287	0.004567	0.3193	0.7495	0.3751	0.05697	0.006593
12	rs139825828:121567913:A:T	121567913	T	GENDER	1741	0.1666	0.0455	0.07743	0.2558	3.662	0.0002582	0.3751	0.05697	0.006593
12	rs139825828:121567913:A:T	121567913	T	Recent_LESUM	1741	0.1682	0.01719	0.1345	0.2019	9.784	4.866e-22	0.3751	0.05697	0.006593
12	12:121628100:G:A	121628100	A	DOMxRecent_LESUM	1741	0.3571	0.2839	-0.1994	0.9136	1.258	0.2087	1	0.003044	0.007143
12	rs146637843:121567915:G:C	121567915	C	DOM	1741	0.06175	0.089	-0.1127	0.2362	0.6939	0.4878	0.3751	0.05697	0.006593
12	rs146637843:121567915:G:C	121567915	C	POPULATION	1741	0.4899	0.04195	0.4076	0.5721	11.68	2.224e-30	0.3751	0.05697	0.006593
12	rs146637843:121567915:G:C	121567915	C	AGE	1741	0.0006398	0.002004	-0.003287	0.004567	0.3193	0.7495	0.3751	0.05697	0.006593
12	rs146637843:121567915:G:C	121567915	C	GENDER	1741	0.1666	0.0455	0.07743	0.2558	3.662	0.0002582	0.3751	0.05697	0.006593
12	rs146637843:121567915:G:C	121567915	C	Recent_LESUM	1741	0.1682	0.01719	0.1345	0.2019	9.784	4.866e-22	0.3751	0.05697	0.006593
12	rs3861798:121562036:T:C	121562036	C	DOMxRecent_LESUM	1745	-0.07472	0.05944	-0.1912	0.04178	-1.257	0.2089	0.5396	0.04084	0.004396
12	rs192778594:121567929:A:C	121567929	C	DOM	1747	0.837	0.6444	-0.426	2.1	1.299	0.1942	1	0.001654	0.003297
12	rs192778594:121567929:A:C	121567929	C	POPULATION	1747	0.4822	0.04173	0.4004	0.564	11.56	8.181e-30	1	0.001654	0.003297
12	rs192778594:121567929:A:C	121567929	C	AGE	1747	0.0005495	0.001992	-0.003355	0.004454	0.2758	0.7827	1	0.001654	0.003297
12	rs192778594:121567929:A:C	121567929	C	GENDER	1747	0.168	0.0452	0.07942	0.2566	3.717	0.0002078	1	0.001654	0.003297
12	rs192778594:121567929:A:C	121567929	C	Recent_LESUM	1747	0.1654	0.01623	0.1336	0.1972	10.19	1.034e-23	1	0.001654	0.003297
12	rs169632:121588545:T:C	121588545	C	DOMxRecent_LESUM	1709	-0.04074	0.03262	-0.1047	0.02319	-1.249	0.2118	0.01478	0.2754	0.02527
12	rs653682:121568200:T:A	121568200	T	DOM	1751	NA	NA	NA	NA	NA	NA	1	0.000275	0.001099
12	rs653682:121568200:T:A	121568200	T	POPULATION	1751	NA	NA	NA	NA	NA	NA	1	0.000275	0.001099
12	rs653682:121568200:T:A	121568200	T	AGE	1751	NA	NA	NA	NA	NA	NA	1	0.000275	0.001099
12	rs653682:121568200:T:A	121568200	T	GENDER	1751	NA	NA	NA	NA	NA	NA	1	0.000275	0.001099
12	rs653682:121568200:T:A	121568200	T	Recent_LESUM	1751	NA	NA	NA	NA	NA	NA	1	0.000275	0.001099
12	rs28360442:121570940:G:C	121570940	C	DOMxRecent_LESUM	1688	0.09076	0.07292	-0.05217	0.2337	1.245	0.2135	0.3997	0.02914	0.03846
12	rs28360439:121568201:T:C	121568201	C	DOM	1735	-0.0217	0.07537	-0.1694	0.126	-0.2879	0.7734	1	0.08713	0.00989
12	rs28360439:121568201:T:C	121568201	C	POPULATION	1735	0.484	0.04196	0.4017	0.5662	11.53	1.072e-29	1	0.08713	0.00989
12	rs28360439:121568201:T:C	121568201	C	AGE	1735	0.0007295	0.002006	-0.003202	0.004661	0.3636	0.7162	1	0.08713	0.00989
12	rs28360439:121568201:T:C	121568201	C	GENDER	1735	0.1655	0.04547	0.07635	0.2546	3.639	0.0002817	1	0.08713	0.00989
12	rs28360439:121568201:T:C	121568201	C	Recent_LESUM	1735	0.1719	0.01778	0.1371	0.2068	9.671	1.398e-21	1	0.08713	0.00989
12	rs684201:121570343:A:G	121570343	A	DOMxRecent_LESUM	1742	-0.07382	0.05963	-0.1907	0.04305	-1.238	0.2159	0.5367	0.04063	0.006044
12	rs189490384:121568358:C:T	121568358	T	DOM	1750	NA	NA	NA	NA	NA	NA	1	0.0005504	0.001648
12	rs189490384:121568358:C:T	121568358	T	POPULATION	1750	NA	NA	NA	NA	NA	NA	1	0.0005504	0.001648
12	rs189490384:121568358:C:T	121568358	T	AGE	1750	NA	NA	NA	NA	NA	NA	1	0.0005504	0.001648
12	rs189490384:121568358:C:T	121568358	T	GENDER	1750	NA	NA	NA	NA	NA	NA	1	0.0005504	0.001648
12	rs189490384:121568358:C:T	121568358	T	Recent_LESUM	1750	NA	NA	NA	NA	NA	NA	1	0.0005504	0.001648
12	rs73220279:121624309:C:T	121624309	T	DOMxRecent_LESUM	1738	-0.05374	0.04344	-0.1389	0.03139	-1.237	0.2161	0.2313	0.0856	0.008242
12	rs28969463:121568371:T:G	121568371	G	DOM	1735	-0.0217	0.07537	-0.1694	0.126	-0.2879	0.7734	1	0.08713	0.00989
12	rs28969463:121568371:T:G	121568371	G	POPULATION	1735	0.484	0.04196	0.4017	0.5662	11.53	1.072e-29	1	0.08713	0.00989
12	rs28969463:121568371:T:G	121568371	G	AGE	1735	0.0007295	0.002006	-0.003202	0.004661	0.3636	0.7162	1	0.08713	0.00989
12	rs28969463:121568371:T:G	121568371	G	GENDER	1735	0.1655	0.04547	0.07635	0.2546	3.639	0.0002817	1	0.08713	0.00989
12	rs28969463:121568371:T:G	121568371	G	Recent_LESUM	1735	0.1719	0.01778	0.1371	0.2068	9.671	1.398e-21	1	0.08713	0.00989
12	rs147014194:121628089:G:A	121628089	A	DOMxRecent_LESUM	1727	0.2411	0.1956	-0.1421	0.6244	1.233	0.2177	1	0.004741	0.01484
12	12:121568489:A:G	121568489	G	DOM	1748	NA	NA	NA	NA	NA	NA	1	0.0002755	0.002747
12	12:121568489:A:G	121568489	G	POPULATION	1748	NA	NA	NA	NA	NA	NA	1	0.0002755	0.002747
12	12:121568489:A:G	121568489	G	AGE	1748	NA	NA	NA	NA	NA	NA	1	0.0002755	0.002747
12	12:121568489:A:G	121568489	G	GENDER	1748	NA	NA	NA	NA	NA	NA	1	0.0002755	0.002747
12	12:121568489:A:G	121568489	G	Recent_LESUM	1748	NA	NA	NA	NA	NA	NA	1	0.0002755	0.002747
12	rs148807698:121571539:C:T	121571539	T	DOMxRecent_LESUM	1752	0.4938	0.4011	-0.2923	1.28	1.231	0.2184	1	0.0005498	0.0005495
12	rs657172:121568874:G:A	121568874	G	DOM	1716	0.1368	0.09485	-0.04915	0.3227	1.442	0.1495	0.4603	0.05104	0.02033
12	rs657172:121568874:G:A	121568874	G	POPULATION	1716	0.4959	0.04224	0.4131	0.5787	11.74	1.142e-30	0.4603	0.05104	0.02033
12	rs657172:121568874:G:A	121568874	G	AGE	1716	0.0009916	0.002023	-0.002974	0.004957	0.4901	0.6241	0.4603	0.05104	0.02033
12	rs657172:121568874:G:A	121568874	G	GENDER	1716	0.1664	0.04587	0.07649	0.2563	3.627	0.0002947	0.4603	0.05104	0.02033
12	rs657172:121568874:G:A	121568874	G	Recent_LESUM	1716	0.1681	0.01724	0.1343	0.2018	9.751	6.744e-22	0.4603	0.05104	0.02033
12	rs149481328:121582722:G:A	121582722	A	DOMxRecent_LESUM	1752	0.4938	0.4011	-0.2923	1.28	1.231	0.2184	1	0.0005498	0.0005495
12	rs111291922:121568882:G:C	121568882	C	DOM	1749	NA	NA	NA	NA	NA	NA	1	0.0002753	0.002198
12	rs111291922:121568882:G:C	121568882	C	POPULATION	1749	NA	NA	NA	NA	NA	NA	1	0.0002753	0.002198
12	rs111291922:121568882:G:C	121568882	C	AGE	1749	NA	NA	NA	NA	NA	NA	1	0.0002753	0.002198
12	rs111291922:121568882:G:C	121568882	C	GENDER	1749	NA	NA	NA	NA	NA	NA	1	0.0002753	0.002198
12	rs111291922:121568882:G:C	121568882	C	Recent_LESUM	1749	NA	NA	NA	NA	NA	NA	1	0.0002753	0.002198
12	12:121633995:A:T	121633995	T	DOMxRecent_LESUM	1744	0.7383	0.5998	-0.4373	1.914	1.231	0.2185	1	0.0005522	0.004945
12	rs28969465:121568896:A:G	121568896	G	DOM	1718	0.1347	0.09528	-0.05204	0.3215	1.414	0.1576	0.4561	0.0507	0.01923
12	rs28969465:121568896:A:G	121568896	G	POPULATION	1718	0.4969	0.0422	0.4142	0.5796	11.78	7.799e-31	0.4561	0.0507	0.01923
12	rs28969465:121568896:A:G	121568896	G	AGE	1718	0.000943	0.002022	-0.00302	0.004906	0.4664	0.641	0.4561	0.0507	0.01923
12	rs28969465:121568896:A:G	121568896	G	GENDER	1718	0.1669	0.04582	0.07712	0.2567	3.643	0.0002776	0.4561	0.0507	0.01923
12	rs28969465:121568896:A:G	121568896	G	Recent_LESUM	1718	0.1683	0.01721	0.1346	0.2021	9.78	5.128e-22	0.4561	0.0507	0.01923
12	rs147402932:121620337:T:C	121620337	C	DOMxRecent_LESUM	1748	0.7393	0.6019	-0.4404	1.919	1.228	0.2195	1	0.000551	0.002747
12	rs113841817:121568905:C:T	121568905	T	DOM	1749	NA	NA	NA	NA	NA	NA	1	0.0002753	0.002198
12	rs113841817:121568905:C:T	121568905	T	POPULATION	1749	NA	NA	NA	NA	NA	NA	1	0.0002753	0.002198
12	rs113841817:121568905:C:T	121568905	T	AGE	1749	NA	NA	NA	NA	NA	NA	1	0.0002753	0.002198
12	rs113841817:121568905:C:T	121568905	T	GENDER	1749	NA	NA	NA	NA	NA	NA	1	0.0002753	0.002198
12	rs113841817:121568905:C:T	121568905	T	Recent_LESUM	1749	NA	NA	NA	NA	NA	NA	1	0.0002753	0.002198
12	rs11065445:121568945:C:G	121568945	G	DOMxRecent_LESUM	1744	-0.07261	0.05976	-0.1897	0.04452	-1.215	0.2245	0.5333	0.04031	0.004945
12	rs11065445:121568945:C:G	121568945	G	DOM	1744	0.005135	0.1019	-0.1946	0.2049	0.05039	0.9598	0.5333	0.04031	0.004945
12	rs11065445:121568945:C:G	121568945	G	POPULATION	1744	0.484	0.04175	0.4022	0.5659	11.59	5.463e-30	0.5333	0.04031	0.004945
12	rs11065445:121568945:C:G	121568945	G	AGE	1744	0.0004319	0.001996	-0.00348	0.004344	0.2164	0.8287	0.5333	0.04031	0.004945
12	rs11065445:121568945:C:G	121568945	G	GENDER	1744	0.1658	0.04531	0.07696	0.2546	3.659	0.0002611	0.5333	0.04031	0.004945
12	rs11065445:121568945:C:G	121568945	G	Recent_LESUM	1744	0.1706	0.01691	0.1374	0.2037	10.09	2.755e-23	0.5333	0.04031	0.004945
12	rs3900976:121571221:C:T	121571221	T	DOMxRecent_LESUM	1744	-0.07261	0.05976	-0.1897	0.04452	-1.215	0.2245	0.5333	0.04031	0.004945
12	rs657647:121569003:G:A	121569003	G	DOM	1751	NA	NA	NA	NA	NA	NA	1	0.000275	0.001099
12	rs657647:121569003:G:A	121569003	G	POPULATION	1751	NA	NA	NA	NA	NA	NA	1	0.000275	0.001099
12	rs657647:121569003:G:A	121569003	G	AGE	1751	NA	NA	NA	NA	NA	NA	1	0.000275	0.001099
12	rs657647:121569003:G:A	121569003	G	GENDER	1751	NA	NA	NA	NA	NA	NA	1	0.000275	0.001099
12	rs657647:121569003:G:A	121569003	G	Recent_LESUM	1751	NA	NA	NA	NA	NA	NA	1	0.000275	0.001099
12	rs2393800:121571779:G:A	121571779	A	DOMxRecent_LESUM	1744	-0.07261	0.05976	-0.1897	0.04452	-1.215	0.2245	0.5333	0.04031	0.004945
12	rs523977:121569125:C:T	121569125	C	DOM	1731	0.01426	0.05913	-0.1016	0.1301	0.2412	0.8094	0.6431	0.1877	0.01209
12	rs523977:121569125:C:T	121569125	C	POPULATION	1731	0.493	0.04198	0.4107	0.5753	11.74	1.087e-30	0.6431	0.1877	0.01209
12	rs523977:121569125:C:T	121569125	C	AGE	1731	0.0003956	0.002003	-0.003531	0.004322	0.1975	0.8435	0.6431	0.1877	0.01209
12	rs523977:121569125:C:T	121569125	C	GENDER	1731	0.1636	0.04566	0.07411	0.2531	3.583	0.0003488	0.6431	0.1877	0.01209
12	rs523977:121569125:C:T	121569125	C	Recent_LESUM	1731	0.1836	0.01997	0.1444	0.2227	9.191	1.081e-19	0.6431	0.1877	0.01209
12	rs2857585:121600802:G:A	121600802	A	DOMxRecent_LESUM	1508	-0.06743	0.05568	-0.1766	0.04169	-1.211	0.226	0.5797	0.0485	0.139
12	rs77850380:121569455:T:C	121569455	C	DOM	1749	NA	NA	NA	NA	NA	NA	1	0.0002753	0.002198
12	rs77850380:121569455:T:C	121569455	C	POPULATION	1749	NA	NA	NA	NA	NA	NA	1	0.0002753	0.002198
12	rs77850380:121569455:T:C	121569455	C	AGE	1749	NA	NA	NA	NA	NA	NA	1	0.0002753	0.002198
12	rs77850380:121569455:T:C	121569455	C	GENDER	1749	NA	NA	NA	NA	NA	NA	1	0.0002753	0.002198
12	rs77850380:121569455:T:C	121569455	C	Recent_LESUM	1749	NA	NA	NA	NA	NA	NA	1	0.0002753	0.002198
12	12:121602778:G:A	121602778	A	DOMxRecent_LESUM	1748	-0.7288	0.602	-1.909	0.4512	-1.211	0.2262	1	0.000551	0.002747
12	rs28360441:121569476:G:A	121569476	A	DOM	1737	-0.1452	0.426	-0.9801	0.6897	-0.3409	0.7332	1	0.00194	0.008791
12	rs28360441:121569476:G:A	121569476	A	POPULATION	1737	0.4857	0.04194	0.4035	0.5679	11.58	6.264e-30	1	0.00194	0.008791
12	rs28360441:121569476:G:A	121569476	A	AGE	1737	0.0002603	0.002006	-0.003672	0.004192	0.1297	0.8968	1	0.00194	0.008791
12	rs28360441:121569476:G:A	121569476	A	GENDER	1737	0.1711	0.0455	0.08192	0.2603	3.76	0.0001754	1	0.00194	0.008791
12	rs28360441:121569476:G:A	121569476	A	Recent_LESUM	1737	0.1618	0.01631	0.1299	0.1938	9.921	1.34e-22	1	0.00194	0.008791
12	rs11065452:121581982:G:T	121581982	T	DOMxRecent_LESUM	1745	-0.0708	0.05924	-0.1869	0.0453	-1.195	0.2321	0.5432	0.04111	0.004396
12	rs520396:121569505:G:T	121569505	G	DOM	1730	0.05616	0.07136	-0.0837	0.196	0.7871	0.4314	1	0.09794	0.01264
12	rs520396:121569505:G:T	121569505	G	POPULATION	1730	0.4857	0.04202	0.4034	0.5681	11.56	8.019e-30	1	0.09794	0.01264
12	rs520396:121569505:G:T	121569505	G	AGE	1730	0.0006219	0.002007	-0.003311	0.004555	0.3099	0.7567	1	0.09794	0.01264
12	rs520396:121569505:G:T	121569505	G	GENDER	1730	0.1637	0.04556	0.07437	0.253	3.592	0.0003372	1	0.09794	0.01264
12	rs520396:121569505:G:T	121569505	G	Recent_LESUM	1730	0.176	0.01797	0.1408	0.2112	9.795	4.403e-22	1	0.09794	0.01264
12	rs11065453:121581983:C:T	121581983	T	DOMxRecent_LESUM	1745	-0.0708	0.05924	-0.1869	0.0453	-1.195	0.2321	0.5432	0.04111	0.004396
12	rs670541:121569634:T:C	121569634	T	DOM	1729	0.05565	0.08646	-0.1138	0.2251	0.6437	0.5199	0.5273	0.06013	0.01319
12	rs670541:121569634:T:C	121569634	T	POPULATION	1729	0.4888	0.04207	0.4063	0.5712	11.62	4.324e-30	0.5273	0.06013	0.01319
12	rs670541:121569634:T:C	121569634	T	AGE	1729	0.0003249	0.00201	-0.003615	0.004264	0.1617	0.8716	0.5273	0.06013	0.01319
12	rs670541:121569634:T:C	121569634	T	GENDER	1729	0.1688	0.04563	0.0794	0.2583	3.7	0.0002223	0.5273	0.06013	0.01319
12	rs670541:121569634:T:C	121569634	T	Recent_LESUM	1729	0.1658	0.01728	0.1319	0.1996	9.594	2.855e-21	0.5273	0.06013	0.01319
12	rs10849848:121582048:T:C	121582048	C	DOMxRecent_LESUM	1745	-0.0708	0.05924	-0.1869	0.0453	-1.195	0.2321	0.5432	0.04111	0.004396
12	rs494986:121569936:A:C	121569936	A	DOM	1739	0.06425	0.08867	-0.1095	0.238	0.7246	0.4688	0.378	0.05731	0.007692
12	rs494986:121569936:A:C	121569936	A	POPULATION	1739	0.4889	0.04199	0.4066	0.5712	11.64	3.189e-30	0.378	0.05731	0.007692
12	rs494986:121569936:A:C	121569936	A	AGE	1739	0.0006852	0.002005	-0.003245	0.004615	0.3417	0.7326	0.378	0.05731	0.007692
12	rs494986:121569936:A:C	121569936	A	GENDER	1739	0.1661	0.04555	0.07685	0.2554	3.647	0.000273	0.378	0.05731	0.007692
12	rs494986:121569936:A:C	121569936	A	Recent_LESUM	1739	0.1679	0.01722	0.1342	0.2017	9.754	6.438e-22	0.378	0.05731	0.007692
12	rs2686372:121605826:A:G	121605826	G	DOMxRecent_LESUM	1731	-0.05985	0.05011	-0.1581	0.03836	-1.194	0.2325	1	0.05451	0.01209
12	rs2393799:121570012:C:T	121570012	T	DOM	1683	-0.04334	0.05744	-0.1559	0.06924	-0.7546	0.4506	0.0749	0.2376	0.04011
12	rs2393799:121570012:C:T	121570012	T	POPULATION	1683	0.4845	0.04243	0.4014	0.5677	11.42	3.839e-29	0.0749	0.2376	0.04011
12	rs2393799:121570012:C:T	121570012	T	AGE	1683	0.0005918	0.002025	-0.003377	0.004561	0.2922	0.7702	0.0749	0.2376	0.04011
12	rs2393799:121570012:C:T	121570012	T	GENDER	1683	0.1705	0.04593	0.08045	0.2605	3.712	0.0002126	0.0749	0.2376	0.04011
12	rs2393799:121570012:C:T	121570012	T	Recent_LESUM	1683	0.1776	0.02227	0.134	0.2213	7.978	2.739e-15	0.0749	0.2376	0.04011
12	exm1044240	121613229	A	DOMxRecent_LESUM	1753	0.1198	0.1007	-0.07752	0.3172	1.19	0.2342	0.03427	0.01291	0
12	rs28969469:121570147:A:G	121570147	G	DOM	1742	0.06129	0.08897	-0.1131	0.2357	0.6889	0.491	0.3749	0.05694	0.006044
12	rs28969469:121570147:A:G	121570147	G	POPULATION	1742	0.4894	0.04193	0.4073	0.5716	11.67	2.334e-30	0.3749	0.05694	0.006044
12	rs28969469:121570147:A:G	121570147	G	AGE	1742	0.0006171	0.002003	-0.003308	0.004542	0.3081	0.758	0.3749	0.05694	0.006044
12	rs28969469:121570147:A:G	121570147	G	GENDER	1742	0.1669	0.04549	0.07778	0.2561	3.67	0.00025	0.3749	0.05694	0.006044
12	rs28969469:121570147:A:G	121570147	G	Recent_LESUM	1742	0.168	0.01718	0.1343	0.2017	9.777	5.173e-22	0.3749	0.05694	0.006044
12	rs185394597:121599393:G:A	121599393	A	DOMxRecent_LESUM	1747	-0.1794	0.151	-0.4753	0.1165	-1.188	0.235	1	0.008545	0.003297
12	rs684201:121570343:A:G	121570343	A	DOM	1742	0.009226	0.1013	-0.1894	0.2079	0.09103	0.9275	0.5367	0.04063	0.006044
12	rs684201:121570343:A:G	121570343	A	POPULATION	1742	0.4832	0.04179	0.4013	0.5651	11.56	7.545e-30	0.5367	0.04063	0.006044
12	rs684201:121570343:A:G	121570343	A	AGE	1742	0.0004757	0.001998	-0.00344	0.004391	0.2381	0.8118	0.5367	0.04063	0.006044
12	rs684201:121570343:A:G	121570343	A	GENDER	1742	0.1652	0.04536	0.07634	0.2541	3.643	0.0002774	0.5367	0.04063	0.006044
12	rs684201:121570343:A:G	121570343	A	Recent_LESUM	1742	0.1703	0.01693	0.1371	0.2035	10.06	3.659e-23	0.5367	0.04063	0.006044
12	rs148512694:121609750:C:T	121609750	T	DOMxRecent_LESUM	1737	0.3189	0.2724	-0.215	0.8529	1.171	0.2418	1	0.003882	0.009341
12	rs685019:121570476:A:G	121570476	A	DOM	1722	-0.03381	0.05662	-0.1448	0.07716	-0.5972	0.5505	0.0233	0.2506	0.01758
12	rs685019:121570476:A:G	121570476	A	POPULATION	1722	0.4928	0.04203	0.4104	0.5752	11.72	1.355e-30	0.0233	0.2506	0.01758
12	rs685019:121570476:A:G	121570476	A	AGE	1722	0.0005919	0.002007	-0.003341	0.004525	0.295	0.7681	0.0233	0.2506	0.01758
12	rs685019:121570476:A:G	121570476	A	GENDER	1722	0.167	0.04563	0.07753	0.2564	3.659	0.0002609	0.0233	0.2506	0.01758
12	rs685019:121570476:A:G	121570476	A	Recent_LESUM	1722	0.1769	0.02247	0.1329	0.2209	7.874	6.041e-15	0.0233	0.2506	0.01758
12	rs11065458:121598244:C:T	121598244	T	DOMxRecent_LESUM	1721	-0.06967	0.05987	-0.187	0.04768	-1.164	0.2447	0.754	0.03943	0.01758
12	exm1044175	121570899	A	DOM	1753	-0.1514	0.2021	-0.5475	0.2446	-0.7494	0.4537	1	0.009341	0
12	exm1044175	121570899	A	POPULATION	1753	0.4866	0.04167	0.4049	0.5683	11.68	2.176e-30	1	0.009341	0
12	exm1044175	121570899	A	AGE	1753	0.0006809	0.001993	-0.003226	0.004588	0.3415	0.7327	1	0.009341	0
12	exm1044175	121570899	A	GENDER	1753	0.1693	0.04523	0.08063	0.2579	3.743	0.0001879	1	0.009341	0
12	exm1044175	121570899	A	Recent_LESUM	1753	0.165	0.01632	0.133	0.197	10.11	2.116e-23	1	0.009341	0
12	rs140031782:121604726:G:A	121604726	A	DOMxRecent_LESUM	1702	-0.08416	0.07245	-0.2261	0.05783	-1.162	0.2455	0.6358	0.0269	0.02967
12	rs28360442:121570940:G:C	121570940	C	DOM	1688	-0.2685	0.1212	-0.506	-0.03098	-2.216	0.02685	0.3997	0.02914	0.03846
12	rs28360442:121570940:G:C	121570940	C	POPULATION	1688	0.4763	0.04227	0.3935	0.5592	11.27	1.925e-28	0.3997	0.02914	0.03846
12	rs28360442:121570940:G:C	121570940	C	AGE	1688	3.88e-05	0.002018	-0.003916	0.003994	0.01923	0.9847	0.3997	0.02914	0.03846
12	rs28360442:121570940:G:C	121570940	C	GENDER	1688	0.1639	0.04567	0.07435	0.2534	3.588	0.0003429	0.3997	0.02914	0.03846
12	rs28360442:121570940:G:C	121570940	C	Recent_LESUM	1688	0.1636	0.01678	0.1307	0.1965	9.747	7.13e-22	0.3997	0.02914	0.03846
12	rs500930:121573997:T:C	121573997	T	DOMxRecent_LESUM	1686	-0.03782	0.0327	-0.1019	0.02627	-1.157	0.2476	0.01656	0.2544	0.03791
12	12:121571163:T:C	121571163	C	DOM	1745	NA	NA	NA	NA	NA	NA	1	0.0002761	0.004945
12	12:121571163:T:C	121571163	C	POPULATION	1745	NA	NA	NA	NA	NA	NA	1	0.0002761	0.004945
12	12:121571163:T:C	121571163	C	AGE	1745	NA	NA	NA	NA	NA	NA	1	0.0002761	0.004945
12	12:121571163:T:C	121571163	C	GENDER	1745	NA	NA	NA	NA	NA	NA	1	0.0002761	0.004945
12	12:121571163:T:C	121571163	C	Recent_LESUM	1745	NA	NA	NA	NA	NA	NA	1	0.0002761	0.004945
12	rs113760750:121618715:C:T	121618715	T	DOMxRecent_LESUM	1740	-0.05721	0.0499	-0.155	0.0406	-1.146	0.2518	1	0.05451	0.007143
12	rs3900976:121571221:C:T	121571221	T	DOM	1744	0.005135	0.1019	-0.1946	0.2049	0.05039	0.9598	0.5333	0.04031	0.004945
12	rs3900976:121571221:C:T	121571221	T	POPULATION	1744	0.484	0.04175	0.4022	0.5659	11.59	5.463e-30	0.5333	0.04031	0.004945
12	rs3900976:121571221:C:T	121571221	T	AGE	1744	0.0004319	0.001996	-0.00348	0.004344	0.2164	0.8287	0.5333	0.04031	0.004945
12	rs3900976:121571221:C:T	121571221	T	GENDER	1744	0.1658	0.04531	0.07696	0.2546	3.659	0.0002611	0.5333	0.04031	0.004945
12	rs3900976:121571221:C:T	121571221	T	Recent_LESUM	1744	0.1706	0.01691	0.1374	0.2037	10.09	2.755e-23	0.5333	0.04031	0.004945
12	rs373438932:121615397:A:G	121615397	G	DOMxRecent_LESUM	1732	0.1415	0.1237	-0.1011	0.384	1.143	0.2532	1	0.006392	0.01154
12	rs185272507:121571371:C:G	121571371	G	DOM	1752	NA	NA	NA	NA	NA	NA	1	0.0002749	0.0005495
12	rs185272507:121571371:C:G	121571371	G	POPULATION	1752	NA	NA	NA	NA	NA	NA	1	0.0002749	0.0005495
12	rs185272507:121571371:C:G	121571371	G	AGE	1752	NA	NA	NA	NA	NA	NA	1	0.0002749	0.0005495
12	rs185272507:121571371:C:G	121571371	G	GENDER	1752	NA	NA	NA	NA	NA	NA	1	0.0002749	0.0005495
12	rs185272507:121571371:C:G	121571371	G	Recent_LESUM	1752	NA	NA	NA	NA	NA	NA	1	0.0002749	0.0005495
12	rs2567990:121610411:A:G	121610411	A	DOMxRecent_LESUM	1722	-0.06892	0.06054	-0.1876	0.04973	-1.139	0.2551	0.7664	0.04108	0.01703
12	rs591874:121571465:C:A	121571465	C	DOM	1723	-0.03406	0.0566	-0.145	0.07688	-0.6017	0.5475	0.01995	0.2508	0.01648
12	rs591874:121571465:C:A	121571465	C	POPULATION	1723	0.493	0.04201	0.4107	0.5754	11.74	1.189e-30	0.01995	0.2508	0.01648
12	rs591874:121571465:C:A	121571465	C	AGE	1723	0.0005862	0.002006	-0.003345	0.004518	0.2922	0.7701	0.01995	0.2508	0.01648
12	rs591874:121571465:C:A	121571465	C	GENDER	1723	0.1665	0.04558	0.07717	0.2558	3.653	0.000267	0.01995	0.2508	0.01648
12	rs591874:121571465:C:A	121571465	C	Recent_LESUM	1723	0.1769	0.02246	0.1329	0.2209	7.876	5.942e-15	0.01995	0.2508	0.01648
12	rs2686385:121628027:T:C	121628027	C	DOMxRecent_LESUM	1691	-0.03731	0.03285	-0.1017	0.02707	-1.136	0.2562	0.003284	0.2258	0.03516
12	rs148807698:121571539:C:T	121571539	T	DOM	1752	-1.984	1.901	-5.709	1.741	-1.044	0.2967	1	0.0005498	0.0005495
12	rs148807698:121571539:C:T	121571539	T	POPULATION	1752	0.4882	0.04174	0.4064	0.57	11.7	1.767e-30	1	0.0005498	0.0005495
12	rs148807698:121571539:C:T	121571539	T	AGE	1752	0.000583	0.001995	-0.003327	0.004493	0.2922	0.7701	1	0.0005498	0.0005495
12	rs148807698:121571539:C:T	121571539	T	GENDER	1752	0.1689	0.04533	0.08005	0.2577	3.726	0.0002008	1	0.0005498	0.0005495
12	rs148807698:121571539:C:T	121571539	T	Recent_LESUM	1752	0.1625	0.0163	0.1306	0.1945	9.969	8.394e-23	1	0.0005498	0.0005495
12	rs56297690:121618568:C:G	121618568	G	DOMxRecent_LESUM	1743	-0.04901	0.04326	-0.1338	0.03578	-1.133	0.2574	0.3725	0.08702	0.005495
12	rs67691679:121571646:C:T	121571646	T	DOM	1743	0.06415	0.08857	-0.1094	0.2377	0.7243	0.469	0.3774	0.05718	0.005495
12	rs67691679:121571646:C:T	121571646	T	POPULATION	1743	0.4891	0.04191	0.407	0.5713	11.67	2.378e-30	0.3774	0.05718	0.005495
12	rs67691679:121571646:C:T	121571646	T	AGE	1743	0.0006018	0.002002	-0.003321	0.004525	0.3007	0.7637	0.3774	0.05718	0.005495
12	rs67691679:121571646:C:T	121571646	T	GENDER	1743	0.1664	0.04544	0.07729	0.2554	3.661	0.0002591	0.3774	0.05718	0.005495
12	rs67691679:121571646:C:T	121571646	T	Recent_LESUM	1743	0.168	0.01718	0.1343	0.2017	9.78	5.034e-22	0.3774	0.05718	0.005495
12	rs117509023:121593002:A:G	121593002	G	DOMxRecent_LESUM	1743	0.3225	0.2852	-0.2365	0.8815	1.131	0.2584	1	0.002211	0.006044
12	rs2393800:121571779:G:A	121571779	A	DOM	1744	0.005135	0.1019	-0.1946	0.2049	0.05039	0.9598	0.5333	0.04031	0.004945
12	rs2393800:121571779:G:A	121571779	A	POPULATION	1744	0.484	0.04175	0.4022	0.5659	11.59	5.463e-30	0.5333	0.04031	0.004945
12	rs2393800:121571779:G:A	121571779	A	AGE	1744	0.0004319	0.001996	-0.00348	0.004344	0.2164	0.8287	0.5333	0.04031	0.004945
12	rs2393800:121571779:G:A	121571779	A	GENDER	1744	0.1658	0.04531	0.07696	0.2546	3.659	0.0002611	0.5333	0.04031	0.004945
12	rs2393800:121571779:G:A	121571779	A	Recent_LESUM	1744	0.1706	0.01691	0.1374	0.2037	10.09	2.755e-23	0.5333	0.04031	0.004945
12	rs1183296:121573636:A:G	121573636	A	DOMxRecent_LESUM	1711	-0.03633	0.03229	-0.09962	0.02696	-1.125	0.2607	0.01092	0.2476	0.02363
12	rs183374345:121571804:G:A	121571804	A	DOM	1751	0.9402	0.5141	-0.06748	1.948	1.829	0.06761	1	0.00275	0.001099
12	rs183374345:121571804:G:A	121571804	A	POPULATION	1751	0.4844	0.04175	0.4026	0.5663	11.6	4.93e-30	1	0.00275	0.001099
12	rs183374345:121571804:G:A	121571804	A	AGE	1751	0.0005342	0.001995	-0.003376	0.004445	0.2678	0.7889	1	0.00275	0.001099
12	rs183374345:121571804:G:A	121571804	A	GENDER	1751	0.1688	0.0453	0.08003	0.2576	3.727	0.0002001	1	0.00275	0.001099
12	rs183374345:121571804:G:A	121571804	A	Recent_LESUM	1751	0.1653	0.01625	0.1335	0.1972	10.18	1.139e-23	1	0.00275	0.001099
12	rs208295:121600779:A:G	121600779	G	DOMxRecent_LESUM	1561	-0.05389	0.04854	-0.149	0.04124	-1.11	0.267	0.6988	0.06962	0.1121
12	12:121571828:A:T	121571828	T	DOM	1753	1.094	0.7763	-0.428	2.615	1.409	0.1591	1	0.0008242	0
12	12:121571828:A:T	121571828	T	POPULATION	1753	0.4873	0.04171	0.4056	0.5691	11.68	2.032e-30	1	0.0008242	0
12	12:121571828:A:T	121571828	T	AGE	1753	0.0005515	0.001993	-0.003355	0.004458	0.2767	0.782	1	0.0008242	0
12	12:121571828:A:T	121571828	T	GENDER	1753	0.1693	0.04528	0.0806	0.2581	3.74	0.0001898	1	0.0008242	0
12	12:121571828:A:T	121571828	T	Recent_LESUM	1753	0.1647	0.01623	0.1329	0.1965	10.15	1.488e-23	1	0.0008242	0
12	rs368489709:121602470:G:A	121602470	A	DOMxRecent_LESUM	1752	1.327	1.202	-1.029	3.684	1.104	0.2696	1	0.0005498	0.0005495
12	12:121571915:G:A	121571915	A	DOM	1751	-0.1459	0.8518	-1.815	1.524	-0.1713	0.864	1	0.0005501	0.001099
12	12:121571915:G:A	121571915	A	POPULATION	1751	0.4867	0.04178	0.4048	0.5685	11.65	2.98e-30	1	0.0005501	0.001099
12	12:121571915:G:A	121571915	A	AGE	1751	0.0005518	0.001997	-0.003362	0.004465	0.2764	0.7823	1	0.0005501	0.001099
12	12:121571915:G:A	121571915	A	GENDER	1751	0.1668	0.04534	0.07791	0.2556	3.678	0.0002418	1	0.0005501	0.001099
12	12:121571915:G:A	121571915	A	Recent_LESUM	1751	0.164	0.01625	0.1322	0.1959	10.1	2.492e-23	1	0.0005501	0.001099
12	rs7310821:121567185:C:T	121567185	T	DOMxRecent_LESUM	1733	-0.06542	0.05944	-0.1819	0.05109	-1.101	0.2712	0.2407	0.04194	0.01099
12	rs114701429:121572136:A:G	121572136	G	DOM	1751	NA	NA	NA	NA	NA	NA	1	0.000275	0.001099
12	rs114701429:121572136:A:G	121572136	G	POPULATION	1751	NA	NA	NA	NA	NA	NA	1	0.000275	0.001099
12	rs114701429:121572136:A:G	121572136	G	AGE	1751	NA	NA	NA	NA	NA	NA	1	0.000275	0.001099
12	rs114701429:121572136:A:G	121572136	G	GENDER	1751	NA	NA	NA	NA	NA	NA	1	0.000275	0.001099
12	rs114701429:121572136:A:G	121572136	G	Recent_LESUM	1751	NA	NA	NA	NA	NA	NA	1	0.000275	0.001099
12	12:121626605:C:A	121626605	A	DOMxRecent_LESUM	1750	1.136	1.043	-0.9079	3.179	1.089	0.2762	1	0.000826	0.002198
12	rs191927757:121572297:C:T	121572297	T	DOM	1742	-0.02272	0.2613	-0.5348	0.4894	-0.08695	0.9307	1	0.005254	0.006593
12	rs191927757:121572297:C:T	121572297	T	POPULATION	1742	0.4814	0.04192	0.3992	0.5636	11.48	1.812e-29	1	0.005254	0.006593
12	rs191927757:121572297:C:T	121572297	T	AGE	1742	0.000202	0.002001	-0.00372	0.004124	0.101	0.9196	1	0.005254	0.006593
12	rs191927757:121572297:C:T	121572297	T	GENDER	1742	0.1632	0.04538	0.07429	0.2522	3.597	0.0003309	1	0.005254	0.006593
12	rs191927757:121572297:C:T	121572297	T	Recent_LESUM	1742	0.1662	0.01649	0.1339	0.1985	10.08	2.88e-23	1	0.005254	0.006593
12	rs2686364:121634093:A:T	121634093	T	DOMxRecent_LESUM	1617	0.09178	0.0848	-0.07443	0.258	1.082	0.2793	1	0.01875	0.07692
12	rs112260002:121572345:T:C	121572345	C	DOM	1749	NA	NA	NA	NA	NA	NA	1	0.0002753	0.002198
12	rs112260002:121572345:T:C	121572345	C	POPULATION	1749	NA	NA	NA	NA	NA	NA	1	0.0002753	0.002198
12	rs112260002:121572345:T:C	121572345	C	AGE	1749	NA	NA	NA	NA	NA	NA	1	0.0002753	0.002198
12	rs112260002:121572345:T:C	121572345	C	GENDER	1749	NA	NA	NA	NA	NA	NA	1	0.0002753	0.002198
12	rs112260002:121572345:T:C	121572345	C	Recent_LESUM	1749	NA	NA	NA	NA	NA	NA	1	0.0002753	0.002198
12	rs369906318:121575925:C:T	121575925	T	DOMxRecent_LESUM	1729	-0.09335	0.08683	-0.2635	0.07683	-1.075	0.2825	1	0.01253	0.01319
12	rs182397877:121572623:G:C	121572623	C	DOM	1747	NA	NA	NA	NA	NA	NA	1	0.0002756	0.003297
12	rs182397877:121572623:G:C	121572623	C	POPULATION	1747	NA	NA	NA	NA	NA	NA	1	0.0002756	0.003297
12	rs182397877:121572623:G:C	121572623	C	AGE	1747	NA	NA	NA	NA	NA	NA	1	0.0002756	0.003297
12	rs182397877:121572623:G:C	121572623	C	GENDER	1747	NA	NA	NA	NA	NA	NA	1	0.0002756	0.003297
12	rs182397877:121572623:G:C	121572623	C	Recent_LESUM	1747	NA	NA	NA	NA	NA	NA	1	0.0002756	0.003297
12	rs10849850:121589462:A:G	121589462	G	DOMxRecent_LESUM	1741	-0.06313	0.0589	-0.1786	0.05231	-1.072	0.284	0.5475	0.04148	0.006593
12	rs149332019:121572909:C:T	121572909	T	DOM	1749	NA	NA	NA	NA	NA	NA	1	0.0002753	0.002198
12	rs149332019:121572909:C:T	121572909	T	POPULATION	1749	NA	NA	NA	NA	NA	NA	1	0.0002753	0.002198
12	rs149332019:121572909:C:T	121572909	T	AGE	1749	NA	NA	NA	NA	NA	NA	1	0.0002753	0.002198
12	rs149332019:121572909:C:T	121572909	T	GENDER	1749	NA	NA	NA	NA	NA	NA	1	0.0002753	0.002198
12	rs149332019:121572909:C:T	121572909	T	Recent_LESUM	1749	NA	NA	NA	NA	NA	NA	1	0.0002753	0.002198
12	rs685019:121570476:A:G	121570476	A	DOMxRecent_LESUM	1722	-0.03448	0.03219	-0.09756	0.02861	-1.071	0.2843	0.0233	0.2506	0.01758
12	rs2859405:121572910:A:G	121572910	A	DOM	1751	NA	NA	NA	NA	NA	NA	1	0.000275	0.001099
12	rs2859405:121572910:A:G	121572910	A	POPULATION	1751	NA	NA	NA	NA	NA	NA	1	0.000275	0.001099
12	rs2859405:121572910:A:G	121572910	A	AGE	1751	NA	NA	NA	NA	NA	NA	1	0.000275	0.001099
12	rs2859405:121572910:A:G	121572910	A	GENDER	1751	NA	NA	NA	NA	NA	NA	1	0.000275	0.001099
12	rs2859405:121572910:A:G	121572910	A	Recent_LESUM	1751	NA	NA	NA	NA	NA	NA	1	0.000275	0.001099
12	rs74892325:121633282:C:T	121633282	T	DOMxRecent_LESUM	1736	-0.05325	0.04972	-0.1507	0.04419	-1.071	0.2843	0.8295	0.05771	0.00989
12	rs2859406:121573090:A:G	121573090	A	DOM	1751	NA	NA	NA	NA	NA	NA	1	0.000275	0.001099
12	rs2859406:121573090:A:G	121573090	A	POPULATION	1751	NA	NA	NA	NA	NA	NA	1	0.000275	0.001099
12	rs2859406:121573090:A:G	121573090	A	AGE	1751	NA	NA	NA	NA	NA	NA	1	0.000275	0.001099
12	rs2859406:121573090:A:G	121573090	A	GENDER	1751	NA	NA	NA	NA	NA	NA	1	0.000275	0.001099
12	rs2859406:121573090:A:G	121573090	A	Recent_LESUM	1751	NA	NA	NA	NA	NA	NA	1	0.000275	0.001099
12	rs501167:121574089:A:G	121574089	A	DOMxRecent_LESUM	1718	-0.03439	0.0322	-0.09749	0.02872	-1.068	0.2857	0.01947	0.2504	0.02033
12	rs117048777:121573621:C:T	121573621	T	DOM	1715	-0.09858	0.09032	-0.2756	0.07844	-1.092	0.2752	1	0.05418	0.02143
12	rs117048777:121573621:C:T	121573621	T	POPULATION	1715	0.489	0.04219	0.4063	0.5717	11.59	5.824e-30	1	0.05418	0.02143
12	rs117048777:121573621:C:T	121573621	T	AGE	1715	0.0004309	0.002015	-0.003519	0.004381	0.2138	0.8307	1	0.05418	0.02143
12	rs117048777:121573621:C:T	121573621	T	GENDER	1715	0.168	0.04581	0.07819	0.2577	3.667	0.0002531	1	0.05418	0.02143
12	rs117048777:121573621:C:T	121573621	T	Recent_LESUM	1715	0.157	0.01763	0.1224	0.1915	8.903	1.36e-18	1	0.05418	0.02143
12	rs117786959:121563169:G:A	121563169	A	DOMxRecent_LESUM	1685	0.1607	0.151	-0.1353	0.4567	1.064	0.2875	1	0.006579	0.03956
12	rs1183296:121573636:A:G	121573636	A	DOM	1711	-0.0282	0.05701	-0.1399	0.08353	-0.4946	0.6209	0.01092	0.2476	0.02363
12	rs1183296:121573636:A:G	121573636	A	POPULATION	1711	0.494	0.04228	0.4111	0.5769	11.68	2.151e-30	0.01092	0.2476	0.02363
12	rs1183296:121573636:A:G	121573636	A	AGE	1711	0.0005841	0.002016	-0.003367	0.004535	0.2897	0.7721	0.01092	0.2476	0.02363
12	rs1183296:121573636:A:G	121573636	A	GENDER	1711	0.1655	0.04593	0.07552	0.2556	3.604	0.0003221	0.01092	0.2476	0.02363
12	rs1183296:121573636:A:G	121573636	A	Recent_LESUM	1711	0.1769	0.02252	0.1327	0.221	7.854	7.077e-15	0.01092	0.2476	0.02363
12	rs591874:121571465:C:A	121571465	C	DOMxRecent_LESUM	1723	-0.03405	0.03213	-0.09702	0.02893	-1.06	0.2895	0.01995	0.2508	0.01648
12	rs500930:121573997:T:C	121573997	T	DOM	1686	-0.01934	0.05745	-0.1319	0.09326	-0.3366	0.7365	0.01656	0.2544	0.03791
12	rs500930:121573997:T:C	121573997	T	POPULATION	1686	0.4896	0.04266	0.406	0.5732	11.48	2.095e-29	0.01656	0.2544	0.03791
12	rs500930:121573997:T:C	121573997	T	AGE	1686	0.0005472	0.002033	-0.003438	0.004532	0.2691	0.7879	0.01656	0.2544	0.03791
12	rs500930:121573997:T:C	121573997	T	GENDER	1686	0.1714	0.04613	0.081	0.2618	3.716	0.000209	0.01656	0.2544	0.03791
12	rs500930:121573997:T:C	121573997	T	Recent_LESUM	1686	0.1835	0.02281	0.1388	0.2282	8.046	1.606e-15	0.01656	0.2544	0.03791
12	rs208292:121596191:A:G	121596191	G	DOMxRecent_LESUM	1723	-0.06266	0.05913	-0.1785	0.05324	-1.06	0.2895	0.5504	0.0419	0.01648
12	rs501167:121574089:A:G	121574089	A	DOM	1718	-0.0328	0.05677	-0.1441	0.07847	-0.5778	0.5635	0.01947	0.2504	0.02033
12	rs501167:121574089:A:G	121574089	A	POPULATION	1718	0.4929	0.04212	0.4103	0.5755	11.7	1.76e-30	0.01947	0.2504	0.02033
12	rs501167:121574089:A:G	121574089	A	AGE	1718	0.0005926	0.002011	-0.003348	0.004534	0.2947	0.7682	0.01947	0.2504	0.02033
12	rs501167:121574089:A:G	121574089	A	GENDER	1718	0.1659	0.04569	0.07638	0.2555	3.632	0.00029	0.01947	0.2504	0.02033
12	rs501167:121574089:A:G	121574089	A	Recent_LESUM	1718	0.177	0.02251	0.1329	0.2211	7.865	6.488e-15	0.01947	0.2504	0.02033
12	rs10849849:121586395:A:G	121586395	G	DOMxRecent_LESUM	1745	-0.06232	0.05883	-0.1776	0.05298	-1.059	0.2896	0.5469	0.04139	0.004396
12	rs145984668:121574335:G:A	121574335	A	DOM	1753	NA	NA	NA	NA	NA	NA	1	0.0002747	0
12	rs145984668:121574335:G:A	121574335	A	POPULATION	1753	NA	NA	NA	NA	NA	NA	1	0.0002747	0
12	rs145984668:121574335:G:A	121574335	A	AGE	1753	NA	NA	NA	NA	NA	NA	1	0.0002747	0
12	rs145984668:121574335:G:A	121574335	A	GENDER	1753	NA	NA	NA	NA	NA	NA	1	0.0002747	0
12	rs145984668:121574335:G:A	121574335	A	Recent_LESUM	1753	NA	NA	NA	NA	NA	NA	1	0.0002747	0
12	rs7309886:121563267:T:A	121563267	A	DOMxRecent_LESUM	1725	-0.03392	0.03211	-0.09686	0.02903	-1.056	0.2911	0.01176	0.25	0.01538
12	rs35076950:121574410:C:T	121574410	T	DOM	1746	0.05944	0.08844	-0.1139	0.2328	0.6721	0.5016	0.3797	0.05736	0.003846
12	rs35076950:121574410:C:T	121574410	T	POPULATION	1746	0.4872	0.04187	0.4052	0.5693	11.64	3.431e-30	0.3797	0.05736	0.003846
12	rs35076950:121574410:C:T	121574410	T	AGE	1746	0.000505	0.002	-0.003414	0.004424	0.2526	0.8006	0.3797	0.05736	0.003846
12	rs35076950:121574410:C:T	121574410	T	GENDER	1746	0.1686	0.0454	0.07957	0.2575	3.713	0.0002116	0.3797	0.05736	0.003846
12	rs35076950:121574410:C:T	121574410	T	Recent_LESUM	1746	0.1679	0.01718	0.1342	0.2016	9.774	5.279e-22	0.3797	0.05736	0.003846
12	rs208284:121563016:C:T	121563016	C	DOMxRecent_LESUM	1727	-0.03329	0.03207	-0.09615	0.02957	-1.038	0.2994	0.01416	0.2508	0.01429
12	rs141624289:121574472:T:A	121574472	0	DOM	1753	NA	NA	NA	NA	NA	NA	1	0	0
12	rs141624289:121574472:T:A	121574472	0	POPULATION	1753	NA	NA	NA	NA	NA	NA	1	0	0
12	rs141624289:121574472:T:A	121574472	0	AGE	1753	NA	NA	NA	NA	NA	NA	1	0	0
12	rs141624289:121574472:T:A	121574472	0	GENDER	1753	NA	NA	NA	NA	NA	NA	1	0	0
12	rs141624289:121574472:T:A	121574472	0	Recent_LESUM	1753	NA	NA	NA	NA	NA	NA	1	0	0
12	exm1044272	121622304	C	DOMxRecent_LESUM	1753	0.03462	0.03342	-0.03088	0.1001	1.036	0.3004	0.7644	0.1942	0
12	12:121574537:C:A	121574537	A	DOM	1752	NA	NA	NA	NA	NA	NA	1	0.0002749	0.0005495
12	12:121574537:C:A	121574537	A	POPULATION	1752	NA	NA	NA	NA	NA	NA	1	0.0002749	0.0005495
12	12:121574537:C:A	121574537	A	AGE	1752	NA	NA	NA	NA	NA	NA	1	0.0002749	0.0005495
12	12:121574537:C:A	121574537	A	GENDER	1752	NA	NA	NA	NA	NA	NA	1	0.0002749	0.0005495
12	12:121574537:C:A	121574537	A	Recent_LESUM	1752	NA	NA	NA	NA	NA	NA	1	0.0002749	0.0005495
12	rs67881993:121565950:G:T	121565950	T	DOMxRecent_LESUM	1709	-0.06222	0.06014	-0.1801	0.05565	-1.035	0.301	0.2349	0.04195	0.02418
12	rs112542334:121574574:C:T	121574574	0	DOM	1749	NA	NA	NA	NA	NA	NA	1	0	0.002198
12	rs112542334:121574574:C:T	121574574	0	POPULATION	1749	NA	NA	NA	NA	NA	NA	1	0	0.002198
12	rs112542334:121574574:C:T	121574574	0	AGE	1749	NA	NA	NA	NA	NA	NA	1	0	0.002198
12	rs112542334:121574574:C:T	121574574	0	GENDER	1749	NA	NA	NA	NA	NA	NA	1	0	0.002198
12	rs112542334:121574574:C:T	121574574	0	Recent_LESUM	1749	NA	NA	NA	NA	NA	NA	1	0	0.002198
12	rs657172:121568874:G:A	121568874	G	DOMxRecent_LESUM	1716	-0.06002	0.05811	-0.1739	0.05386	-1.033	0.3018	0.4603	0.05104	0.02033
12	12:121574865:G:A	121574865	A	DOM	1748	-2.792	1.901	-6.518	0.9348	-1.468	0.1422	1	0.000551	0.002747
12	12:121574865:G:A	121574865	A	POPULATION	1748	0.4851	0.04181	0.4032	0.567	11.6	4.907e-30	1	0.000551	0.002747
12	12:121574865:G:A	121574865	A	AGE	1748	0.0004807	0.002	-0.00344	0.004401	0.2403	0.8101	1	0.000551	0.002747
12	12:121574865:G:A	121574865	A	GENDER	1748	0.1657	0.04533	0.07684	0.2545	3.655	0.0002648	1	0.000551	0.002747
12	12:121574865:G:A	121574865	A	Recent_LESUM	1748	0.1638	0.01624	0.132	0.1957	10.09	2.663e-23	1	0.000551	0.002747
12	rs28969465:121568896:A:G	121568896	G	DOMxRecent_LESUM	1718	-0.05959	0.05822	-0.1737	0.05453	-1.023	0.3062	0.4561	0.0507	0.01923
12	rs190004504:121574905:G:C	121574905	C	DOM	1752	NA	NA	NA	NA	NA	NA	1	0.0002749	0.0005495
12	rs190004504:121574905:G:C	121574905	C	POPULATION	1752	NA	NA	NA	NA	NA	NA	1	0.0002749	0.0005495
12	rs190004504:121574905:G:C	121574905	C	AGE	1752	NA	NA	NA	NA	NA	NA	1	0.0002749	0.0005495
12	rs190004504:121574905:G:C	121574905	C	GENDER	1752	NA	NA	NA	NA	NA	NA	1	0.0002749	0.0005495
12	rs190004504:121574905:G:C	121574905	C	Recent_LESUM	1752	NA	NA	NA	NA	NA	NA	1	0.0002749	0.0005495
12	rs208280:121561052:C:T	121561052	C	DOMxRecent_LESUM	1726	-0.03264	0.03208	-0.09552	0.03024	-1.017	0.3091	0.01417	0.251	0.01484
12	rs11065447:121574982:G:A	121574982	A	DOM	1753	NA	NA	NA	NA	NA	NA	1	0.0002747	0
12	rs11065447:121574982:G:A	121574982	A	POPULATION	1753	NA	NA	NA	NA	NA	NA	1	0.0002747	0
12	rs11065447:121574982:G:A	121574982	A	AGE	1753	NA	NA	NA	NA	NA	NA	1	0.0002747	0
12	rs11065447:121574982:G:A	121574982	A	GENDER	1753	NA	NA	NA	NA	NA	NA	1	0.0002747	0
12	rs11065447:121574982:G:A	121574982	A	Recent_LESUM	1753	NA	NA	NA	NA	NA	NA	1	0.0002747	0
12	rs373833096:121634207:G:A	121634207	A	DOMxRecent_LESUM	1730	0.127	0.1258	-0.1196	0.3736	1.009	0.3131	1	0.006121	0.01264
12	rs144847890:121575830:G:A	121575830	A	DOM	1732	0.5526	0.3101	-0.0551	1.16	1.782	0.07488	1	0.005284	0.01209
12	rs144847890:121575830:G:A	121575830	A	POPULATION	1732	0.4846	0.04211	0.4021	0.5671	11.51	1.4e-29	1	0.005284	0.01209
12	rs144847890:121575830:G:A	121575830	A	AGE	1732	0.0006563	0.002007	-0.003278	0.004591	0.3269	0.7438	1	0.005284	0.01209
12	rs144847890:121575830:G:A	121575830	A	GENDER	1732	0.1622	0.04562	0.07277	0.2516	3.555	0.0003881	1	0.005284	0.01209
12	rs144847890:121575830:G:A	121575830	A	Recent_LESUM	1732	0.172	0.01653	0.1396	0.2044	10.4	1.247e-24	1	0.005284	0.01209
12	12:121588341:G:A	121588341	A	DOMxRecent_LESUM	1735	-0.3245	0.3263	-0.9641	0.3151	-0.9944	0.3202	1	0.00222	0.00989
12	rs560422:121575924:G:A	121575924	G	DOM	1740	-0.01468	0.07494	-0.1616	0.1322	-0.1959	0.8447	0.8838	0.08827	0.007143
12	rs560422:121575924:G:A	121575924	G	POPULATION	1740	0.4803	0.0419	0.3981	0.5624	11.46	2.268e-29	0.8838	0.08827	0.007143
12	rs560422:121575924:G:A	121575924	G	AGE	1740	0.0006732	0.002004	-0.003255	0.004601	0.3359	0.737	0.8838	0.08827	0.007143
12	rs560422:121575924:G:A	121575924	G	GENDER	1740	0.1667	0.04545	0.07761	0.2558	3.668	0.0002521	0.8838	0.08827	0.007143
12	rs560422:121575924:G:A	121575924	G	Recent_LESUM	1740	0.1716	0.01779	0.1368	0.2065	9.647	1.735e-21	0.8838	0.08827	0.007143
12	rs10849851:121596644:A:G	121596644	G	DOMxRecent_LESUM	1727	-0.0583	0.05916	-0.1743	0.05765	-0.9855	0.3245	0.5459	0.04153	0.01429
12	rs369906318:121575925:C:T	121575925	T	DOM	1729	0.0654	0.1806	-0.2886	0.4194	0.3621	0.7173	1	0.01253	0.01319
12	rs369906318:121575925:C:T	121575925	T	POPULATION	1729	0.4872	0.04203	0.4048	0.5696	11.59	5.747e-30	1	0.01253	0.01319
12	rs369906318:121575925:C:T	121575925	T	AGE	1729	0.0005778	0.002012	-0.003367	0.004522	0.2871	0.7741	1	0.01253	0.01319
12	rs369906318:121575925:C:T	121575925	T	GENDER	1729	0.1541	0.04553	0.06487	0.2433	3.385	0.0007282	1	0.01253	0.01319
12	rs369906318:121575925:C:T	121575925	T	Recent_LESUM	1729	0.1702	0.01659	0.1377	0.2027	10.26	5.108e-24	1	0.01253	0.01319
12	rs2393799:121570012:C:T	121570012	T	DOMxRecent_LESUM	1683	-0.03173	0.03269	-0.09581	0.03235	-0.9705	0.3319	0.0749	0.2376	0.04011
12	rs7959194:121575987:G:A	121575987	A	DOM	1742	-0.01716	0.07489	-0.1639	0.1296	-0.2292	0.8188	0.8838	0.08817	0.006044
12	rs7959194:121575987:G:A	121575987	A	POPULATION	1742	0.481	0.04186	0.399	0.5631	11.49	1.654e-29	0.8838	0.08817	0.006044
12	rs7959194:121575987:G:A	121575987	A	AGE	1742	0.0006346	0.002002	-0.00329	0.004559	0.3169	0.7514	0.8838	0.08817	0.006044
12	rs7959194:121575987:G:A	121575987	A	GENDER	1742	0.1672	0.04539	0.07819	0.2561	3.683	0.0002379	0.8838	0.08817	0.006044
12	rs7959194:121575987:G:A	121575987	A	Recent_LESUM	1742	0.1719	0.01777	0.1371	0.2067	9.676	1.329e-21	0.8838	0.08817	0.006044
12	rs641940:121567912:C:T	121567912	C	DOMxRecent_LESUM	1729	-0.03534	0.0365	-0.1069	0.0362	-0.9682	0.3331	0.7032	0.145	0.01319
12	rs78430762:121576444:G:A	121576444	0	DOM	1745	NA	NA	NA	NA	NA	NA	1	0	0.004945
12	rs78430762:121576444:G:A	121576444	0	POPULATION	1745	NA	NA	NA	NA	NA	NA	1	0	0.004945
12	rs78430762:121576444:G:A	121576444	0	AGE	1745	NA	NA	NA	NA	NA	NA	1	0	0.004945
12	rs78430762:121576444:G:A	121576444	0	GENDER	1745	NA	NA	NA	NA	NA	NA	1	0	0.004945
12	rs78430762:121576444:G:A	121576444	0	Recent_LESUM	1745	NA	NA	NA	NA	NA	NA	1	0	0.004945
12	exm1044230	121605373	A	DOMxRecent_LESUM	1753	0.0847	0.08977	-0.09125	0.2606	0.9435	0.3455	1	0.01869	0.0005495
12	rs144700257:121576447:G:A	121576447	A	DOM	1752	NA	NA	NA	NA	NA	NA	1	0.0002749	0.0005495
12	rs144700257:121576447:G:A	121576447	A	POPULATION	1752	NA	NA	NA	NA	NA	NA	1	0.0002749	0.0005495
12	rs144700257:121576447:G:A	121576447	A	AGE	1752	NA	NA	NA	NA	NA	NA	1	0.0002749	0.0005495
12	rs144700257:121576447:G:A	121576447	A	GENDER	1752	NA	NA	NA	NA	NA	NA	1	0.0002749	0.0005495
12	rs144700257:121576447:G:A	121576447	A	Recent_LESUM	1752	NA	NA	NA	NA	NA	NA	1	0.0002749	0.0005495
12	exm1044214	121603240	A	DOMxRecent_LESUM	1753	-0.4825	0.5126	-1.487	0.5222	-0.9413	0.3467	1	0.001099	0
12	rs375299566:121576586:C:T	121576586	0	DOM	1753	NA	NA	NA	NA	NA	NA	1	0	0
12	rs375299566:121576586:C:T	121576586	0	POPULATION	1753	NA	NA	NA	NA	NA	NA	1	0	0
12	rs375299566:121576586:C:T	121576586	0	AGE	1753	NA	NA	NA	NA	NA	NA	1	0	0
12	rs375299566:121576586:C:T	121576586	0	GENDER	1753	NA	NA	NA	NA	NA	NA	1	0	0
12	rs375299566:121576586:C:T	121576586	0	Recent_LESUM	1753	NA	NA	NA	NA	NA	NA	1	0	0
12	12:121600618:C:T	121600618	T	DOMxRecent_LESUM	1747	-0.863	0.9186	-2.663	0.9375	-0.9394	0.3476	1	0.001932	0.004396
12	rs656612:121576652:C:A	121576652	C	DOM	1721	-0.03188	0.05645	-0.1425	0.07876	-0.5647	0.5723	0.008552	0.2718	0.01758
12	rs656612:121576652:C:A	121576652	C	POPULATION	1721	0.4949	0.042	0.4126	0.5772	11.78	7.063e-31	0.008552	0.2718	0.01758
12	rs656612:121576652:C:A	121576652	C	AGE	1721	0.0007116	0.002006	-0.003221	0.004644	0.3547	0.7229	0.008552	0.2718	0.01758
12	rs656612:121576652:C:A	121576652	C	GENDER	1721	0.166	0.04562	0.07654	0.2554	3.638	0.0002834	0.008552	0.2718	0.01758
12	rs656612:121576652:C:A	121576652	C	Recent_LESUM	1721	0.1862	0.02308	0.141	0.2315	8.071	1.302e-15	0.008552	0.2718	0.01758
12	rs28360458:121622024:G:A	121622024	A	DOMxRecent_LESUM	1753	0.04059	0.04386	-0.04538	0.1266	0.9255	0.3549	0.4815	0.09203	0
12	rs111935452:121576893:T:C	121576893	C	DOM	1749	NA	NA	NA	NA	NA	NA	1	0.0002753	0.002198
12	rs111935452:121576893:T:C	121576893	C	POPULATION	1749	NA	NA	NA	NA	NA	NA	1	0.0002753	0.002198
12	rs111935452:121576893:T:C	121576893	C	AGE	1749	NA	NA	NA	NA	NA	NA	1	0.0002753	0.002198
12	rs111935452:121576893:T:C	121576893	C	GENDER	1749	NA	NA	NA	NA	NA	NA	1	0.0002753	0.002198
12	rs111935452:121576893:T:C	121576893	C	Recent_LESUM	1749	NA	NA	NA	NA	NA	NA	1	0.0002753	0.002198
12	rs117629432:121561406:C:T	121561406	T	DOMxRecent_LESUM	1662	-0.1707	0.1845	-0.5323	0.1909	-0.9252	0.355	1	0.007255	0.0533
12	rs657995:121576992:G:C	121576992	C	DOM	1731	-0.09692	0.07585	-0.2456	0.05174	-1.278	0.2015	0.8762	0.08287	0.01209
12	rs657995:121576992:G:C	121576992	C	POPULATION	1731	0.4915	0.04194	0.4093	0.5737	11.72	1.409e-30	0.8762	0.08287	0.01209
12	rs657995:121576992:G:C	121576992	C	AGE	1731	0.0007498	0.002007	-0.003184	0.004683	0.3736	0.7088	0.8762	0.08287	0.01209
12	rs657995:121576992:G:C	121576992	C	GENDER	1731	0.1661	0.04557	0.0768	0.2554	3.645	0.0002749	0.8762	0.08287	0.01209
12	rs657995:121576992:G:C	121576992	C	Recent_LESUM	1731	0.1616	0.018	0.1263	0.1968	8.976	7.166e-19	0.8762	0.08287	0.01209
12	rs150561863:121628339:G:A	121628339	A	DOMxRecent_LESUM	1730	-0.875	0.9507	-2.738	0.9884	-0.9204	0.3575	1	0.001393	0.01374
12	rs77593826:121577218:C:T	121577218	T	DOM	1740	-0.743	0.8524	-2.414	0.9276	-0.8716	0.3835	1	0.0005534	0.007143
12	rs77593826:121577218:C:T	121577218	T	POPULATION	1740	0.4846	0.04198	0.4023	0.5668	11.54	9.563e-30	1	0.0005534	0.007143
12	rs77593826:121577218:C:T	121577218	T	AGE	1740	0.0006117	0.002003	-0.003314	0.004537	0.3054	0.7601	1	0.0005534	0.007143
12	rs77593826:121577218:C:T	121577218	T	GENDER	1740	0.1678	0.0455	0.07859	0.257	3.687	0.0002337	1	0.0005534	0.007143
12	rs77593826:121577218:C:T	121577218	T	Recent_LESUM	1740	0.1647	0.01629	0.1327	0.1966	10.11	2.272e-23	1	0.0005534	0.007143
12	rs141707772:121631392:G:A	121631392	A	DOMxRecent_LESUM	1725	-0.09752	0.1071	-0.3073	0.1123	-0.9109	0.3625	1	0.007533	0.01538
12	rs669547:121577284:T:C	121577284	C	DOM	1732	-0.09325	0.07571	-0.2416	0.05513	-1.232	0.2182	0.7582	0.08338	0.01154
12	rs669547:121577284:T:C	121577284	C	POPULATION	1732	0.4916	0.04192	0.4094	0.5737	11.73	1.297e-30	0.7582	0.08338	0.01154
12	rs669547:121577284:T:C	121577284	C	AGE	1732	0.0007483	0.002006	-0.003184	0.004681	0.373	0.7092	0.7582	0.08338	0.01154
12	rs669547:121577284:T:C	121577284	C	GENDER	1732	0.1655	0.04551	0.07631	0.2547	3.637	0.0002843	0.7582	0.08338	0.01154
12	rs669547:121577284:T:C	121577284	C	Recent_LESUM	1732	0.1616	0.018	0.1264	0.1969	8.982	6.778e-19	0.7582	0.08338	0.01154
12	rs182839546:121583752:G:A	121583752	A	DOMxRecent_LESUM	1729	0.9489	1.043	-1.095	2.992	0.9101	0.3629	1	0.0008357	0.01374
12	12:121577496:C:T	121577496	T	DOM	1747	NA	NA	NA	NA	NA	NA	1	0.0002756	0.003297
12	12:121577496:C:T	121577496	T	POPULATION	1747	NA	NA	NA	NA	NA	NA	1	0.0002756	0.003297
12	12:121577496:C:T	121577496	T	AGE	1747	NA	NA	NA	NA	NA	NA	1	0.0002756	0.003297
12	12:121577496:C:T	121577496	T	GENDER	1747	NA	NA	NA	NA	NA	NA	1	0.0002756	0.003297
12	12:121577496:C:T	121577496	T	Recent_LESUM	1747	NA	NA	NA	NA	NA	NA	1	0.0002756	0.003297
12	rs1653625:121622885:C:A	121622885	A	DOMxRecent_LESUM	1260	-0.03485	0.03832	-0.1099	0.04025	-0.9095	0.3633	1	0.2837	0.2824
12	rs1169714:121577612:A:G	121577612	G	DOM	1729	-0.09948	0.07629	-0.249	0.05003	-1.304	0.1924	0.8755	0.08213	0.01319
12	rs1169714:121577612:A:G	121577612	G	POPULATION	1729	0.4904	0.04197	0.4082	0.5727	11.69	2.052e-30	0.8755	0.08213	0.01319
12	rs1169714:121577612:A:G	121577612	G	AGE	1729	0.0008055	0.002008	-0.003131	0.004742	0.4011	0.6884	0.8755	0.08213	0.01319
12	rs1169714:121577612:A:G	121577612	G	GENDER	1729	0.1657	0.04561	0.07633	0.2551	3.633	0.0002879	0.8755	0.08213	0.01319
12	rs1169714:121577612:A:G	121577612	G	Recent_LESUM	1729	0.1615	0.018	0.1263	0.1968	8.975	7.24e-19	0.8755	0.08213	0.01319
12	12:121624411:G:A	121624411	A	DOMxRecent_LESUM	1737	0.1226	0.1349	-0.1418	0.387	0.9085	0.3637	1	0.004712	0.008791
12	rs111667701:121577634:T:C	121577634	0	DOM	1751	NA	NA	NA	NA	NA	NA	1	0	0.001099
12	rs111667701:121577634:T:C	121577634	0	POPULATION	1751	NA	NA	NA	NA	NA	NA	1	0	0.001099
12	rs111667701:121577634:T:C	121577634	0	AGE	1751	NA	NA	NA	NA	NA	NA	1	0	0.001099
12	rs111667701:121577634:T:C	121577634	0	GENDER	1751	NA	NA	NA	NA	NA	NA	1	0	0.001099
12	rs111667701:121577634:T:C	121577634	0	Recent_LESUM	1751	NA	NA	NA	NA	NA	NA	1	0	0.001099
12	12:121571828:A:T	121571828	T	DOMxRecent_LESUM	1753	-0.5444	0.6014	-1.723	0.6344	-0.9052	0.3655	1	0.0008242	0
12	rs11065449:121577703:G:T	121577703	T	DOM	1753	NA	NA	NA	NA	NA	NA	1	0.0002747	0
12	rs11065449:121577703:G:T	121577703	T	POPULATION	1753	NA	NA	NA	NA	NA	NA	1	0.0002747	0
12	rs11065449:121577703:G:T	121577703	T	AGE	1753	NA	NA	NA	NA	NA	NA	1	0.0002747	0
12	rs11065449:121577703:G:T	121577703	T	GENDER	1753	NA	NA	NA	NA	NA	NA	1	0.0002747	0
12	rs11065449:121577703:G:T	121577703	T	Recent_LESUM	1753	NA	NA	NA	NA	NA	NA	1	0.0002747	0
12	12:121600720:A:G	121600720	G	DOMxRecent_LESUM	1737	-0.5432	0.6012	-1.722	0.6352	-0.9035	0.3664	1	0.0008315	0.008791
12	12:121577772:C:T	121577772	T	DOM	1753	NA	NA	NA	NA	NA	NA	1	0.0002747	0
12	12:121577772:C:T	121577772	T	POPULATION	1753	NA	NA	NA	NA	NA	NA	1	0.0002747	0
12	12:121577772:C:T	121577772	T	AGE	1753	NA	NA	NA	NA	NA	NA	1	0.0002747	0
12	12:121577772:C:T	121577772	T	GENDER	1753	NA	NA	NA	NA	NA	NA	1	0.0002747	0
12	12:121577772:C:T	121577772	T	Recent_LESUM	1753	NA	NA	NA	NA	NA	NA	1	0.0002747	0
12	rs208291:121594170:G:A	121594170	A	DOMxRecent_LESUM	1735	-0.03848	0.04299	-0.1227	0.04578	-0.8952	0.3708	0.8838	0.08851	0.00989
12	rs671684:121577778:G:A	121577778	A	DOM	1732	-0.03299	0.05632	-0.1434	0.07739	-0.5858	0.5581	0.01071	0.2738	0.01154
12	rs671684:121577778:G:A	121577778	A	POPULATION	1732	0.4908	0.04189	0.4087	0.5729	11.72	1.463e-30	0.01071	0.2738	0.01154
12	rs671684:121577778:G:A	121577778	A	AGE	1732	0.0009061	0.002004	-0.003021	0.004834	0.4522	0.6512	0.01071	0.2738	0.01154
12	rs671684:121577778:G:A	121577778	A	GENDER	1732	0.1662	0.04548	0.07701	0.2553	3.653	0.0002669	0.01071	0.2738	0.01154
12	rs671684:121577778:G:A	121577778	A	Recent_LESUM	1732	0.1861	0.02309	0.1408	0.2313	8.06	1.41e-15	0.01071	0.2738	0.01154
12	rs11065475:121630438:A:G	121630438	G	DOMxRecent_LESUM	1699	0.03133	0.03517	-0.0376	0.1003	0.8908	0.3731	0.2117	0.1584	0.03077
12	rs672140:121577847:T:C	121577847	C	DOM	1731	-0.09692	0.07585	-0.2456	0.05174	-1.278	0.2015	0.8762	0.08287	0.01209
12	rs672140:121577847:T:C	121577847	C	POPULATION	1731	0.4915	0.04194	0.4093	0.5737	11.72	1.409e-30	0.8762	0.08287	0.01209
12	rs672140:121577847:T:C	121577847	C	AGE	1731	0.0007498	0.002007	-0.003184	0.004683	0.3736	0.7088	0.8762	0.08287	0.01209
12	rs672140:121577847:T:C	121577847	C	GENDER	1731	0.1661	0.04557	0.0768	0.2554	3.645	0.0002749	0.8762	0.08287	0.01209
12	rs672140:121577847:T:C	121577847	C	Recent_LESUM	1731	0.1616	0.018	0.1263	0.1968	8.976	7.166e-19	0.8762	0.08287	0.01209
12	rs190833971:121588752:A:G	121588752	G	DOMxRecent_LESUM	1751	-0.205	0.2318	-0.6592	0.2492	-0.8845	0.3765	1	0.001925	0.001099
12	rs510660:121577892:C:T	121577892	T	DOM	1733	-0.09379	0.0756	-0.242	0.05439	-1.241	0.2149	1	0.08389	0.01099
12	rs510660:121577892:C:T	121577892	T	POPULATION	1733	0.4914	0.04189	0.4093	0.5735	11.73	1.248e-30	1	0.08389	0.01099
12	rs510660:121577892:C:T	121577892	T	AGE	1733	0.0007525	0.002006	-0.003179	0.004683	0.3752	0.7076	1	0.08389	0.01099
12	rs510660:121577892:C:T	121577892	T	GENDER	1733	0.1658	0.04547	0.07668	0.2549	3.646	0.0002737	1	0.08389	0.01099
12	rs510660:121577892:C:T	121577892	T	Recent_LESUM	1733	0.1616	0.01799	0.1264	0.1969	8.985	6.612e-19	1	0.08389	0.01099
12	rs61953396:121600738:A:G	121600738	G	DOMxRecent_LESUM	1704	0.05059	0.05734	-0.06179	0.163	0.8824	0.3777	0.7502	0.03924	0.02692
12	rs672632:121577951:G:A	121577951	A	DOM	1750	NA	NA	NA	NA	NA	NA	1	0.0002752	0.001648
12	rs672632:121577951:G:A	121577951	A	POPULATION	1750	NA	NA	NA	NA	NA	NA	1	0.0002752	0.001648
12	rs672632:121577951:G:A	121577951	A	AGE	1750	NA	NA	NA	NA	NA	NA	1	0.0002752	0.001648
12	rs672632:121577951:G:A	121577951	A	GENDER	1750	NA	NA	NA	NA	NA	NA	1	0.0002752	0.001648
12	rs672632:121577951:G:A	121577951	A	Recent_LESUM	1750	NA	NA	NA	NA	NA	NA	1	0.0002752	0.001648
12	rs55814439:121596786:C:T	121596786	T	DOMxRecent_LESUM	1735	-0.0379	0.04303	-0.1222	0.04643	-0.8808	0.3785	0.8838	0.08828	0.01044
12	rs511496:121577987:T:C	121577987	C	DOM	1733	-0.09379	0.0756	-0.242	0.05439	-1.241	0.2149	1	0.08389	0.01099
12	rs511496:121577987:T:C	121577987	C	POPULATION	1733	0.4914	0.04189	0.4093	0.5735	11.73	1.248e-30	1	0.08389	0.01099
12	rs511496:121577987:T:C	121577987	C	AGE	1733	0.0007525	0.002006	-0.003179	0.004683	0.3752	0.7076	1	0.08389	0.01099
12	rs511496:121577987:T:C	121577987	C	GENDER	1733	0.1658	0.04547	0.07668	0.2549	3.646	0.0002737	1	0.08389	0.01099
12	rs511496:121577987:T:C	121577987	C	Recent_LESUM	1733	0.1616	0.01799	0.1264	0.1969	8.985	6.612e-19	1	0.08389	0.01099
12	12:121608343:C:T	121608343	T	DOMxRecent_LESUM	1752	0.264	0.3009	-0.3258	0.8538	0.8773	0.3804	1	0.0005498	0.0005495
12	rs144824453:121578160:T:G	121578160	G	DOM	1747	NA	NA	NA	NA	NA	NA	1	0.0002756	0.003297
12	rs144824453:121578160:T:G	121578160	G	POPULATION	1747	NA	NA	NA	NA	NA	NA	1	0.0002756	0.003297
12	rs144824453:121578160:T:G	121578160	G	AGE	1747	NA	NA	NA	NA	NA	NA	1	0.0002756	0.003297
12	rs144824453:121578160:T:G	121578160	G	GENDER	1747	NA	NA	NA	NA	NA	NA	1	0.0002756	0.003297
12	rs144824453:121578160:T:G	121578160	G	Recent_LESUM	1747	NA	NA	NA	NA	NA	NA	1	0.0002756	0.003297
12	rs75268007:121627748:C:G	121627748	G	DOMxRecent_LESUM	1721	-0.03328	0.03793	-0.1076	0.04106	-0.8775	0.3804	0.07741	0.1315	0.01813
12	rs1169715:121578332:G:A	121578332	A	DOM	1750	0.005584	0.1449	-0.2784	0.2896	0.03854	0.9693	1	0.02009	0.001648
12	rs1169715:121578332:G:A	121578332	A	POPULATION	1750	0.4907	0.04174	0.4089	0.5725	11.76	9.26e-31	1	0.02009	0.001648
12	rs1169715:121578332:G:A	121578332	A	AGE	1750	0.0004922	0.001997	-0.003421	0.004405	0.2465	0.8053	1	0.02009	0.001648
12	rs1169715:121578332:G:A	121578332	A	GENDER	1750	0.1659	0.0453	0.07715	0.2547	3.663	0.0002565	1	0.02009	0.001648
12	rs1169715:121578332:G:A	121578332	A	Recent_LESUM	1750	0.1694	0.0165	0.1371	0.2017	10.27	4.672e-24	1	0.02009	0.001648
12	exm1044175	121570899	A	DOMxRecent_LESUM	1753	-0.1267	0.1467	-0.4143	0.161	-0.8631	0.3882	1	0.009341	0
12	rs34185850:121578351:T:C	121578351	C	DOM	1752	0.04111	0.08712	-0.1296	0.2119	0.4719	0.637	0.2812	0.05855	0.0005495
12	rs34185850:121578351:T:C	121578351	C	POPULATION	1752	0.4865	0.04175	0.4046	0.5683	11.65	2.908e-30	0.2812	0.05855	0.0005495
12	rs34185850:121578351:T:C	121578351	C	AGE	1752	0.000517	0.001995	-0.003393	0.004427	0.2592	0.7955	0.2812	0.05855	0.0005495
12	rs34185850:121578351:T:C	121578351	C	GENDER	1752	0.1678	0.04529	0.07907	0.2566	3.706	0.0002172	0.2812	0.05855	0.0005495
12	rs34185850:121578351:T:C	121578351	C	Recent_LESUM	1752	0.1682	0.01716	0.1345	0.2018	9.801	4.101e-22	0.2812	0.05855	0.0005495
12	12:121607794:C:G	121607794	G	DOMxRecent_LESUM	1748	1.036	1.203	-1.321	3.393	0.8617	0.389	1	0.000551	0.002747
12	rs535557:121578387:T:C	121578387	C	DOM	1733	-0.09801	0.07568	-0.2463	0.05031	-1.295	0.1955	1	0.08361	0.01099
12	rs535557:121578387:T:C	121578387	C	POPULATION	1733	0.4915	0.04189	0.4094	0.5736	11.73	1.206e-30	1	0.08361	0.01099
12	rs535557:121578387:T:C	121578387	C	AGE	1733	0.0007481	0.002006	-0.003183	0.004679	0.373	0.7092	1	0.08361	0.01099
12	rs535557:121578387:T:C	121578387	C	GENDER	1733	0.1659	0.04546	0.07684	0.2551	3.65	0.0002699	1	0.08361	0.01099
12	rs535557:121578387:T:C	121578387	C	Recent_LESUM	1733	0.1616	0.01799	0.1263	0.1968	8.981	6.849e-19	1	0.08361	0.01099
12	rs11065456:121586827:G:A	121586827	A	DOMxRecent_LESUM	1750	1.032	1.202	-1.325	3.388	0.8581	0.3909	1	0.0005504	0.001648
12	rs17434640:121578450:G:A	121578450	A	DOM	1752	0.04111	0.08712	-0.1296	0.2119	0.4719	0.637	0.2812	0.05855	0.0005495
12	rs17434640:121578450:G:A	121578450	A	POPULATION	1752	0.4865	0.04175	0.4046	0.5683	11.65	2.908e-30	0.2812	0.05855	0.0005495
12	rs17434640:121578450:G:A	121578450	A	AGE	1752	0.000517	0.001995	-0.003393	0.004427	0.2592	0.7955	0.2812	0.05855	0.0005495
12	rs17434640:121578450:G:A	121578450	A	GENDER	1752	0.1678	0.04529	0.07907	0.2566	3.706	0.0002172	0.2812	0.05855	0.0005495
12	rs17434640:121578450:G:A	121578450	A	Recent_LESUM	1752	0.1682	0.01716	0.1345	0.2018	9.801	4.101e-22	0.2812	0.05855	0.0005495
12	rs560422:121575924:G:A	121575924	G	DOMxRecent_LESUM	1740	-0.03697	0.04308	-0.1214	0.04747	-0.858	0.391	0.8838	0.08827	0.007143
12	rs1794886:121578565:A:C	121578565	C	DOM	1733	-0.09801	0.07568	-0.2463	0.05031	-1.295	0.1955	1	0.08361	0.01099
12	rs1794886:121578565:A:C	121578565	C	POPULATION	1733	0.4915	0.04189	0.4094	0.5736	11.73	1.206e-30	1	0.08361	0.01099
12	rs1794886:121578565:A:C	121578565	C	AGE	1733	0.0007481	0.002006	-0.003183	0.004679	0.373	0.7092	1	0.08361	0.01099
12	rs1794886:121578565:A:C	121578565	C	GENDER	1733	0.1659	0.04546	0.07684	0.2551	3.65	0.0002699	1	0.08361	0.01099
12	rs1794886:121578565:A:C	121578565	C	Recent_LESUM	1733	0.1616	0.01799	0.1263	0.1968	8.981	6.849e-19	1	0.08361	0.01099
12	rs75794459:121587037:T:A	121587037	A	DOMxRecent_LESUM	1752	-1.03	1.203	-3.387	1.327	-0.8562	0.392	1	0.0005498	0.0005495
12	rs12831943:121578619:G:A	121578619	A	DOM	1711	NA	NA	NA	NA	NA	NA	1	0.0002812	0.02308
12	rs12831943:121578619:G:A	121578619	A	POPULATION	1711	NA	NA	NA	NA	NA	NA	1	0.0002812	0.02308
12	rs12831943:121578619:G:A	121578619	A	AGE	1711	NA	NA	NA	NA	NA	NA	1	0.0002812	0.02308
12	rs12831943:121578619:G:A	121578619	A	GENDER	1711	NA	NA	NA	NA	NA	NA	1	0.0002812	0.02308
12	rs12831943:121578619:G:A	121578619	A	Recent_LESUM	1711	NA	NA	NA	NA	NA	NA	1	0.0002812	0.02308
12	12:121600741:G:A	121600741	A	DOMxRecent_LESUM	1751	-0.5137	0.6011	-1.692	0.6644	-0.8546	0.3929	1	0.0008251	0.001099
12	rs1718148:121578722:C:A	121578722	A	DOM	1733	-0.09801	0.07568	-0.2463	0.05031	-1.295	0.1955	1	0.08361	0.01099
12	rs1718148:121578722:C:A	121578722	A	POPULATION	1733	0.4915	0.04189	0.4094	0.5736	11.73	1.206e-30	1	0.08361	0.01099
12	rs1718148:121578722:C:A	121578722	A	AGE	1733	0.0007481	0.002006	-0.003183	0.004679	0.373	0.7092	1	0.08361	0.01099
12	rs1718148:121578722:C:A	121578722	A	GENDER	1733	0.1659	0.04546	0.07684	0.2551	3.65	0.0002699	1	0.08361	0.01099
12	rs1718148:121578722:C:A	121578722	A	Recent_LESUM	1733	0.1616	0.01799	0.1263	0.1968	8.981	6.849e-19	1	0.08361	0.01099
12	12:121619764:C:T	121619764	T	DOMxRecent_LESUM	1750	-0.5137	0.6013	-1.692	0.6647	-0.8544	0.393	1	0.0008255	0.001648
12	rs1718149:121578725:C:A	121578725	A	DOM	1733	-0.09801	0.07568	-0.2463	0.05031	-1.295	0.1955	1	0.08361	0.01099
12	rs1718149:121578725:C:A	121578725	A	POPULATION	1733	0.4915	0.04189	0.4094	0.5736	11.73	1.206e-30	1	0.08361	0.01099
12	rs1718149:121578725:C:A	121578725	A	AGE	1733	0.0007481	0.002006	-0.003183	0.004679	0.373	0.7092	1	0.08361	0.01099
12	rs1718149:121578725:C:A	121578725	A	GENDER	1733	0.1659	0.04546	0.07684	0.2551	3.65	0.0002699	1	0.08361	0.01099
12	rs1718149:121578725:C:A	121578725	A	Recent_LESUM	1733	0.1616	0.01799	0.1263	0.1968	8.981	6.849e-19	1	0.08361	0.01099
12	rs67691679:121571646:C:T	121571646	T	DOMxRecent_LESUM	1743	-0.04423	0.05204	-0.1462	0.05777	-0.8498	0.3955	0.3774	0.05718	0.005495
12	12:121578806:T:A	121578806	A	DOM	1753	NA	NA	NA	NA	NA	NA	1	0.0002747	0
12	12:121578806:T:A	121578806	A	POPULATION	1753	NA	NA	NA	NA	NA	NA	1	0.0002747	0
12	12:121578806:T:A	121578806	A	AGE	1753	NA	NA	NA	NA	NA	NA	1	0.0002747	0
12	12:121578806:T:A	121578806	A	GENDER	1753	NA	NA	NA	NA	NA	NA	1	0.0002747	0
12	12:121578806:T:A	121578806	A	Recent_LESUM	1753	NA	NA	NA	NA	NA	NA	1	0.0002747	0
12	rs11065457:121588225:G:A	121588225	A	DOMxRecent_LESUM	1748	-0.8828	1.043	-2.927	1.161	-0.8466	0.3974	1	0.001102	0.002747
12	rs147998595:121578992:C:G	121578992	G	DOM	1746	1.325	0.5113	0.3223	2.327	2.59	0.009669	1	0.002206	0.003846
12	rs147998595:121578992:C:G	121578992	G	POPULATION	1746	0.4887	0.04178	0.4068	0.5706	11.7	1.762e-30	1	0.002206	0.003846
12	rs147998595:121578992:C:G	121578992	G	AGE	1746	0.0004223	0.001994	-0.003485	0.004329	0.2118	0.8323	1	0.002206	0.003846
12	rs147998595:121578992:C:G	121578992	G	GENDER	1746	0.1668	0.04532	0.07796	0.2556	3.68	0.0002401	1	0.002206	0.003846
12	rs147998595:121578992:C:G	121578992	G	Recent_LESUM	1746	0.163	0.01627	0.1312	0.1949	10.02	5.12e-23	1	0.002206	0.003846
12	rs7959194:121575987:G:A	121575987	A	DOMxRecent_LESUM	1742	-0.03643	0.04305	-0.1208	0.04795	-0.8463	0.3975	0.8838	0.08817	0.006044
12	rs17434647:121579024:T:G	121579024	G	DOM	1695	0.03733	0.07414	-0.108	0.1826	0.5036	0.6146	0.1218	0.1035	0.03407
12	rs17434647:121579024:T:G	121579024	G	POPULATION	1695	0.4782	0.04266	0.3945	0.5618	11.21	3.598e-28	0.1218	0.1035	0.03407
12	rs17434647:121579024:T:G	121579024	G	AGE	1695	0.0007668	0.002027	-0.003207	0.00474	0.3782	0.7053	0.1218	0.1035	0.03407
12	rs17434647:121579024:T:G	121579024	G	GENDER	1695	0.1722	0.04623	0.08158	0.2628	3.725	0.0002019	0.1218	0.1035	0.03407
12	rs17434647:121579024:T:G	121579024	G	Recent_LESUM	1695	0.1561	0.0181	0.1206	0.1916	8.627	1.427e-17	0.1218	0.1035	0.03407
12	rs3751148:121612941:C:T	121612941	T	DOMxRecent_LESUM	1702	0.1178	0.1393	-0.1551	0.3908	0.8461	0.3976	1	0.00509	0.02857
12	rs590477:121579078:A:G	121579078	G	DOM	1734	-0.09778	0.07565	-0.246	0.05049	-1.293	0.1963	1	0.08356	0.01044
12	rs590477:121579078:A:G	121579078	G	POPULATION	1734	0.4917	0.04187	0.4096	0.5737	11.74	1.078e-30	1	0.08356	0.01044
12	rs590477:121579078:A:G	121579078	G	AGE	1734	0.0007533	0.002005	-0.003176	0.004683	0.3758	0.7071	1	0.08356	0.01044
12	rs590477:121579078:A:G	121579078	G	GENDER	1734	0.1663	0.04542	0.07725	0.2553	3.661	0.0002591	1	0.08356	0.01044
12	rs590477:121579078:A:G	121579078	G	Recent_LESUM	1734	0.1616	0.01798	0.1264	0.1969	8.99	6.312e-19	1	0.08356	0.01044
12	rs35076950:121574410:C:T	121574410	T	DOMxRecent_LESUM	1746	-0.04386	0.05204	-0.1459	0.05814	-0.8428	0.3995	0.3797	0.05736	0.003846
12	rs117692465:121579140:G:A	121579140	A	DOM	1611	-0.1461	0.1322	-0.4052	0.113	-1.105	0.2693	1	0.026	0.08077
12	rs117692465:121579140:G:A	121579140	A	POPULATION	1611	0.5077	0.04367	0.4221	0.5933	11.63	4.672e-30	1	0.026	0.08077
12	rs117692465:121579140:G:A	121579140	A	AGE	1611	0.0008227	0.002097	-0.003288	0.004933	0.3923	0.6949	1	0.026	0.08077
12	rs117692465:121579140:G:A	121579140	A	GENDER	1611	0.1797	0.0474	0.08679	0.2726	3.791	0.0001556	1	0.026	0.08077
12	rs117692465:121579140:G:A	121579140	A	Recent_LESUM	1611	0.1707	0.01713	0.1371	0.2042	9.965	9.741e-23	1	0.026	0.08077
12	rs494986:121569936:A:C	121569936	A	DOMxRecent_LESUM	1739	-0.04382	0.05209	-0.1459	0.05829	-0.8411	0.4004	0.378	0.05731	0.007692
12	rs74356556:121579290:G:C	121579290	C	DOM	1745	-0.01914	0.07477	-0.1657	0.1274	-0.256	0.798	0.884	0.08858	0.004396
12	rs74356556:121579290:G:C	121579290	C	POPULATION	1745	0.4811	0.04182	0.3991	0.563	11.5	1.445e-29	0.884	0.08858	0.004396
12	rs74356556:121579290:G:C	121579290	C	AGE	1745	0.0006305	0.002001	-0.003291	0.004552	0.3151	0.7527	0.884	0.08858	0.004396
12	rs74356556:121579290:G:C	121579290	C	GENDER	1745	0.1662	0.04536	0.07728	0.2551	3.664	0.000256	0.884	0.08858	0.004396
12	rs74356556:121579290:G:C	121579290	C	Recent_LESUM	1745	0.1716	0.01776	0.1368	0.2064	9.664	1.48e-21	0.884	0.08858	0.004396
12	rs12810503:121566515:G:C	121566515	C	DOMxRecent_LESUM	1738	-0.04356	0.0522	-0.1459	0.05875	-0.8346	0.4041	0.3731	0.05679	0.008242
12	rs17434682:121579412:T:C	121579412	C	DOM	1745	-0.01914	0.07477	-0.1657	0.1274	-0.256	0.798	0.884	0.08858	0.004396
12	rs17434682:121579412:T:C	121579412	C	POPULATION	1745	0.4811	0.04182	0.3991	0.563	11.5	1.445e-29	0.884	0.08858	0.004396
12	rs17434682:121579412:T:C	121579412	C	AGE	1745	0.0006305	0.002001	-0.003291	0.004552	0.3151	0.7527	0.884	0.08858	0.004396
12	rs17434682:121579412:T:C	121579412	C	GENDER	1745	0.1662	0.04536	0.07728	0.2551	3.664	0.000256	0.884	0.08858	0.004396
12	rs17434682:121579412:T:C	121579412	C	Recent_LESUM	1745	0.1716	0.01776	0.1368	0.2064	9.664	1.48e-21	0.884	0.08858	0.004396
12	rs12816966:121567670:A:G	121567670	G	DOMxRecent_LESUM	1741	-0.04325	0.05217	-0.1455	0.05901	-0.829	0.4072	0.3751	0.05697	0.006593
12	rs76842630:121579502:C:T	121579502	T	DOM	1745	-0.3356	0.3406	-1.003	0.332	-0.9853	0.3246	1	0.003035	0.004396
12	rs76842630:121579502:C:T	121579502	T	POPULATION	1745	0.4852	0.04166	0.4036	0.5669	11.65	3.069e-30	1	0.003035	0.004396
12	rs76842630:121579502:C:T	121579502	T	AGE	1745	0.0008425	0.001989	-0.003055	0.00474	0.4237	0.6719	1	0.003035	0.004396
12	rs76842630:121579502:C:T	121579502	T	GENDER	1745	0.1627	0.0452	0.07407	0.2512	3.599	0.0003288	1	0.003035	0.004396
12	rs76842630:121579502:C:T	121579502	T	Recent_LESUM	1745	0.1605	0.01631	0.1286	0.1925	9.844	2.74e-22	1	0.003035	0.004396
12	rs139825828:121567913:A:T	121567913	T	DOMxRecent_LESUM	1741	-0.04325	0.05217	-0.1455	0.05901	-0.829	0.4072	0.3751	0.05697	0.006593
12	rs592340:121579516:G:C	121579516	C	DOM	1734	-0.09778	0.07565	-0.246	0.05049	-1.293	0.1963	1	0.08356	0.01044
12	rs592340:121579516:G:C	121579516	C	POPULATION	1734	0.4917	0.04187	0.4096	0.5737	11.74	1.078e-30	1	0.08356	0.01044
12	rs592340:121579516:G:C	121579516	C	AGE	1734	0.0007533	0.002005	-0.003176	0.004683	0.3758	0.7071	1	0.08356	0.01044
12	rs592340:121579516:G:C	121579516	C	GENDER	1734	0.1663	0.04542	0.07725	0.2553	3.661	0.0002591	1	0.08356	0.01044
12	rs592340:121579516:G:C	121579516	C	Recent_LESUM	1734	0.1616	0.01798	0.1264	0.1969	8.99	6.312e-19	1	0.08356	0.01044
12	rs146637843:121567915:G:C	121567915	C	DOMxRecent_LESUM	1741	-0.04325	0.05217	-0.1455	0.05901	-0.829	0.4072	0.3751	0.05697	0.006593
12	rs79362551:121579526:G:A	121579526	A	DOM	1744	0.03449	0.103	-0.1674	0.2363	0.3349	0.7377	0.5333	0.04031	0.004945
12	rs79362551:121579526:G:A	121579526	A	POPULATION	1744	0.48	0.04184	0.398	0.562	11.47	2.047e-29	0.5333	0.04031	0.004945
12	rs79362551:121579526:G:A	121579526	A	AGE	1744	0.0006292	0.002	-0.00329	0.004548	0.3146	0.7531	0.5333	0.04031	0.004945
12	rs79362551:121579526:G:A	121579526	A	GENDER	1744	0.1653	0.04538	0.07637	0.2542	3.643	0.0002774	0.5333	0.04031	0.004945
12	rs79362551:121579526:G:A	121579526	A	Recent_LESUM	1744	0.1715	0.01695	0.1383	0.2048	10.12	2.014e-23	0.5333	0.04031	0.004945
12	rs28969469:121570147:A:G	121570147	G	DOMxRecent_LESUM	1742	-0.04307	0.05216	-0.1453	0.05916	-0.8257	0.4091	0.3749	0.05694	0.006044
12	rs11065450	121579657	A	DOM	1753	0.01428	0.05855	-0.1005	0.129	0.2439	0.8074	1	0.1907	0
12	rs11065450	121579657	A	POPULATION	1753	0.4851	0.04168	0.4034	0.5668	11.64	3.276e-30	1	0.1907	0
12	rs11065450	121579657	A	AGE	1753	0.0005575	0.001992	-0.003347	0.004462	0.2799	0.7796	1	0.1907	0
12	rs11065450	121579657	A	GENDER	1753	0.1647	0.04526	0.07602	0.2535	3.639	0.0002812	1	0.1907	0
12	rs11065450	121579657	A	Recent_LESUM	1753	0.1846	0.01987	0.1457	0.2236	9.29	4.454e-20	1	0.1907	0
12	rs74356556:121579290:G:C	121579290	C	DOMxRecent_LESUM	1745	-0.03513	0.04291	-0.1192	0.04897	-0.8186	0.4131	0.884	0.08858	0.004396
12	rs568531:121579673:C:T	121579673	T	DOM	1734	-0.09778	0.07565	-0.246	0.05049	-1.293	0.1963	1	0.08356	0.01044
12	rs568531:121579673:C:T	121579673	T	POPULATION	1734	0.4917	0.04187	0.4096	0.5737	11.74	1.078e-30	1	0.08356	0.01044
12	rs568531:121579673:C:T	121579673	T	AGE	1734	0.0007533	0.002005	-0.003176	0.004683	0.3758	0.7071	1	0.08356	0.01044
12	rs568531:121579673:C:T	121579673	T	GENDER	1734	0.1663	0.04542	0.07725	0.2553	3.661	0.0002591	1	0.08356	0.01044
12	rs568531:121579673:C:T	121579673	T	Recent_LESUM	1734	0.1616	0.01798	0.1264	0.1969	8.99	6.312e-19	1	0.08356	0.01044
12	rs17434682:121579412:T:C	121579412	C	DOMxRecent_LESUM	1745	-0.03513	0.04291	-0.1192	0.04897	-0.8186	0.4131	0.884	0.08858	0.004396
12	rs593223:121579721:A:G	121579721	G	DOM	1734	-0.09778	0.07565	-0.246	0.05049	-1.293	0.1963	1	0.08356	0.01044
12	rs593223:121579721:A:G	121579721	G	POPULATION	1734	0.4917	0.04187	0.4096	0.5737	11.74	1.078e-30	1	0.08356	0.01044
12	rs593223:121579721:A:G	121579721	G	AGE	1734	0.0007533	0.002005	-0.003176	0.004683	0.3758	0.7071	1	0.08356	0.01044
12	rs593223:121579721:A:G	121579721	G	GENDER	1734	0.1663	0.04542	0.07725	0.2553	3.661	0.0002591	1	0.08356	0.01044
12	rs593223:121579721:A:G	121579721	G	Recent_LESUM	1734	0.1616	0.01798	0.1264	0.1969	8.99	6.312e-19	1	0.08356	0.01044
12	rs56017922:121583828:G:A	121583828	A	DOMxRecent_LESUM	1745	-0.03513	0.04291	-0.1192	0.04897	-0.8186	0.4131	0.884	0.08858	0.004396
12	rs376938041:121579823:G:A	121579823	0	DOM	1753	NA	NA	NA	NA	NA	NA	1	0	0
12	rs376938041:121579823:G:A	121579823	0	POPULATION	1753	NA	NA	NA	NA	NA	NA	1	0	0
12	rs376938041:121579823:G:A	121579823	0	AGE	1753	NA	NA	NA	NA	NA	NA	1	0	0
12	rs376938041:121579823:G:A	121579823	0	GENDER	1753	NA	NA	NA	NA	NA	NA	1	0	0
12	rs376938041:121579823:G:A	121579823	0	Recent_LESUM	1753	NA	NA	NA	NA	NA	NA	1	0	0
12	rs17434731:121583993:C:T	121583993	T	DOMxRecent_LESUM	1745	-0.03513	0.04291	-0.1192	0.04897	-0.8186	0.4131	0.884	0.08858	0.004396
12	rs594423:121579955:G:A	121579955	A	DOM	1734	-0.1017	0.07582	-0.2503	0.04695	-1.341	0.1802	1	0.08273	0.01044
12	rs594423:121579955:G:A	121579955	A	POPULATION	1734	0.4928	0.0418	0.4109	0.5747	11.79	6.52e-31	1	0.08273	0.01044
12	rs594423:121579955:G:A	121579955	A	AGE	1734	0.0008633	0.002001	-0.003059	0.004786	0.4314	0.6662	1	0.08273	0.01044
12	rs594423:121579955:G:A	121579955	A	GENDER	1734	0.1651	0.04533	0.0763	0.254	3.643	0.0002771	1	0.08273	0.01044
12	rs594423:121579955:G:A	121579955	A	Recent_LESUM	1734	0.1623	0.01794	0.1271	0.1974	9.043	3.978e-19	1	0.08273	0.01044
12	rs7973360:121584681:C:T	121584681	T	DOMxRecent_LESUM	1745	-0.03513	0.04291	-0.1192	0.04897	-0.8186	0.4131	0.884	0.08858	0.004396
12	rs139431200:121580110:A:G	121580110	G	DOM	1753	NA	NA	NA	NA	NA	NA	1	0.0002747	0
12	rs139431200:121580110:A:G	121580110	G	POPULATION	1753	NA	NA	NA	NA	NA	NA	1	0.0002747	0
12	rs139431200:121580110:A:G	121580110	G	AGE	1753	NA	NA	NA	NA	NA	NA	1	0.0002747	0
12	rs139431200:121580110:A:G	121580110	G	GENDER	1753	NA	NA	NA	NA	NA	NA	1	0.0002747	0
12	rs139431200:121580110:A:G	121580110	G	Recent_LESUM	1753	NA	NA	NA	NA	NA	NA	1	0.0002747	0
12	rs17434809:121585228:A:C	121585228	C	DOMxRecent_LESUM	1745	-0.03513	0.04291	-0.1192	0.04897	-0.8186	0.4131	0.884	0.08858	0.004396
12	rs71454679:121580223:G:A	121580223	A	DOM	1752	0.04111	0.08712	-0.1296	0.2119	0.4719	0.637	0.2812	0.05855	0.0005495
12	rs71454679:121580223:G:A	121580223	A	POPULATION	1752	0.4865	0.04175	0.4046	0.5683	11.65	2.908e-30	0.2812	0.05855	0.0005495
12	rs71454679:121580223:G:A	121580223	A	AGE	1752	0.000517	0.001995	-0.003393	0.004427	0.2592	0.7955	0.2812	0.05855	0.0005495
12	rs71454679:121580223:G:A	121580223	A	GENDER	1752	0.1678	0.04529	0.07907	0.2566	3.706	0.0002172	0.2812	0.05855	0.0005495
12	rs71454679:121580223:G:A	121580223	A	Recent_LESUM	1752	0.1682	0.01716	0.1345	0.2018	9.801	4.101e-22	0.2812	0.05855	0.0005495
12	rs17525767:121588125:C:T	121588125	T	DOMxRecent_LESUM	1745	-0.03513	0.04291	-0.1192	0.04897	-0.8186	0.4131	0.884	0.08858	0.004396
12	12:121580260:C:T	121580260	T	DOM	1752	-1.949	1.298	-4.493	0.5956	-1.501	0.1335	1	0.0008251	0.001099
12	12:121580260:C:T	121580260	T	POPULATION	1752	0.4867	0.04173	0.4049	0.5685	11.66	2.575e-30	1	0.0008251	0.001099
12	12:121580260:C:T	121580260	T	AGE	1752	0.0004895	0.001998	-0.003426	0.004405	0.245	0.8065	1	0.0008251	0.001099
12	12:121580260:C:T	121580260	T	GENDER	1752	0.1678	0.04527	0.07909	0.2565	3.707	0.0002161	1	0.0008251	0.001099
12	12:121580260:C:T	121580260	T	Recent_LESUM	1752	0.1639	0.01624	0.1321	0.1957	10.09	2.513e-23	1	0.0008251	0.001099
12	rs147998595:121578992:C:G	121578992	G	DOMxRecent_LESUM	1746	-0.1901	0.2325	-0.6458	0.2655	-0.8178	0.4136	1	0.002206	0.003846
12	rs607094:121580464:T:C	121580464	C	DOM	1734	-0.1017	0.07582	-0.2503	0.04695	-1.341	0.1802	1	0.08273	0.01044
12	rs607094:121580464:T:C	121580464	C	POPULATION	1734	0.4928	0.0418	0.4109	0.5747	11.79	6.52e-31	1	0.08273	0.01044
12	rs607094:121580464:T:C	121580464	C	AGE	1734	0.0008633	0.002001	-0.003059	0.004786	0.4314	0.6662	1	0.08273	0.01044
12	rs607094:121580464:T:C	121580464	C	GENDER	1734	0.1651	0.04533	0.0763	0.254	3.643	0.0002771	1	0.08273	0.01044
12	rs607094:121580464:T:C	121580464	C	Recent_LESUM	1734	0.1623	0.01794	0.1271	0.1974	9.043	3.978e-19	1	0.08273	0.01044
12	rs147220840:121620102:A:G	121620102	G	DOMxRecent_LESUM	1749	0.7988	0.9829	-1.128	2.725	0.8128	0.4165	1	0.001101	0.002198
12	rs487417:121580541:C:T	121580541	T	DOM	1734	-0.1017	0.07582	-0.2503	0.04695	-1.341	0.1802	1	0.08273	0.01044
12	rs487417:121580541:C:T	121580541	T	POPULATION	1734	0.4928	0.0418	0.4109	0.5747	11.79	6.52e-31	1	0.08273	0.01044
12	rs487417:121580541:C:T	121580541	T	AGE	1734	0.0008633	0.002001	-0.003059	0.004786	0.4314	0.6662	1	0.08273	0.01044
12	rs487417:121580541:C:T	121580541	T	GENDER	1734	0.1651	0.04533	0.0763	0.254	3.643	0.0002771	1	0.08273	0.01044
12	rs487417:121580541:C:T	121580541	T	Recent_LESUM	1734	0.1623	0.01794	0.1271	0.1974	9.043	3.978e-19	1	0.08273	0.01044
12	psy_rs61953403	121617990	G	DOMxRecent_LESUM	1753	0.03452	0.0431	-0.04995	0.119	0.8011	0.4232	0.7925	0.09918	0
12	12:121580559:G:A	121580559	A	DOM	1735	NA	NA	NA	NA	NA	NA	1	0.0008324	0.00989
12	12:121580559:G:A	121580559	A	POPULATION	1735	NA	NA	NA	NA	NA	NA	1	0.0008324	0.00989
12	12:121580559:G:A	121580559	A	AGE	1735	NA	NA	NA	NA	NA	NA	1	0.0008324	0.00989
12	12:121580559:G:A	121580559	A	GENDER	1735	NA	NA	NA	NA	NA	NA	1	0.0008324	0.00989
12	12:121580559:G:A	121580559	A	Recent_LESUM	1735	NA	NA	NA	NA	NA	NA	1	0.0008324	0.00989
12	rs142399888:121631995:C:T	121631995	T	DOMxRecent_LESUM	1749	0.08656	0.1084	-0.1258	0.299	0.7988	0.4245	1	0.009637	0.002198
12	rs608425:121580753:G:A	121580753	A	DOM	1733	-0.1011	0.07589	-0.2498	0.04769	-1.332	0.1832	1	0.0825	0.01099
12	rs608425:121580753:G:A	121580753	A	POPULATION	1733	0.4926	0.04182	0.4106	0.5746	11.78	7.366e-31	1	0.0825	0.01099
12	rs608425:121580753:G:A	121580753	A	AGE	1733	0.0008696	0.002002	-0.003054	0.004793	0.4343	0.6641	1	0.0825	0.01099
12	rs608425:121580753:G:A	121580753	A	GENDER	1733	0.1656	0.04538	0.07666	0.2546	3.649	0.000271	1	0.0825	0.01099
12	rs608425:121580753:G:A	121580753	A	Recent_LESUM	1733	0.1623	0.01795	0.1271	0.1975	9.041	4.06e-19	1	0.0825	0.01099
12	12:121617258:G:A	121617258	A	DOMxRecent_LESUM	1722	-0.401	0.5136	-1.408	0.6055	-0.7809	0.435	1	0.001119	0.01813
12	rs35646440:121580985:G:A	121580985	A	DOM	1728	-0.09446	0.07553	-0.2425	0.05357	-1.251	0.2112	1	0.08329	0.01374
12	rs35646440:121580985:G:A	121580985	A	POPULATION	1728	0.487	0.04173	0.4052	0.5688	11.67	2.413e-30	1	0.08329	0.01374
12	rs35646440:121580985:G:A	121580985	A	AGE	1728	0.0009888	0.001997	-0.002926	0.004903	0.4951	0.6206	1	0.08329	0.01374
12	rs35646440:121580985:G:A	121580985	A	GENDER	1728	0.1601	0.04523	0.07145	0.2487	3.54	0.0004111	1	0.08329	0.01374
12	rs35646440:121580985:G:A	121580985	A	Recent_LESUM	1728	0.1645	0.01792	0.1293	0.1996	9.176	1.24e-19	1	0.08329	0.01374
12	rs11065442:121563896:A:C	121563896	C	DOMxRecent_LESUM	1716	-0.02658	0.03443	-0.09407	0.04091	-0.7719	0.4403	0.1347	0.1601	0.02033
12	12:121581273:C:T	121581273	T	DOM	1746	-0.6461	0.3794	-1.39	0.09754	-1.703	0.08877	1	0.003863	0.004396
12	12:121581273:C:T	121581273	T	POPULATION	1746	0.4799	0.04162	0.3984	0.5615	11.53	1.075e-29	1	0.003863	0.004396
12	12:121581273:C:T	121581273	T	AGE	1746	0.0004617	0.00199	-0.003439	0.004362	0.232	0.8166	1	0.003863	0.004396
12	12:121581273:C:T	121581273	T	GENDER	1746	0.1642	0.04515	0.07572	0.2527	3.637	0.0002839	1	0.003863	0.004396
12	12:121581273:C:T	121581273	T	Recent_LESUM	1746	0.1614	0.01621	0.1297	0.1932	9.961	9.074e-23	1	0.003863	0.004396
12	rs73218221:121567885:G:A	121567885	A	DOMxRecent_LESUM	1735	-0.03326	0.04326	-0.118	0.05153	-0.7688	0.4421	1	0.08713	0.00989
12	12:121581565:G:T	121581565	T	DOM	1745	NA	NA	NA	NA	NA	NA	1	0.0005522	0.004945
12	12:121581565:G:T	121581565	T	POPULATION	1745	NA	NA	NA	NA	NA	NA	1	0.0005522	0.004945
12	12:121581565:G:T	121581565	T	AGE	1745	NA	NA	NA	NA	NA	NA	1	0.0005522	0.004945
12	12:121581565:G:T	121581565	T	GENDER	1745	NA	NA	NA	NA	NA	NA	1	0.0005522	0.004945
12	12:121581565:G:T	121581565	T	Recent_LESUM	1745	NA	NA	NA	NA	NA	NA	1	0.0005522	0.004945
12	rs28360439:121568201:T:C	121568201	C	DOMxRecent_LESUM	1735	-0.03326	0.04326	-0.118	0.05153	-0.7688	0.4421	1	0.08713	0.00989
12	rs117323590:121581618:G:A	121581618	A	DOM	1708	-0.1743	0.4421	-1.041	0.6922	-0.3943	0.6934	1	0.002256	0.02582
12	rs117323590:121581618:G:A	121581618	A	POPULATION	1708	0.4757	0.04228	0.3928	0.5585	11.25	2.244e-28	1	0.002256	0.02582
12	rs117323590:121581618:G:A	121581618	A	AGE	1708	0.0006515	0.00202	-0.003308	0.004611	0.3225	0.7471	1	0.002256	0.02582
12	rs117323590:121581618:G:A	121581618	A	GENDER	1708	0.1674	0.04592	0.07745	0.2574	3.647	0.0002737	1	0.002256	0.02582
12	rs117323590:121581618:G:A	121581618	A	Recent_LESUM	1708	0.1636	0.01667	0.1309	0.1963	9.813	3.771e-22	1	0.002256	0.02582
12	rs28969463:121568371:T:G	121568371	G	DOMxRecent_LESUM	1735	-0.03326	0.04326	-0.118	0.05153	-0.7688	0.4421	1	0.08713	0.00989
12	rs12830584:121581661:A:T	121581661	T	DOM	1751	0.04094	0.08714	-0.1299	0.2117	0.4698	0.6386	0.2813	0.05858	0.001099
12	rs12830584:121581661:A:T	121581661	T	POPULATION	1751	0.4867	0.04178	0.4048	0.5686	11.65	2.934e-30	0.2813	0.05858	0.001099
12	rs12830584:121581661:A:T	121581661	T	AGE	1751	0.000517	0.001995	-0.003394	0.004428	0.2591	0.7956	0.2813	0.05858	0.001099
12	rs12830584:121581661:A:T	121581661	T	GENDER	1751	0.1674	0.04533	0.07856	0.2563	3.693	0.0002285	0.2813	0.05858	0.001099
12	rs12830584:121581661:A:T	121581661	T	Recent_LESUM	1751	0.1681	0.01716	0.1345	0.2018	9.797	4.246e-22	0.2813	0.05858	0.001099
12	rs17512249:121564117:A:G	121564117	G	DOMxRecent_LESUM	1735	-0.03308	0.04329	-0.1179	0.05176	-0.7642	0.4448	1	0.08657	0.00989
12	rs12832396:121581681:T:C	121581681	C	DOM	1751	0.01782	0.08645	-0.1516	0.1873	0.2062	0.8367	0.2858	0.05913	0.001099
12	rs12832396:121581681:T:C	121581681	C	POPULATION	1751	0.4868	0.04178	0.4049	0.5687	11.65	2.906e-30	0.2858	0.05913	0.001099
12	rs12832396:121581681:T:C	121581681	C	AGE	1751	0.0005137	0.001996	-0.003398	0.004425	0.2574	0.7969	0.2858	0.05913	0.001099
12	rs12832396:121581681:T:C	121581681	C	GENDER	1751	0.1672	0.04535	0.07837	0.2561	3.688	0.0002328	0.2858	0.05913	0.001099
12	rs12832396:121581681:T:C	121581681	C	Recent_LESUM	1751	0.1654	0.01724	0.1316	0.1992	9.593	2.832e-21	0.2858	0.05913	0.001099
12	rs12824585:121561868:A:C	121561868	C	DOMxRecent_LESUM	1723	-0.04081	0.05357	-0.1458	0.06418	-0.7618	0.4463	0.3383	0.05279	0.01648
12	rs622937:121581738:T:C	121581738	C	DOM	1733	-0.09721	0.07571	-0.2456	0.05118	-1.284	0.1993	1	0.08333	0.01099
12	rs622937:121581738:T:C	121581738	C	POPULATION	1733	0.4915	0.04189	0.4094	0.5736	11.73	1.211e-30	1	0.08333	0.01099
12	rs622937:121581738:T:C	121581738	C	AGE	1733	0.000759	0.002006	-0.003172	0.00469	0.3785	0.7051	1	0.08333	0.01099
12	rs622937:121581738:T:C	121581738	C	GENDER	1733	0.1667	0.04548	0.07757	0.2558	3.666	0.0002541	1	0.08333	0.01099
12	rs622937:121581738:T:C	121581738	C	Recent_LESUM	1733	0.1616	0.01798	0.1264	0.1969	8.988	6.443e-19	1	0.08333	0.01099
12	rs79890533:121601021:C:T	121601021	T	DOMxRecent_LESUM	1719	0.04505	0.05997	-0.0725	0.1626	0.7511	0.4527	1	0.03083	0.01978
12	rs11065452:121581982:G:T	121581982	T	DOM	1745	0.02404	0.1015	-0.1749	0.2229	0.2368	0.8128	0.5432	0.04111	0.004396
12	rs11065452:121581982:G:T	121581982	T	POPULATION	1745	0.4803	0.04182	0.3983	0.5623	11.48	1.789e-29	0.5432	0.04111	0.004396
12	rs11065452:121581982:G:T	121581982	T	AGE	1745	0.0006398	0.001999	-0.003278	0.004557	0.3201	0.7489	0.5432	0.04111	0.004396
12	rs11065452:121581982:G:T	121581982	T	GENDER	1745	0.1653	0.04536	0.07642	0.2542	3.645	0.0002755	0.5432	0.04111	0.004396
12	rs11065452:121581982:G:T	121581982	T	Recent_LESUM	1745	0.1713	0.01695	0.1381	0.2045	10.1	2.291e-23	0.5432	0.04111	0.004396
12	rs111259202:121588707:G:A	121588707	A	DOMxRecent_LESUM	1751	-0.03863	0.05163	-0.1398	0.06257	-0.7481	0.4545	0.2834	0.05886	0.001099
12	rs11065453:121581983:C:T	121581983	T	DOM	1745	0.02404	0.1015	-0.1749	0.2229	0.2368	0.8128	0.5432	0.04111	0.004396
12	rs11065453:121581983:C:T	121581983	T	POPULATION	1745	0.4803	0.04182	0.3983	0.5623	11.48	1.789e-29	0.5432	0.04111	0.004396
12	rs11065453:121581983:C:T	121581983	T	AGE	1745	0.0006398	0.001999	-0.003278	0.004557	0.3201	0.7489	0.5432	0.04111	0.004396
12	rs11065453:121581983:C:T	121581983	T	GENDER	1745	0.1653	0.04536	0.07642	0.2542	3.645	0.0002755	0.5432	0.04111	0.004396
12	rs11065453:121581983:C:T	121581983	T	Recent_LESUM	1745	0.1713	0.01695	0.1381	0.2045	10.1	2.291e-23	0.5432	0.04111	0.004396
12	exm1044260	121618257	C	DOMxRecent_LESUM	1753	-0.2353	0.3173	-0.8573	0.3866	-0.7416	0.4584	1	0.001374	0
12	rs10849848:121582048:T:C	121582048	C	DOM	1745	0.02404	0.1015	-0.1749	0.2229	0.2368	0.8128	0.5432	0.04111	0.004396
12	rs10849848:121582048:T:C	121582048	C	POPULATION	1745	0.4803	0.04182	0.3983	0.5623	11.48	1.789e-29	0.5432	0.04111	0.004396
12	rs10849848:121582048:T:C	121582048	C	AGE	1745	0.0006398	0.001999	-0.003278	0.004557	0.3201	0.7489	0.5432	0.04111	0.004396
12	rs10849848:121582048:T:C	121582048	C	GENDER	1745	0.1653	0.04536	0.07642	0.2542	3.645	0.0002755	0.5432	0.04111	0.004396
12	rs10849848:121582048:T:C	121582048	C	Recent_LESUM	1745	0.1713	0.01695	0.1381	0.2045	10.1	2.291e-23	0.5432	0.04111	0.004396
12	exm1044235	121605408	G	DOMxRecent_LESUM	1753	0.1663	0.2262	-0.2771	0.6096	0.735	0.4625	1	0.003022	0
12	12:121582094:G:A	121582094	A	DOM	1746	NA	NA	NA	NA	NA	NA	1	0.0005516	0.003846
12	12:121582094:G:A	121582094	A	POPULATION	1746	NA	NA	NA	NA	NA	NA	1	0.0005516	0.003846
12	12:121582094:G:A	121582094	A	AGE	1746	NA	NA	NA	NA	NA	NA	1	0.0005516	0.003846
12	12:121582094:G:A	121582094	A	GENDER	1746	NA	NA	NA	NA	NA	NA	1	0.0005516	0.003846
12	12:121582094:G:A	121582094	A	Recent_LESUM	1746	NA	NA	NA	NA	NA	NA	1	0.0005516	0.003846
12	rs141555626:121630339:G:A	121630339	A	DOMxRecent_LESUM	1705	-0.1348	0.1857	-0.4987	0.2291	-0.726	0.4679	1	0.00339	0.02747
12	rs183283:121582240:G:A	121582240	A	DOM	1733	-0.0332	0.05627	-0.1435	0.07709	-0.5901	0.5552	0.01279	0.2742	0.01099
12	rs183283:121582240:G:A	121582240	A	POPULATION	1733	0.4911	0.04187	0.409	0.5731	11.73	1.277e-30	0.01279	0.2742	0.01099
12	rs183283:121582240:G:A	121582240	A	AGE	1733	0.0009172	0.002003	-0.003009	0.004843	0.4579	0.6471	0.01279	0.2742	0.01099
12	rs183283:121582240:G:A	121582240	A	GENDER	1733	0.1663	0.04544	0.07726	0.2554	3.66	0.0002595	0.01279	0.2742	0.01099
12	rs183283:121582240:G:A	121582240	A	Recent_LESUM	1733	0.1862	0.02307	0.141	0.2314	8.07	1.302e-15	0.01279	0.2742	0.01099
12	12:121583492:G:A	121583492	A	DOMxRecent_LESUM	1745	0.1194	0.1647	-0.2035	0.4423	0.7247	0.4687	1	0.006623	0.004396
12	rs138006429:121582526:C:A	121582526	0	DOM	1753	NA	NA	NA	NA	NA	NA	1	0	0
12	rs138006429:121582526:C:A	121582526	0	POPULATION	1753	NA	NA	NA	NA	NA	NA	1	0	0
12	rs138006429:121582526:C:A	121582526	0	AGE	1753	NA	NA	NA	NA	NA	NA	1	0	0
12	rs138006429:121582526:C:A	121582526	0	GENDER	1753	NA	NA	NA	NA	NA	NA	1	0	0
12	rs138006429:121582526:C:A	121582526	0	Recent_LESUM	1753	NA	NA	NA	NA	NA	NA	1	0	0
12	rs115486488:121567731:T:G	121567731	G	DOMxRecent_LESUM	1736	-0.03125	0.04325	-0.116	0.05351	-0.7226	0.47	1	0.08652	0.009341
12	rs149481328:121582722:G:A	121582722	A	DOM	1752	-1.984	1.901	-5.709	1.741	-1.044	0.2967	1	0.0005498	0.0005495
12	rs149481328:121582722:G:A	121582722	A	POPULATION	1752	0.4882	0.04174	0.4064	0.57	11.7	1.767e-30	1	0.0005498	0.0005495
12	rs149481328:121582722:G:A	121582722	A	AGE	1752	0.000583	0.001995	-0.003327	0.004493	0.2922	0.7701	1	0.0005498	0.0005495
12	rs149481328:121582722:G:A	121582722	A	GENDER	1752	0.1689	0.04533	0.08005	0.2577	3.726	0.0002008	1	0.0005498	0.0005495
12	rs149481328:121582722:G:A	121582722	A	Recent_LESUM	1752	0.1625	0.0163	0.1306	0.1945	9.969	8.394e-23	1	0.0005498	0.0005495
12	rs12813980:121598487:C:A	121598487	A	DOMxRecent_LESUM	1751	-0.03693	0.05157	-0.138	0.06414	-0.7162	0.474	0.2834	0.05886	0.001099
12	rs79126683:121583081:C:T	121583081	T	DOM	1753	NA	NA	NA	NA	NA	NA	1	0.0002747	0
12	rs79126683:121583081:C:T	121583081	T	POPULATION	1753	NA	NA	NA	NA	NA	NA	1	0.0002747	0
12	rs79126683:121583081:C:T	121583081	T	AGE	1753	NA	NA	NA	NA	NA	NA	1	0.0002747	0
12	rs79126683:121583081:C:T	121583081	T	GENDER	1753	NA	NA	NA	NA	NA	NA	1	0.0002747	0
12	rs79126683:121583081:C:T	121583081	T	Recent_LESUM	1753	NA	NA	NA	NA	NA	NA	1	0.0002747	0
12	rs34185850:121578351:T:C	121578351	C	DOMxRecent_LESUM	1752	-0.03697	0.05168	-0.1383	0.06432	-0.7154	0.4745	0.2812	0.05855	0.0005495
12	12:121583492:G:A	121583492	A	DOM	1745	0.06494	0.249	-0.4231	0.553	0.2608	0.7943	1	0.006623	0.004396
12	12:121583492:G:A	121583492	A	POPULATION	1745	0.4898	0.04207	0.4073	0.5723	11.64	3.254e-30	1	0.006623	0.004396
12	12:121583492:G:A	121583492	A	AGE	1745	0.000606	0.002001	-0.003315	0.004527	0.3029	0.762	1	0.006623	0.004396
12	12:121583492:G:A	121583492	A	GENDER	1745	0.1667	0.04551	0.07754	0.2559	3.664	0.0002559	1	0.006623	0.004396
12	12:121583492:G:A	121583492	A	Recent_LESUM	1745	0.1634	0.01634	0.1314	0.1954	9.997	6.423e-23	1	0.006623	0.004396
12	rs17434640:121578450:G:A	121578450	A	DOMxRecent_LESUM	1752	-0.03697	0.05168	-0.1383	0.06432	-0.7154	0.4745	0.2812	0.05855	0.0005495
12	rs169631:121583751:C:G	121583751	G	DOM	1732	-0.03297	0.05632	-0.1434	0.07741	-0.5855	0.5583	0.01282	0.274	0.01154
12	rs169631:121583751:C:G	121583751	G	POPULATION	1732	0.4909	0.0419	0.4088	0.573	11.72	1.451e-30	0.01282	0.274	0.01154
12	rs169631:121583751:C:G	121583751	G	AGE	1732	0.0009191	0.002004	-0.003008	0.004846	0.4587	0.6465	0.01282	0.274	0.01154
12	rs169631:121583751:C:G	121583751	G	GENDER	1732	0.1664	0.04546	0.07732	0.2555	3.661	0.000259	0.01282	0.274	0.01154
12	rs169631:121583751:C:G	121583751	G	Recent_LESUM	1732	0.1862	0.02308	0.141	0.2314	8.068	1.324e-15	0.01282	0.274	0.01154
12	rs71454679:121580223:G:A	121580223	A	DOMxRecent_LESUM	1752	-0.03697	0.05168	-0.1383	0.06432	-0.7154	0.4745	0.2812	0.05855	0.0005495
12	rs182839546:121583752:G:A	121583752	A	DOM	1729	-1.213	1.805	-4.752	2.325	-0.672	0.5016	1	0.0008357	0.01374
12	rs182839546:121583752:G:A	121583752	A	POPULATION	1729	0.4815	0.04208	0.399	0.564	11.44	2.875e-29	1	0.0008357	0.01374
12	rs182839546:121583752:G:A	121583752	A	AGE	1729	0.0004154	0.002009	-0.003522	0.004353	0.2068	0.8362	1	0.0008357	0.01374
12	rs182839546:121583752:G:A	121583752	A	GENDER	1729	0.1595	0.04576	0.06983	0.2492	3.486	0.0005027	1	0.0008357	0.01374
12	rs182839546:121583752:G:A	121583752	A	Recent_LESUM	1729	0.1653	0.01653	0.1329	0.1977	10	6.233e-23	1	0.0008357	0.01374
12	rs140940661:121602817:A:G	121602817	G	DOMxRecent_LESUM	1750	0.2794	0.3907	-0.4864	1.045	0.7151	0.4747	1	0.001101	0.001648
12	rs56017922:121583828:G:A	121583828	A	DOM	1745	-0.01914	0.07477	-0.1657	0.1274	-0.256	0.798	0.884	0.08858	0.004396
12	rs56017922:121583828:G:A	121583828	A	POPULATION	1745	0.4811	0.04182	0.3991	0.563	11.5	1.445e-29	0.884	0.08858	0.004396
12	rs56017922:121583828:G:A	121583828	A	AGE	1745	0.0006305	0.002001	-0.003291	0.004552	0.3151	0.7527	0.884	0.08858	0.004396
12	rs56017922:121583828:G:A	121583828	A	GENDER	1745	0.1662	0.04536	0.07728	0.2551	3.664	0.000256	0.884	0.08858	0.004396
12	rs56017922:121583828:G:A	121583828	A	Recent_LESUM	1745	0.1716	0.01776	0.1368	0.2064	9.664	1.48e-21	0.884	0.08858	0.004396
12	rs151191599:121610077:A:T	121610077	T	DOMxRecent_LESUM	1750	0.2794	0.3907	-0.4864	1.045	0.7151	0.4747	1	0.001101	0.001648
12	rs12820593:121583937:A:G	121583937	G	DOM	1752	0.04095	0.08712	-0.1298	0.2117	0.47	0.6384	0.2812	0.05855	0.0005495
12	rs12820593:121583937:A:G	121583937	G	POPULATION	1752	0.4867	0.04175	0.4049	0.5686	11.66	2.674e-30	0.2812	0.05855	0.0005495
12	rs12820593:121583937:A:G	121583937	G	AGE	1752	0.000519	0.001995	-0.00339	0.004428	0.2602	0.7947	0.2812	0.05855	0.0005495
12	rs12820593:121583937:A:G	121583937	G	GENDER	1752	0.1674	0.04532	0.07856	0.2562	3.694	0.0002279	0.2812	0.05855	0.0005495
12	rs12820593:121583937:A:G	121583937	G	Recent_LESUM	1752	0.1681	0.01715	0.1345	0.2017	9.8	4.125e-22	0.2812	0.05855	0.0005495
12	rs12830584:121581661:A:T	121581661	T	DOMxRecent_LESUM	1751	-0.03695	0.05169	-0.1383	0.06437	-0.7148	0.4748	0.2813	0.05858	0.001099
12	rs17434731:121583993:C:T	121583993	T	DOM	1745	-0.01914	0.07477	-0.1657	0.1274	-0.256	0.798	0.884	0.08858	0.004396
12	rs17434731:121583993:C:T	121583993	T	POPULATION	1745	0.4811	0.04182	0.3991	0.563	11.5	1.445e-29	0.884	0.08858	0.004396
12	rs17434731:121583993:C:T	121583993	T	AGE	1745	0.0006305	0.002001	-0.003291	0.004552	0.3151	0.7527	0.884	0.08858	0.004396
12	rs17434731:121583993:C:T	121583993	T	GENDER	1745	0.1662	0.04536	0.07728	0.2551	3.664	0.000256	0.884	0.08858	0.004396
12	rs17434731:121583993:C:T	121583993	T	Recent_LESUM	1745	0.1716	0.01776	0.1368	0.2064	9.664	1.48e-21	0.884	0.08858	0.004396
12	rs12820593:121583937:A:G	121583937	G	DOMxRecent_LESUM	1752	-0.03693	0.05168	-0.1382	0.06435	-0.7147	0.4749	0.2812	0.05855	0.0005495
12	rs2116499:121584160:A:G	121584160	G	DOM	1744	0.04945	0.07058	-0.08889	0.1878	0.7006	0.4837	0.7946	0.1002	0.004945
12	rs2116499:121584160:A:G	121584160	G	POPULATION	1744	0.4803	0.04185	0.3983	0.5624	11.48	1.934e-29	0.7946	0.1002	0.004945
12	rs2116499:121584160:A:G	121584160	G	AGE	1744	0.0006477	0.001999	-0.003271	0.004566	0.324	0.746	0.7946	0.1002	0.004945
12	rs2116499:121584160:A:G	121584160	G	GENDER	1744	0.1648	0.04537	0.0759	0.2537	3.633	0.0002883	0.7946	0.1002	0.004945
12	rs2116499:121584160:A:G	121584160	G	Recent_LESUM	1744	0.1764	0.01796	0.1412	0.2116	9.824	3.309e-22	0.7946	0.1002	0.004945
12	rs34480856:121584990:G:A	121584990	A	DOMxRecent_LESUM	1752	-0.03693	0.05168	-0.1382	0.06435	-0.7147	0.4749	0.2812	0.05855	0.0005495
12	rs112725652:121584338:C:G	121584338	G	DOM	1749	NA	NA	NA	NA	NA	NA	1	0.0002753	0.002198
12	rs112725652:121584338:C:G	121584338	G	POPULATION	1749	NA	NA	NA	NA	NA	NA	1	0.0002753	0.002198
12	rs112725652:121584338:C:G	121584338	G	AGE	1749	NA	NA	NA	NA	NA	NA	1	0.0002753	0.002198
12	rs112725652:121584338:C:G	121584338	G	GENDER	1749	NA	NA	NA	NA	NA	NA	1	0.0002753	0.002198
12	rs112725652:121584338:C:G	121584338	G	Recent_LESUM	1749	NA	NA	NA	NA	NA	NA	1	0.0002753	0.002198
12	rs35605477:121587034:C:T	121587034	T	DOMxRecent_LESUM	1752	-0.03693	0.05168	-0.1382	0.06435	-0.7147	0.4749	0.2812	0.05855	0.0005495
12	rs150877869:121584371:A:G	121584371	G	DOM	1749	NA	NA	NA	NA	NA	NA	1	0.0002753	0.002198
12	rs150877869:121584371:A:G	121584371	G	POPULATION	1749	NA	NA	NA	NA	NA	NA	1	0.0002753	0.002198
12	rs150877869:121584371:A:G	121584371	G	AGE	1749	NA	NA	NA	NA	NA	NA	1	0.0002753	0.002198
12	rs150877869:121584371:A:G	121584371	G	GENDER	1749	NA	NA	NA	NA	NA	NA	1	0.0002753	0.002198
12	rs150877869:121584371:A:G	121584371	G	Recent_LESUM	1749	NA	NA	NA	NA	NA	NA	1	0.0002753	0.002198
12	rs71454680:121589925:G:A	121589925	A	DOMxRecent_LESUM	1751	-0.0369	0.05169	-0.1382	0.0644	-0.714	0.4753	0.2813	0.05858	0.001099
12	rs75787674:121584374:G:A	121584374	A	DOM	1748	NA	NA	NA	NA	NA	NA	1	0.0002755	0.002747
12	rs75787674:121584374:G:A	121584374	A	POPULATION	1748	NA	NA	NA	NA	NA	NA	1	0.0002755	0.002747
12	rs75787674:121584374:G:A	121584374	A	AGE	1748	NA	NA	NA	NA	NA	NA	1	0.0002755	0.002747
12	rs75787674:121584374:G:A	121584374	A	GENDER	1748	NA	NA	NA	NA	NA	NA	1	0.0002755	0.002747
12	rs75787674:121584374:G:A	121584374	A	Recent_LESUM	1748	NA	NA	NA	NA	NA	NA	1	0.0002755	0.002747
12	rs73218241:121591632:G:A	121591632	A	DOMxRecent_LESUM	1752	-0.03681	0.05167	-0.1381	0.06446	-0.7124	0.4763	0.2833	0.05882	0.0005495
12	rs111664562:121584398:C:T	121584398	T	DOM	1749	NA	NA	NA	NA	NA	NA	1	0.0002753	0.002198
12	rs111664562:121584398:C:T	121584398	T	POPULATION	1749	NA	NA	NA	NA	NA	NA	1	0.0002753	0.002198
12	rs111664562:121584398:C:T	121584398	T	AGE	1749	NA	NA	NA	NA	NA	NA	1	0.0002753	0.002198
12	rs111664562:121584398:C:T	121584398	T	GENDER	1749	NA	NA	NA	NA	NA	NA	1	0.0002753	0.002198
12	rs111664562:121584398:C:T	121584398	T	Recent_LESUM	1749	NA	NA	NA	NA	NA	NA	1	0.0002753	0.002198
12	rs35018823:121596139:G:A	121596139	A	DOMxRecent_LESUM	1752	-0.03681	0.05167	-0.1381	0.06446	-0.7124	0.4763	0.2833	0.05882	0.0005495
12	rs1169738:121584410:G:A	121584410	A	DOM	1740	0.01187	0.1355	-0.2538	0.2775	0.08759	0.9302	1	0.02241	0.007143
12	rs1169738:121584410:G:A	121584410	A	POPULATION	1740	0.487	0.04185	0.4049	0.569	11.64	3.469e-30	1	0.02241	0.007143
12	rs1169738:121584410:G:A	121584410	A	AGE	1740	0.0002032	0.002002	-0.00372	0.004126	0.1015	0.9192	1	0.02241	0.007143
12	rs1169738:121584410:G:A	121584410	A	GENDER	1740	0.1692	0.04543	0.08013	0.2582	3.724	0.0002025	1	0.02241	0.007143
12	rs1169738:121584410:G:A	121584410	A	Recent_LESUM	1740	0.1674	0.01659	0.1349	0.1999	10.09	2.633e-23	1	0.02241	0.007143
12	rs12815078:121622007:A:G	121622007	G	DOMxRecent_LESUM	1743	0.03036	0.04279	-0.05351	0.1142	0.7095	0.4781	0.6558	0.08674	0.005495
12	rs77372307:121584484:C:G	121584484	G	DOM	1749	NA	NA	NA	NA	NA	NA	1	0.0002753	0.002198
12	rs77372307:121584484:C:G	121584484	G	POPULATION	1749	NA	NA	NA	NA	NA	NA	1	0.0002753	0.002198
12	rs77372307:121584484:C:G	121584484	G	AGE	1749	NA	NA	NA	NA	NA	NA	1	0.0002753	0.002198
12	rs77372307:121584484:C:G	121584484	G	GENDER	1749	NA	NA	NA	NA	NA	NA	1	0.0002753	0.002198
12	rs77372307:121584484:C:G	121584484	G	Recent_LESUM	1749	NA	NA	NA	NA	NA	NA	1	0.0002753	0.002198
12	rs118002597:121625260:C:T	121625260	T	DOMxRecent_LESUM	1740	-0.1471	0.2076	-0.5541	0.2598	-0.7086	0.4787	1	0.004151	0.007143
12	rs7973360:121584681:C:T	121584681	T	DOM	1745	-0.01914	0.07477	-0.1657	0.1274	-0.256	0.798	0.884	0.08858	0.004396
12	rs7973360:121584681:C:T	121584681	T	POPULATION	1745	0.4811	0.04182	0.3991	0.563	11.5	1.445e-29	0.884	0.08858	0.004396
12	rs7973360:121584681:C:T	121584681	T	AGE	1745	0.0006305	0.002001	-0.003291	0.004552	0.3151	0.7527	0.884	0.08858	0.004396
12	rs7973360:121584681:C:T	121584681	T	GENDER	1745	0.1662	0.04536	0.07728	0.2551	3.664	0.000256	0.884	0.08858	0.004396
12	rs7973360:121584681:C:T	121584681	T	Recent_LESUM	1745	0.1716	0.01776	0.1368	0.2064	9.664	1.48e-21	0.884	0.08858	0.004396
12	rs73220272:121614227:T:C	121614227	C	DOMxRecent_LESUM	1744	0.03029	0.04278	-0.05356	0.1141	0.708	0.479	0.6557	0.08669	0.004945
12	rs34480856:121584990:G:A	121584990	A	DOM	1752	0.04095	0.08712	-0.1298	0.2117	0.47	0.6384	0.2812	0.05855	0.0005495
12	rs34480856:121584990:G:A	121584990	A	POPULATION	1752	0.4867	0.04175	0.4049	0.5686	11.66	2.674e-30	0.2812	0.05855	0.0005495
12	rs34480856:121584990:G:A	121584990	A	AGE	1752	0.000519	0.001995	-0.00339	0.004428	0.2602	0.7947	0.2812	0.05855	0.0005495
12	rs34480856:121584990:G:A	121584990	A	GENDER	1752	0.1674	0.04532	0.07856	0.2562	3.694	0.0002279	0.2812	0.05855	0.0005495
12	rs34480856:121584990:G:A	121584990	A	Recent_LESUM	1752	0.1681	0.01715	0.1345	0.2017	9.8	4.125e-22	0.2812	0.05855	0.0005495
12	rs34481602:121616464:G:A	121616464	A	DOMxRecent_LESUM	1744	0.03029	0.04278	-0.05356	0.1141	0.708	0.479	0.6557	0.08669	0.004945
12	rs17434809:121585228:A:C	121585228	C	DOM	1745	-0.01914	0.07477	-0.1657	0.1274	-0.256	0.798	0.884	0.08858	0.004396
12	rs17434809:121585228:A:C	121585228	C	POPULATION	1745	0.4811	0.04182	0.3991	0.563	11.5	1.445e-29	0.884	0.08858	0.004396
12	rs17434809:121585228:A:C	121585228	C	AGE	1745	0.0006305	0.002001	-0.003291	0.004552	0.3151	0.7527	0.884	0.08858	0.004396
12	rs17434809:121585228:A:C	121585228	C	GENDER	1745	0.1662	0.04536	0.07728	0.2551	3.664	0.000256	0.884	0.08858	0.004396
12	rs17434809:121585228:A:C	121585228	C	Recent_LESUM	1745	0.1716	0.01776	0.1368	0.2064	9.664	1.48e-21	0.884	0.08858	0.004396
12	rs66850672:121619834:T:C	121619834	C	DOMxRecent_LESUM	1744	0.03029	0.04278	-0.05356	0.1141	0.708	0.479	0.6557	0.08669	0.004945
12	rs150119521:121585618:G:A	121585618	A	DOM	1716	-0.6355	0.5456	-1.705	0.4339	-1.165	0.2443	1	0.001404	0.02143
12	rs150119521:121585618:G:A	121585618	A	POPULATION	1716	0.4891	0.04214	0.4065	0.5717	11.61	4.927e-30	1	0.001404	0.02143
12	rs150119521:121585618:G:A	121585618	A	AGE	1716	0.0009055	0.002016	-0.003047	0.004858	0.449	0.6535	1	0.001404	0.02143
12	rs150119521:121585618:G:A	121585618	A	GENDER	1716	0.1702	0.0459	0.08029	0.2602	3.709	0.0002145	1	0.001404	0.02143
12	rs150119521:121585618:G:A	121585618	A	Recent_LESUM	1716	0.1649	0.01639	0.1328	0.197	10.06	3.489e-23	1	0.001404	0.02143
12	rs208296:121600953:G:A	121600953	A	DOMxRecent_LESUM	1521	0.02404	0.03428	-0.04314	0.09122	0.7013	0.4832	0.1182	0.2977	0.1308
12	12:121585995:A:T	121585995	T	DOM	1748	-0.3303	0.4388	-1.19	0.5298	-0.7526	0.4518	1	0.002204	0.002747
12	12:121585995:A:T	121585995	T	POPULATION	1748	0.4875	0.04173	0.4057	0.5693	11.68	2.089e-30	1	0.002204	0.002747
12	12:121585995:A:T	121585995	T	AGE	1748	0.0002618	0.001999	-0.003657	0.00418	0.131	0.8958	1	0.002204	0.002747
12	12:121585995:A:T	121585995	T	GENDER	1748	0.1726	0.04539	0.08367	0.2616	3.803	0.0001478	1	0.002204	0.002747
12	12:121585995:A:T	121585995	T	Recent_LESUM	1748	0.1601	0.0163	0.1282	0.1921	9.825	3.288e-22	1	0.002204	0.002747
12	rs670541:121569634:T:C	121569634	T	DOMxRecent_LESUM	1729	-0.03533	0.05129	-0.1359	0.0652	-0.6888	0.491	0.5273	0.06013	0.01319
12	12:121586099:C:T	121586099	T	DOM	1752	NA	NA	NA	NA	NA	NA	1	0.0002749	0.0005495
12	12:121586099:C:T	121586099	T	POPULATION	1752	NA	NA	NA	NA	NA	NA	1	0.0002749	0.0005495
12	12:121586099:C:T	121586099	T	AGE	1752	NA	NA	NA	NA	NA	NA	1	0.0002749	0.0005495
12	12:121586099:C:T	121586099	T	GENDER	1752	NA	NA	NA	NA	NA	NA	1	0.0002749	0.0005495
12	12:121586099:C:T	121586099	T	Recent_LESUM	1752	NA	NA	NA	NA	NA	NA	1	0.0002749	0.0005495
12	rs1718125:121593019:C:T	121593019	T	DOMxRecent_LESUM	1730	-0.02488	0.03678	-0.09697	0.04721	-0.6765	0.4988	0.6643	0.1244	0.01264
12	rs112831493:121586173:G:T	121586173	T	DOM	1737	-0.03175	0.4153	-0.8457	0.7822	-0.07645	0.9391	1	0.002217	0.008791
12	rs112831493:121586173:G:T	121586173	T	POPULATION	1737	0.4835	0.04202	0.4011	0.5659	11.51	1.434e-29	1	0.002217	0.008791
12	rs112831493:121586173:G:T	121586173	T	AGE	1737	0.0006514	0.002007	-0.003283	0.004585	0.3245	0.7456	1	0.002217	0.008791
12	rs112831493:121586173:G:T	121586173	T	GENDER	1737	0.1633	0.04561	0.07389	0.2527	3.58	0.0003529	1	0.002217	0.008791
12	rs112831493:121586173:G:T	121586173	T	Recent_LESUM	1737	0.164	0.01633	0.132	0.196	10.04	4.263e-23	1	0.002217	0.008791
12	rs149037578:121591986:G:C	121591986	C	DOMxRecent_LESUM	1745	0.1248	0.189	-0.2457	0.4952	0.6602	0.5092	0.06784	0.006347	0.004396
12	12:121586352:T:C	121586352	C	DOM	1749	NA	NA	NA	NA	NA	NA	1	0.0002753	0.002198
12	12:121586352:T:C	121586352	C	POPULATION	1749	NA	NA	NA	NA	NA	NA	1	0.0002753	0.002198
12	12:121586352:T:C	121586352	C	AGE	1749	NA	NA	NA	NA	NA	NA	1	0.0002753	0.002198
12	12:121586352:T:C	121586352	C	GENDER	1749	NA	NA	NA	NA	NA	NA	1	0.0002753	0.002198
12	12:121586352:T:C	121586352	C	Recent_LESUM	1749	NA	NA	NA	NA	NA	NA	1	0.0002753	0.002198
12	rs117464188:121600727:G:A	121600727	A	DOMxRecent_LESUM	1722	-0.1457	0.2215	-0.5798	0.2884	-0.6578	0.5108	1	0.002238	0.01813
12	rs372563892:121586371:C:T	121586371	0	DOM	1753	NA	NA	NA	NA	NA	NA	1	0	0
12	rs372563892:121586371:C:T	121586371	0	POPULATION	1753	NA	NA	NA	NA	NA	NA	1	0	0
12	rs372563892:121586371:C:T	121586371	0	AGE	1753	NA	NA	NA	NA	NA	NA	1	0	0
12	rs372563892:121586371:C:T	121586371	0	GENDER	1753	NA	NA	NA	NA	NA	NA	1	0	0
12	rs372563892:121586371:C:T	121586371	0	Recent_LESUM	1753	NA	NA	NA	NA	NA	NA	1	0	0
12	rs138403654:121562772:G:A	121562772	A	DOMxRecent_LESUM	1740	0.2547	0.3887	-0.5071	1.017	0.6554	0.5123	1	0.001384	0.007692
12	rs10849849:121586395:A:G	121586395	G	DOM	1745	0.02158	0.1015	-0.1773	0.2205	0.2126	0.8317	0.5469	0.04139	0.004396
12	rs10849849:121586395:A:G	121586395	G	POPULATION	1745	0.4806	0.04183	0.3986	0.5626	11.49	1.679e-29	0.5469	0.04139	0.004396
12	rs10849849:121586395:A:G	121586395	G	AGE	1745	0.0006318	0.001999	-0.003286	0.00455	0.3161	0.752	0.5469	0.04139	0.004396
12	rs10849849:121586395:A:G	121586395	G	GENDER	1745	0.1656	0.04536	0.07667	0.2545	3.65	0.0002698	0.5469	0.04139	0.004396
12	rs10849849:121586395:A:G	121586395	G	Recent_LESUM	1745	0.1707	0.01696	0.1375	0.204	10.07	3.349e-23	0.5469	0.04139	0.004396
12	rs192293736:121563446:G:A	121563446	A	DOMxRecent_LESUM	1740	0.2547	0.3887	-0.5071	1.017	0.6554	0.5123	1	0.001384	0.007692
12	12:121586550:C:G	121586550	G	DOM	1750	-0.2217	1.804	-3.757	3.314	-0.1229	0.9022	1	0.0008264	0.002747
12	12:121586550:C:G	121586550	G	POPULATION	1750	0.4828	0.04181	0.4009	0.5648	11.55	8.795e-30	1	0.0008264	0.002747
12	12:121586550:C:G	121586550	G	AGE	1750	0.000621	0.001997	-0.003294	0.004536	0.3109	0.7559	1	0.0008264	0.002747
12	12:121586550:C:G	121586550	G	GENDER	1750	0.1661	0.04535	0.07722	0.255	3.663	0.0002572	1	0.0008264	0.002747
12	12:121586550:C:G	121586550	G	Recent_LESUM	1750	0.1644	0.01624	0.1326	0.1963	10.12	1.89e-23	1	0.0008264	0.002747
12	rs112831493:121586173:G:T	121586173	T	DOMxRecent_LESUM	1737	-0.2029	0.3254	-0.8407	0.4349	-0.6236	0.533	1	0.002217	0.008791
12	12:121586738:G:C	121586738	C	DOM	1753	NA	NA	NA	NA	NA	NA	1	0.0002747	0
12	12:121586738:G:C	121586738	C	POPULATION	1753	NA	NA	NA	NA	NA	NA	1	0.0002747	0
12	12:121586738:G:C	121586738	C	AGE	1753	NA	NA	NA	NA	NA	NA	1	0.0002747	0
12	12:121586738:G:C	121586738	C	GENDER	1753	NA	NA	NA	NA	NA	NA	1	0.0002747	0
12	12:121586738:G:C	121586738	C	Recent_LESUM	1753	NA	NA	NA	NA	NA	NA	1	0.0002747	0
12	12:121622571:A:C	121622571	C	DOMxRecent_LESUM	1752	0.7345	1.202	-1.621	3.09	0.6111	0.5412	1	0.0005501	0.001099
12	rs11065456:121586827:G:A	121586827	A	DOM	1750	-0.2514	0.8513	-1.92	1.417	-0.2953	0.7678	1	0.0005504	0.001648
12	rs11065456:121586827:G:A	121586827	A	POPULATION	1750	0.4867	0.04181	0.4048	0.5687	11.64	3.17e-30	1	0.0005504	0.001648
12	rs11065456:121586827:G:A	121586827	A	AGE	1750	0.0005324	0.001998	-0.003384	0.004448	0.2665	0.7899	1	0.0005504	0.001648
12	rs11065456:121586827:G:A	121586827	A	GENDER	1750	0.1679	0.04539	0.07894	0.2569	3.699	0.0002231	1	0.0005504	0.001648
12	rs11065456:121586827:G:A	121586827	A	Recent_LESUM	1750	0.1634	0.01625	0.1316	0.1953	10.06	3.671e-23	1	0.0005504	0.001648
12	rs144782841:121633581:C:G	121633581	G	DOMxRecent_LESUM	1714	-0.02378	0.03924	-0.1007	0.05313	-0.6061	0.5446	0.04108	0.1185	0.02198
12	rs208286:121586900:C:T	121586900	T	DOM	1752	NA	NA	NA	NA	NA	NA	1	0.0002749	0.0005495
12	rs208286:121586900:C:T	121586900	T	POPULATION	1752	NA	NA	NA	NA	NA	NA	1	0.0002749	0.0005495
12	rs208286:121586900:C:T	121586900	T	AGE	1752	NA	NA	NA	NA	NA	NA	1	0.0002749	0.0005495
12	rs208286:121586900:C:T	121586900	T	GENDER	1752	NA	NA	NA	NA	NA	NA	1	0.0002749	0.0005495
12	rs208286:121586900:C:T	121586900	T	Recent_LESUM	1752	NA	NA	NA	NA	NA	NA	1	0.0002749	0.0005495
12	rs117323590:121581618:G:A	121581618	A	DOMxRecent_LESUM	1708	0.1786	0.3018	-0.4128	0.77	0.5919	0.554	1	0.002256	0.02582
12	rs35605477:121587034:C:T	121587034	T	DOM	1752	0.04095	0.08712	-0.1298	0.2117	0.47	0.6384	0.2812	0.05855	0.0005495
12	rs35605477:121587034:C:T	121587034	T	POPULATION	1752	0.4867	0.04175	0.4049	0.5686	11.66	2.674e-30	0.2812	0.05855	0.0005495
12	rs35605477:121587034:C:T	121587034	T	AGE	1752	0.000519	0.001995	-0.00339	0.004428	0.2602	0.7947	0.2812	0.05855	0.0005495
12	rs35605477:121587034:C:T	121587034	T	GENDER	1752	0.1674	0.04532	0.07856	0.2562	3.694	0.0002279	0.2812	0.05855	0.0005495
12	rs35605477:121587034:C:T	121587034	T	Recent_LESUM	1752	0.1681	0.01715	0.1345	0.2017	9.8	4.125e-22	0.2812	0.05855	0.0005495
12	rs113787960:121601299:A:G	121601299	G	DOMxRecent_LESUM	1718	0.07108	0.1205	-0.1651	0.3073	0.5898	0.5554	1	0.01263	0.02143
12	rs75794459:121587037:T:A	121587037	A	DOM	1752	0.45	0.851	-1.218	2.118	0.5288	0.597	1	0.0005498	0.0005495
12	rs75794459:121587037:T:A	121587037	A	POPULATION	1752	0.4859	0.04176	0.4041	0.5678	11.64	3.368e-30	1	0.0005498	0.0005495
12	rs75794459:121587037:T:A	121587037	A	AGE	1752	0.0004773	0.001995	-0.003433	0.004387	0.2393	0.8109	1	0.0005498	0.0005495
12	rs75794459:121587037:T:A	121587037	A	GENDER	1752	0.1692	0.04531	0.08038	0.258	3.734	0.0001946	1	0.0005498	0.0005495
12	rs75794459:121587037:T:A	121587037	A	Recent_LESUM	1752	0.1649	0.01627	0.133	0.1968	10.13	1.773e-23	1	0.0005498	0.0005495
12	rs12821688:121608585:A:T	121608585	T	DOMxRecent_LESUM	1752	0.02439	0.04234	-0.0586	0.1074	0.576	0.5647	0.389	0.09016	0.0005495
12	rs208287:121587353:T:C	121587353	C	DOM	1744	-0.03648	0.05622	-0.1467	0.07371	-0.6489	0.5165	0.01099	0.2739	0.004945
12	rs208287:121587353:T:C	121587353	C	POPULATION	1744	0.4849	0.04184	0.4029	0.5669	11.59	5.662e-30	0.01099	0.2739	0.004945
12	rs208287:121587353:T:C	121587353	C	AGE	1744	0.0009329	0.002002	-0.002991	0.004857	0.466	0.6413	0.01099	0.2739	0.004945
12	rs208287:121587353:T:C	121587353	C	GENDER	1744	0.1692	0.0454	0.08025	0.2582	3.728	0.0001995	0.01099	0.2739	0.004945
12	rs208287:121587353:T:C	121587353	C	Recent_LESUM	1744	0.1882	0.02306	0.143	0.2334	8.16	6.381e-16	0.01099	0.2739	0.004945
12	rs12321707:121609494:C:T	121609494	T	DOMxRecent_LESUM	1752	0.02439	0.04234	-0.0586	0.1074	0.576	0.5647	0.389	0.09016	0.0005495
12	12:121587979:C:T	121587979	T	DOM	1753	NA	NA	NA	NA	NA	NA	1	0.0002747	0
12	12:121587979:C:T	121587979	T	POPULATION	1753	NA	NA	NA	NA	NA	NA	1	0.0002747	0
12	12:121587979:C:T	121587979	T	AGE	1753	NA	NA	NA	NA	NA	NA	1	0.0002747	0
12	12:121587979:C:T	121587979	T	GENDER	1753	NA	NA	NA	NA	NA	NA	1	0.0002747	0
12	12:121587979:C:T	121587979	T	Recent_LESUM	1753	NA	NA	NA	NA	NA	NA	1	0.0002747	0
12	rs12372746:121628052:A:G	121628052	G	DOMxRecent_LESUM	1714	0.01935	0.03444	-0.04815	0.08685	0.5618	0.5743	0.3538	0.1694	0.02198
12	rs208288:121588088:G:C	121588088	C	DOM	1748	-0.09574	0.07607	-0.2448	0.05335	-1.259	0.2083	1	0.08209	0.002747
12	rs208288:121588088:G:C	121588088	C	POPULATION	1748	0.4856	0.04174	0.4038	0.5674	11.63	3.571e-30	1	0.08209	0.002747
12	rs208288:121588088:G:C	121588088	C	AGE	1748	0.0007801	0.002	-0.00314	0.0047	0.39	0.6966	1	0.08209	0.002747
12	rs208288:121588088:G:C	121588088	C	GENDER	1748	0.1689	0.04529	0.08013	0.2576	3.729	0.0001981	1	0.08209	0.002747
12	rs208288:121588088:G:C	121588088	C	Recent_LESUM	1748	0.1642	0.01793	0.129	0.1993	9.158	1.445e-19	1	0.08209	0.002747
12	rs12304035	121620145	A	DOMxRecent_LESUM	1752	0.02371	0.04227	-0.05914	0.1066	0.5608	0.575	0.3922	0.09071	0.0005495
12	rs17525767:121588125:C:T	121588125	T	DOM	1745	-0.01914	0.07477	-0.1657	0.1274	-0.256	0.798	0.884	0.08858	0.004396
12	rs17525767:121588125:C:T	121588125	T	POPULATION	1745	0.4811	0.04182	0.3991	0.563	11.5	1.445e-29	0.884	0.08858	0.004396
12	rs17525767:121588125:C:T	121588125	T	AGE	1745	0.0006305	0.002001	-0.003291	0.004552	0.3151	0.7527	0.884	0.08858	0.004396
12	rs17525767:121588125:C:T	121588125	T	GENDER	1745	0.1662	0.04536	0.07728	0.2551	3.664	0.000256	0.884	0.08858	0.004396
12	rs17525767:121588125:C:T	121588125	T	Recent_LESUM	1745	0.1716	0.01776	0.1368	0.2064	9.664	1.48e-21	0.884	0.08858	0.004396
12	rs74729617:121590811:T:C	121590811	C	DOMxRecent_LESUM	1738	0.02576	0.04648	-0.06534	0.1169	0.5542	0.5795	1	0.05651	0.008242
12	12:121588181:T:A	121588181	A	DOM	1753	NA	NA	NA	NA	NA	NA	1	0.0002747	0
12	12:121588181:T:A	121588181	A	POPULATION	1753	NA	NA	NA	NA	NA	NA	1	0.0002747	0
12	12:121588181:T:A	121588181	A	AGE	1753	NA	NA	NA	NA	NA	NA	1	0.0002747	0
12	12:121588181:T:A	121588181	A	GENDER	1753	NA	NA	NA	NA	NA	NA	1	0.0002747	0
12	12:121588181:T:A	121588181	A	Recent_LESUM	1753	NA	NA	NA	NA	NA	NA	1	0.0002747	0
12	rs146942410:121589443:G:A	121589443	A	DOMxRecent_LESUM	1728	-0.1306	0.2361	-0.5934	0.3322	-0.5532	0.5802	1	0.004178	0.01374
12	rs11065457:121588225:G:A	121588225	A	DOM	1748	0.1849	0.6024	-0.9957	1.366	0.307	0.7589	1	0.001102	0.002747
12	rs11065457:121588225:G:A	121588225	A	POPULATION	1748	0.4849	0.04181	0.4029	0.5668	11.6	5.194e-30	1	0.001102	0.002747
12	rs11065457:121588225:G:A	121588225	A	AGE	1748	0.0004915	0.001998	-0.003424	0.004407	0.246	0.8057	1	0.001102	0.002747
12	rs11065457:121588225:G:A	121588225	A	GENDER	1748	0.1661	0.04537	0.07719	0.255	3.661	0.0002586	1	0.001102	0.002747
12	rs11065457:121588225:G:A	121588225	A	Recent_LESUM	1748	0.1645	0.01626	0.1326	0.1963	10.12	2.026e-23	1	0.001102	0.002747
12	rs34405253:121617378:C:G	121617378	G	DOMxRecent_LESUM	1753	0.02333	0.04231	-0.0596	0.1063	0.5514	0.5815	0.3903	0.09038	0
12	rs146784302:121588256:T:C	121588256	C	DOM	1733	0.1027	0.1584	-0.2078	0.4131	0.6481	0.517	0.3018	0.01417	0.01099
12	rs146784302:121588256:T:C	121588256	C	POPULATION	1733	0.4863	0.04211	0.4037	0.5688	11.55	9.106e-30	0.3018	0.01417	0.01099
12	rs146784302:121588256:T:C	121588256	C	AGE	1733	0.0006193	0.002006	-0.003312	0.00455	0.3088	0.7575	0.3018	0.01417	0.01099
12	rs146784302:121588256:T:C	121588256	C	GENDER	1733	0.1602	0.04578	0.07048	0.2499	3.5	0.0004775	0.3018	0.01417	0.01099
12	rs146784302:121588256:T:C	121588256	C	Recent_LESUM	1733	0.1642	0.01663	0.1316	0.1968	9.874	2.097e-22	0.3018	0.01417	0.01099
12	rs35237790:121595186:A:G	121595186	G	DOMxRecent_LESUM	1739	-0.02907	0.05278	-0.1325	0.07438	-0.5508	0.5818	0.2569	0.05537	0.007692
12	12:121588341:G:A	121588341	A	DOM	1735	0.235	0.4426	-0.6324	1.102	0.531	0.5955	1	0.00222	0.00989
12	12:121588341:G:A	121588341	A	POPULATION	1735	0.4895	0.04211	0.407	0.5721	11.62	3.993e-30	1	0.00222	0.00989
12	12:121588341:G:A	121588341	A	AGE	1735	0.0006169	0.002011	-0.003324	0.004558	0.3068	0.759	1	0.00222	0.00989
12	12:121588341:G:A	121588341	A	GENDER	1735	0.1601	0.04558	0.07071	0.2494	3.511	0.0004574	1	0.00222	0.00989
12	12:121588341:G:A	121588341	A	Recent_LESUM	1735	0.1626	0.01639	0.1305	0.1947	9.918	1.371e-22	1	0.00222	0.00989
12	rs78906567:121594894:G:A	121594894	A	DOMxRecent_LESUM	1739	0.02542	0.04648	-0.06568	0.1165	0.5469	0.5845	1	0.05648	0.007692
12	rs117096891:121588434:G:A	121588434	A	DOM	1721	-0.473	0.4247	-1.305	0.3594	-1.114	0.2656	1	0.002238	0.01813
12	rs117096891:121588434:G:A	121588434	A	POPULATION	1721	0.4821	0.04195	0.3999	0.5643	11.49	1.68e-29	1	0.002238	0.01813
12	rs117096891:121588434:G:A	121588434	A	AGE	1721	0.0005016	0.002004	-0.003426	0.004429	0.2503	0.8024	1	0.002238	0.01813
12	rs117096891:121588434:G:A	121588434	A	GENDER	1721	0.1713	0.04547	0.08214	0.2604	3.766	0.0001712	1	0.002238	0.01813
12	rs117096891:121588434:G:A	121588434	A	Recent_LESUM	1721	0.1621	0.01638	0.13	0.1942	9.895	1.733e-22	1	0.002238	0.01813
12	rs11065473:121628709:G:T	121628709	T	DOMxRecent_LESUM	1715	0.01861	0.03455	-0.0491	0.08632	0.5386	0.5902	0.3102	0.1687	0.02143
12	rs169632:121588545:T:C	121588545	C	DOM	1709	-0.04934	0.05698	-0.161	0.06234	-0.866	0.3866	0.01478	0.2754	0.02527
12	rs169632:121588545:T:C	121588545	C	POPULATION	1709	0.4898	0.04235	0.4068	0.5728	11.57	7.64e-30	0.01478	0.2754	0.02527
12	rs169632:121588545:T:C	121588545	C	AGE	1709	0.0007705	0.002025	-0.003198	0.004739	0.3805	0.7036	0.01478	0.2754	0.02527
12	rs169632:121588545:T:C	121588545	C	GENDER	1709	0.1719	0.04591	0.08192	0.2619	3.744	0.000187	0.01478	0.2754	0.02527
12	rs169632:121588545:T:C	121588545	C	Recent_LESUM	1709	0.1799	0.02359	0.1336	0.2261	7.623	4.078e-14	0.01478	0.2754	0.02527
12	rs117050530:121610131:G:A	121610131	A	DOMxRecent_LESUM	1738	-0.1558	0.2911	-0.7262	0.4147	-0.5351	0.5926	1	0.003052	0.00989
12	rs111259202:121588707:G:A	121588707	A	DOM	1751	0.03955	0.08712	-0.1312	0.2103	0.4539	0.65	0.2834	0.05886	0.001099
12	rs111259202:121588707:G:A	121588707	A	POPULATION	1751	0.486	0.04178	0.4041	0.5679	11.63	3.533e-30	0.2834	0.05886	0.001099
12	rs111259202:121588707:G:A	121588707	A	AGE	1751	0.0005468	0.001996	-0.003364	0.004458	0.274	0.7841	0.2834	0.05886	0.001099
12	rs111259202:121588707:G:A	121588707	A	GENDER	1751	0.1678	0.04534	0.07892	0.2566	3.701	0.0002216	0.2834	0.05886	0.001099
12	rs111259202:121588707:G:A	121588707	A	Recent_LESUM	1751	0.1683	0.01716	0.1347	0.2019	9.808	3.847e-22	0.2834	0.05886	0.001099
12	12:121610910:G:A	121610910	A	DOMxRecent_LESUM	1750	-0.2051	0.387	-0.9636	0.5533	-0.5301	0.5961	1	0.001651	0.001648
12	rs190833971:121588752:A:G	121588752	G	DOM	1751	0.5222	0.6748	-0.8004	1.845	0.7739	0.4391	1	0.001925	0.001099
12	rs190833971:121588752:A:G	121588752	G	POPULATION	1751	0.4864	0.04173	0.4046	0.5682	11.66	2.763e-30	1	0.001925	0.001099
12	rs190833971:121588752:A:G	121588752	G	AGE	1751	0.0006038	0.001995	-0.003306	0.004514	0.3027	0.7622	1	0.001925	0.001099
12	rs190833971:121588752:A:G	121588752	G	GENDER	1751	0.1665	0.04525	0.07779	0.2552	3.679	0.0002413	1	0.001925	0.001099
12	rs190833971:121588752:A:G	121588752	G	Recent_LESUM	1751	0.1649	0.01628	0.133	0.1968	10.13	1.824e-23	1	0.001925	0.001099
12	rs208278:121560664:G:A	121560664	G	DOMxRecent_LESUM	1716	-0.01724	0.03277	-0.08148	0.04699	-0.5262	0.5988	0.0201	0.2056	0.02033
12	rs149089381:121588925:G:A	121588925	A	DOM	1746	-0.1721	0.5144	-1.18	0.8362	-0.3345	0.738	1	0.002206	0.003846
12	rs149089381:121588925:G:A	121588925	A	POPULATION	1746	0.4952	0.04181	0.4133	0.5771	11.84	3.492e-31	1	0.002206	0.003846
12	rs149089381:121588925:G:A	121588925	A	AGE	1746	0.0003747	0.001997	-0.00354	0.004289	0.1876	0.8512	1	0.002206	0.003846
12	rs149089381:121588925:G:A	121588925	A	GENDER	1746	0.1663	0.04529	0.0775	0.255	3.671	0.0002485	1	0.002206	0.003846
12	rs149089381:121588925:G:A	121588925	A	Recent_LESUM	1746	0.1651	0.01625	0.1333	0.197	10.16	1.296e-23	1	0.002206	0.003846
12	rs208279:121560724:T:A	121560724	T	DOMxRecent_LESUM	1716	-0.01724	0.03277	-0.08148	0.04699	-0.5262	0.5988	0.0201	0.2056	0.02033
12	rs147798098:121589199:C:T	121589199	T	DOM	1694	0.03704	0.07416	-0.1083	0.1824	0.4995	0.6175	0.1221	0.1036	0.03516
12	rs147798098:121589199:C:T	121589199	T	POPULATION	1694	0.4774	0.04271	0.3937	0.5611	11.18	4.868e-28	0.1221	0.1036	0.03516
12	rs147798098:121589199:C:T	121589199	T	AGE	1694	0.0008276	0.002032	-0.003155	0.00481	0.4073	0.6838	0.1221	0.1036	0.03516
12	rs147798098:121589199:C:T	121589199	T	GENDER	1694	0.1727	0.04625	0.08203	0.2633	3.734	0.0001949	0.1221	0.1036	0.03516
12	rs147798098:121589199:C:T	121589199	T	Recent_LESUM	1694	0.1562	0.0181	0.1207	0.1916	8.628	1.421e-17	0.1221	0.1036	0.03516
12	rs208282:121562104:G:A	121562104	G	DOMxRecent_LESUM	1716	-0.01724	0.03277	-0.08148	0.04699	-0.5262	0.5988	0.0201	0.2056	0.02033
12	rs146942410:121589443:G:A	121589443	A	DOM	1728	0.3556	0.3712	-0.3719	1.083	0.9581	0.3382	1	0.004178	0.01374
12	rs146942410:121589443:G:A	121589443	A	POPULATION	1728	0.4872	0.04192	0.4051	0.5694	11.62	4.097e-30	1	0.004178	0.01374
12	rs146942410:121589443:G:A	121589443	A	AGE	1728	9.624e-05	0.002002	-0.003828	0.004021	0.04806	0.9617	1	0.004178	0.01374
12	rs146942410:121589443:G:A	121589443	A	GENDER	1728	0.1725	0.04551	0.08331	0.2617	3.79	0.0001556	1	0.004178	0.01374
12	rs146942410:121589443:G:A	121589443	A	Recent_LESUM	1728	0.1638	0.01631	0.1319	0.1958	10.05	4.032e-23	1	0.004178	0.01374
12	rs208283:121562135:G:A	121562135	G	DOMxRecent_LESUM	1716	-0.01724	0.03277	-0.08148	0.04699	-0.5262	0.5988	0.0201	0.2056	0.02033
12	rs10849850:121589462:A:G	121589462	G	DOM	1741	0.0224	0.1016	-0.1767	0.2215	0.2205	0.8255	0.5475	0.04148	0.006593
12	rs10849850:121589462:A:G	121589462	G	POPULATION	1741	0.4796	0.04194	0.3974	0.5617	11.44	3.02e-29	0.5475	0.04148	0.006593
12	rs10849850:121589462:A:G	121589462	G	AGE	1741	0.0006343	0.002002	-0.00329	0.004559	0.3168	0.7514	0.5475	0.04148	0.006593
12	rs10849850:121589462:A:G	121589462	G	GENDER	1741	0.165	0.04546	0.07591	0.2541	3.63	0.000292	0.5475	0.04148	0.006593
12	rs10849850:121589462:A:G	121589462	G	Recent_LESUM	1741	0.1716	0.01702	0.1382	0.2049	10.08	2.981e-23	0.5475	0.04148	0.006593
12	rs12301635:121624108:C:G	121624108	G	DOMxRecent_LESUM	1750	0.02196	0.04237	-0.06108	0.105	0.5183	0.6043	0.3892	0.09026	0.001648
12	12:121589624:T:C	121589624	C	DOM	1741	-0.0319	0.3359	-0.6902	0.6264	-0.09498	0.9243	1	0.005257	0.007143
12	12:121589624:T:C	121589624	C	POPULATION	1741	0.4831	0.0419	0.4009	0.5652	11.53	1.104e-29	1	0.005257	0.007143
12	12:121589624:T:C	121589624	C	AGE	1741	0.0004669	0.002003	-0.003458	0.004392	0.2331	0.8157	1	0.005257	0.007143
12	12:121589624:T:C	121589624	C	GENDER	1741	0.1669	0.04544	0.07788	0.256	3.674	0.0002462	1	0.005257	0.007143
12	12:121589624:T:C	121589624	C	Recent_LESUM	1741	0.164	0.01635	0.1319	0.196	10.03	4.852e-23	1	0.005257	0.007143
12	rs28360453:121604122:C:T	121604122	T	DOMxRecent_LESUM	1706	0.03035	0.05921	-0.08569	0.1464	0.5126	0.6083	0.05793	0.04769	0.02637
12	rs150489232:121589715:T:G	121589715	G	DOM	1743	0.02464	0.1594	-0.2878	0.3371	0.1546	0.8772	0.3714	0.01603	0.006044
12	rs150489232:121589715:T:G	121589715	G	POPULATION	1743	0.4806	0.04181	0.3987	0.5626	11.49	1.603e-29	0.3714	0.01603	0.006044
12	rs150489232:121589715:T:G	121589715	G	AGE	1743	0.0002664	0.001994	-0.003642	0.004175	0.1336	0.8938	0.3714	0.01603	0.006044
12	rs150489232:121589715:T:G	121589715	G	GENDER	1743	0.1677	0.04527	0.07902	0.2565	3.706	0.0002174	0.3714	0.01603	0.006044
12	rs150489232:121589715:T:G	121589715	G	Recent_LESUM	1743	0.1698	0.01646	0.1376	0.2021	10.32	2.87e-24	0.3714	0.01603	0.006044
12	rs181033264:121631506:C:G	121631506	G	DOMxRecent_LESUM	1751	-0.1259	0.2567	-0.6291	0.3773	-0.4903	0.624	1	0.0011	0.001099
12	rs138309674:121589720:G:T	121589720	T	DOM	1743	0.02464	0.1594	-0.2878	0.3371	0.1546	0.8772	0.3714	0.01603	0.006044
12	rs138309674:121589720:G:T	121589720	T	POPULATION	1743	0.4806	0.04181	0.3987	0.5626	11.49	1.603e-29	0.3714	0.01603	0.006044
12	rs138309674:121589720:G:T	121589720	T	AGE	1743	0.0002664	0.001994	-0.003642	0.004175	0.1336	0.8938	0.3714	0.01603	0.006044
12	rs138309674:121589720:G:T	121589720	T	GENDER	1743	0.1677	0.04527	0.07902	0.2565	3.706	0.0002174	0.3714	0.01603	0.006044
12	rs138309674:121589720:G:T	121589720	T	Recent_LESUM	1743	0.1698	0.01646	0.1376	0.2021	10.32	2.87e-24	0.3714	0.01603	0.006044
12	12:121632301:G:A	121632301	A	DOMxRecent_LESUM	1751	-0.1259	0.2567	-0.6291	0.3773	-0.4903	0.624	1	0.0011	0.001099
12	rs71454680:121589925:G:A	121589925	A	DOM	1751	0.04064	0.08714	-0.1301	0.2114	0.4664	0.641	0.2813	0.05858	0.001099
12	rs71454680:121589925:G:A	121589925	A	POPULATION	1751	0.486	0.04178	0.4041	0.5679	11.63	3.551e-30	0.2813	0.05858	0.001099
12	rs71454680:121589925:G:A	121589925	A	AGE	1751	0.0005481	0.001996	-0.003363	0.004459	0.2747	0.7836	0.2813	0.05858	0.001099
12	rs71454680:121589925:G:A	121589925	A	GENDER	1751	0.1679	0.04533	0.07902	0.2567	3.703	0.0002197	0.2813	0.05858	0.001099
12	rs71454680:121589925:G:A	121589925	A	Recent_LESUM	1751	0.1681	0.01716	0.1345	0.2018	9.799	4.187e-22	0.2813	0.05858	0.001099
12	12:121571915:G:A	121571915	A	DOMxRecent_LESUM	1751	0.5798	1.204	-1.779	2.939	0.4817	0.6301	1	0.0005501	0.001099
12	12:121589928:G:A	121589928	A	DOM	1753	NA	NA	NA	NA	NA	NA	1	0.0002747	0
12	12:121589928:G:A	121589928	A	POPULATION	1753	NA	NA	NA	NA	NA	NA	1	0.0002747	0
12	12:121589928:G:A	121589928	A	AGE	1753	NA	NA	NA	NA	NA	NA	1	0.0002747	0
12	12:121589928:G:A	121589928	A	GENDER	1753	NA	NA	NA	NA	NA	NA	1	0.0002747	0
12	12:121589928:G:A	121589928	A	Recent_LESUM	1753	NA	NA	NA	NA	NA	NA	1	0.0002747	0
12	rs147798098:121589199:C:T	121589199	T	DOMxRecent_LESUM	1694	0.02059	0.04279	-0.06327	0.1045	0.4813	0.6304	0.1221	0.1036	0.03516
12	12:121590250:G:A	121590250	A	DOM	1748	-2.792	1.901	-6.518	0.9348	-1.468	0.1422	1	0.000551	0.002747
12	12:121590250:G:A	121590250	A	POPULATION	1748	0.4851	0.04181	0.4032	0.567	11.6	4.907e-30	1	0.000551	0.002747
12	12:121590250:G:A	121590250	A	AGE	1748	0.0004807	0.002	-0.00344	0.004401	0.2403	0.8101	1	0.000551	0.002747
12	12:121590250:G:A	121590250	A	GENDER	1748	0.1657	0.04533	0.07684	0.2545	3.655	0.0002648	1	0.000551	0.002747
12	12:121590250:G:A	121590250	A	Recent_LESUM	1748	0.1638	0.01624	0.132	0.1957	10.09	2.663e-23	1	0.000551	0.002747
12	rs17434647:121579024:T:G	121579024	G	DOMxRecent_LESUM	1695	0.02057	0.04278	-0.06328	0.1044	0.4808	0.6307	0.1218	0.1035	0.03407
12	rs189989:121590354:T:C	121590354	C	DOM	1731	-0.03227	0.05656	-0.1431	0.07858	-0.5705	0.5684	0.007858	0.2756	0.01209
12	rs189989:121590354:T:C	121590354	C	POPULATION	1731	0.4814	0.04212	0.3988	0.5639	11.43	3.249e-29	0.007858	0.2756	0.01209
12	rs189989:121590354:T:C	121590354	C	AGE	1731	0.0009631	0.002009	-0.002974	0.0049	0.4795	0.6317	0.007858	0.2756	0.01209
12	rs189989:121590354:T:C	121590354	C	GENDER	1731	0.168	0.0457	0.07841	0.2576	3.676	0.0002445	0.007858	0.2756	0.01209
12	rs189989:121590354:T:C	121590354	C	Recent_LESUM	1731	0.1916	0.02326	0.146	0.2372	8.238	3.412e-16	0.007858	0.2756	0.01209
12	rs79037236:121590747:G:A	121590747	A	DOMxRecent_LESUM	1712	-0.02098	0.04379	-0.1068	0.06485	-0.4791	0.6319	1	0.08132	0.02363
12	rs79037236:121590747:G:A	121590747	A	DOM	1712	-0.04252	0.07752	-0.1944	0.1094	-0.5485	0.5834	1	0.08132	0.02363
12	rs79037236:121590747:G:A	121590747	A	POPULATION	1712	0.4747	0.04217	0.3921	0.5574	11.26	2.08e-28	1	0.08132	0.02363
12	rs79037236:121590747:G:A	121590747	A	AGE	1712	0.00104	0.002017	-0.002913	0.004992	0.5155	0.6063	1	0.08132	0.02363
12	rs79037236:121590747:G:A	121590747	A	GENDER	1712	0.1726	0.04566	0.08311	0.2621	3.78	0.000162	1	0.08132	0.02363
12	rs79037236:121590747:G:A	121590747	A	Recent_LESUM	1712	0.173	0.01775	0.1383	0.2078	9.751	6.734e-22	1	0.08132	0.02363
12	rs28969483:121623633:C:T	121623633	T	DOMxRecent_LESUM	1752	-0.19	0.4012	-0.9763	0.5963	-0.4736	0.6359	1	0.0005498	0.0005495
12	rs74729617:121590811:T:C	121590811	C	DOM	1738	-0.1167	0.08869	-0.2905	0.05714	-1.316	0.1884	1	0.05651	0.008242
12	rs74729617:121590811:T:C	121590811	C	POPULATION	1738	0.4838	0.04188	0.4017	0.5659	11.55	8.685e-30	1	0.05651	0.008242
12	rs74729617:121590811:T:C	121590811	C	AGE	1738	0.0004403	0.002005	-0.003489	0.00437	0.2196	0.8262	1	0.05651	0.008242
12	rs74729617:121590811:T:C	121590811	C	GENDER	1738	0.1718	0.04545	0.08273	0.2609	3.78	0.000162	1	0.05651	0.008242
12	rs74729617:121590811:T:C	121590811	C	Recent_LESUM	1738	0.1594	0.01756	0.1249	0.1938	9.074	3.027e-19	1	0.05651	0.008242
12	rs28969482:121622887:A:C	121622887	C	DOMxRecent_LESUM	1748	0.04284	0.09174	-0.137	0.2226	0.467	0.6406	1	0.01736	0.002747
12	rs2686369:121590949:C:T	121590949	T	DOM	1751	-0.09614	0.07616	-0.2454	0.05313	-1.262	0.207	1	0.08251	0.001099
12	rs2686369:121590949:C:T	121590949	T	POPULATION	1751	0.4865	0.04171	0.4047	0.5682	11.66	2.551e-30	1	0.08251	0.001099
12	rs2686369:121590949:C:T	121590949	T	AGE	1751	0.0006027	0.001995	-0.003308	0.004514	0.302	0.7627	1	0.08251	0.001099
12	rs2686369:121590949:C:T	121590949	T	GENDER	1751	0.1686	0.04527	0.07985	0.2573	3.724	0.0002024	1	0.08251	0.001099
12	rs2686369:121590949:C:T	121590949	T	Recent_LESUM	1751	0.1644	0.01791	0.1293	0.1995	9.18	1.183e-19	1	0.08251	0.001099
12	rs73218213:121560835:G:A	121560835	A	DOMxRecent_LESUM	1696	-0.06617	0.1436	-0.3477	0.2153	-0.4607	0.6451	1	0.005966	0.03297
12	rs147822402:121591302:G:A	121591302	A	DOM	1748	NA	NA	NA	NA	NA	NA	1	0.0002756	0.003297
12	rs147822402:121591302:G:A	121591302	A	POPULATION	1748	NA	NA	NA	NA	NA	NA	1	0.0002756	0.003297
12	rs147822402:121591302:G:A	121591302	A	AGE	1748	NA	NA	NA	NA	NA	NA	1	0.0002756	0.003297
12	rs147822402:121591302:G:A	121591302	A	GENDER	1748	NA	NA	NA	NA	NA	NA	1	0.0002756	0.003297
12	rs147822402:121591302:G:A	121591302	A	Recent_LESUM	1748	NA	NA	NA	NA	NA	NA	1	0.0002756	0.003297
12	rs78473339:121599829:G:C	121599829	C	DOMxRecent_LESUM	1727	-0.02403	0.05232	-0.1266	0.07852	-0.4593	0.6461	0.487	0.05463	0.01429
12	12:121591345:G:A	121591345	A	DOM	1748	NA	NA	NA	NA	NA	NA	1	0.0002755	0.002747
12	12:121591345:G:A	121591345	A	POPULATION	1748	NA	NA	NA	NA	NA	NA	1	0.0002755	0.002747
12	12:121591345:G:A	121591345	A	AGE	1748	NA	NA	NA	NA	NA	NA	1	0.0002755	0.002747
12	12:121591345:G:A	121591345	A	GENDER	1748	NA	NA	NA	NA	NA	NA	1	0.0002755	0.002747
12	12:121591345:G:A	121591345	A	Recent_LESUM	1748	NA	NA	NA	NA	NA	NA	1	0.0002755	0.002747
12	rs7137837:121613046:C:T	121613046	T	DOMxRecent_LESUM	1741	-0.0151	0.03396	-0.08166	0.05145	-0.4448	0.6565	0.1509	0.1795	0.006593
12	rs73218241:121591632:G:A	121591632	A	DOM	1752	0.03953	0.08699	-0.131	0.21	0.4544	0.6496	0.2833	0.05882	0.0005495
12	rs73218241:121591632:G:A	121591632	A	POPULATION	1752	0.4858	0.04176	0.4039	0.5676	11.63	3.524e-30	0.2833	0.05882	0.0005495
12	rs73218241:121591632:G:A	121591632	A	AGE	1752	0.0005477	0.001995	-0.003363	0.004458	0.2745	0.7837	0.2833	0.05882	0.0005495
12	rs73218241:121591632:G:A	121591632	A	GENDER	1752	0.1683	0.04529	0.07952	0.2571	3.716	0.000209	0.2833	0.05882	0.0005495
12	rs73218241:121591632:G:A	121591632	A	Recent_LESUM	1752	0.1681	0.01715	0.1345	0.2017	9.801	4.088e-22	0.2833	0.05882	0.0005495
12	12:121562742:C:T	121562742	T	DOMxRecent_LESUM	1738	-0.464	1.044	-2.511	1.583	-0.4442	0.6569	1	0.0008324	0.00989
12	rs117556439:121591748:C:G	121591748	G	DOM	1735	0.1212	0.7764	-1.4	1.643	0.1561	0.876	1	0.0008324	0.00989
12	rs117556439:121591748:C:G	121591748	G	POPULATION	1735	0.4838	0.04189	0.4017	0.566	11.55	8.87e-30	1	0.0008324	0.00989
12	rs117556439:121591748:C:G	121591748	G	AGE	1735	0.0004624	0.002	-0.003458	0.004383	0.2312	0.8172	1	0.0008324	0.00989
12	rs117556439:121591748:C:G	121591748	G	GENDER	1735	0.1667	0.04546	0.07756	0.2557	3.666	0.0002537	1	0.0008324	0.00989
12	rs117556439:121591748:C:G	121591748	G	Recent_LESUM	1735	0.1668	0.01635	0.1348	0.1989	10.2	8.928e-24	1	0.0008324	0.00989
12	rs2857589:121604476:C:A	121604476	A	DOMxRecent_LESUM	1705	0.01854	0.04175	-0.06329	0.1004	0.444	0.6571	1	0.08159	0.02692
12	12:121591952:G:A	121591952	A	DOM	1751	NA	NA	NA	NA	NA	NA	1	0.000275	0.001099
12	12:121591952:G:A	121591952	A	POPULATION	1751	NA	NA	NA	NA	NA	NA	1	0.000275	0.001099
12	12:121591952:G:A	121591952	A	AGE	1751	NA	NA	NA	NA	NA	NA	1	0.000275	0.001099
12	12:121591952:G:A	121591952	A	GENDER	1751	NA	NA	NA	NA	NA	NA	1	0.000275	0.001099
12	12:121591952:G:A	121591952	A	Recent_LESUM	1751	NA	NA	NA	NA	NA	NA	1	0.000275	0.001099
12	rs503720:121605074:G:A	121605074	A	DOMxRecent_LESUM	1464	-0.01504	0.03446	-0.08259	0.05251	-0.4364	0.6626	0.8496	0.2825	0.1637
12	rs149037578:121591986:G:C	121591986	C	DOM	1745	-0.241	0.3059	-0.8405	0.3585	-0.7879	0.4309	0.06784	0.006347	0.004396
12	rs149037578:121591986:G:C	121591986	C	POPULATION	1745	0.4855	0.04177	0.4036	0.5673	11.62	3.918e-30	0.06784	0.006347	0.004396
12	rs149037578:121591986:G:C	121591986	C	AGE	1745	0.000201	0.001994	-0.003707	0.004109	0.1008	0.9197	0.06784	0.006347	0.004396
12	rs149037578:121591986:G:C	121591986	C	GENDER	1745	0.1627	0.04526	0.07401	0.2514	3.595	0.0003332	0.06784	0.006347	0.004396
12	rs149037578:121591986:G:C	121591986	C	Recent_LESUM	1745	0.1646	0.01627	0.1327	0.1965	10.12	2.06e-23	0.06784	0.006347	0.004396
12	12:121602065:G:T	121602065	T	DOMxRecent_LESUM	1751	-0.1511	0.3471	-0.8313	0.5291	-0.4353	0.6634	1	0.0008251	0.001099
12	exm1044184	121592689	G	DOM	1753	-0.01164	0.08063	-0.1697	0.1464	-0.1443	0.8852	0.8539	0.06868	0
12	exm1044184	121592689	G	POPULATION	1753	0.4867	0.04172	0.4049	0.5685	11.67	2.481e-30	0.8539	0.06868	0
12	exm1044184	121592689	G	AGE	1753	0.0005056	0.001994	-0.003403	0.004414	0.2535	0.7999	0.8539	0.06868	0
12	exm1044184	121592689	G	GENDER	1753	0.1679	0.0453	0.07916	0.2567	3.707	0.000216	0.8539	0.06868	0
12	exm1044184	121592689	G	Recent_LESUM	1753	0.1626	0.01746	0.1284	0.1968	9.314	3.565e-20	0.8539	0.06868	0
12	rs73421551:121561221:C:T	121561221	T	DOMxRecent_LESUM	1720	0.02013	0.0464	-0.0708	0.1111	0.4339	0.6644	1	0.05736	0.01813
12	rs201754454:121592715:C:T	121592715	T	DOM	1749	NA	NA	NA	NA	NA	NA	1	0.0002753	0.002198
12	rs201754454:121592715:C:T	121592715	T	POPULATION	1749	NA	NA	NA	NA	NA	NA	1	0.0002753	0.002198
12	rs201754454:121592715:C:T	121592715	T	AGE	1749	NA	NA	NA	NA	NA	NA	1	0.0002753	0.002198
12	rs201754454:121592715:C:T	121592715	T	GENDER	1749	NA	NA	NA	NA	NA	NA	1	0.0002753	0.002198
12	rs201754454:121592715:C:T	121592715	T	Recent_LESUM	1749	NA	NA	NA	NA	NA	NA	1	0.0002753	0.002198
12	rs73421553:121561921:C:T	121561921	T	DOMxRecent_LESUM	1720	0.02013	0.0464	-0.0708	0.1111	0.4339	0.6644	1	0.05736	0.01813
12	rs117509023:121593002:A:G	121593002	G	DOM	1743	-0.2748	0.4399	-1.137	0.5874	-0.6247	0.5323	1	0.002211	0.006044
12	rs117509023:121593002:A:G	121593002	G	POPULATION	1743	0.4867	0.04177	0.4049	0.5686	11.65	2.838e-30	1	0.002211	0.006044
12	rs117509023:121593002:A:G	121593002	G	AGE	1743	0.0005327	0.001999	-0.003385	0.00445	0.2665	0.7899	1	0.002211	0.006044
12	rs117509023:121593002:A:G	121593002	G	GENDER	1743	0.1645	0.0453	0.07576	0.2533	3.632	0.000289	1	0.002211	0.006044
12	rs117509023:121593002:A:G	121593002	G	Recent_LESUM	1743	0.165	0.01631	0.133	0.197	10.11	2.101e-23	1	0.002211	0.006044
12	rs2567979:121631100:G:T	121631100	T	DOMxRecent_LESUM	1693	-0.01499	0.03492	-0.08343	0.05344	-0.4293	0.6677	0.6744	0.1712	0.03407
12	rs1718125:121593019:C:T	121593019	T	DOM	1730	-0.06046	0.06617	-0.1902	0.06924	-0.9136	0.361	0.6643	0.1244	0.01264
12	rs1718125:121593019:C:T	121593019	T	POPULATION	1730	0.4789	0.04213	0.3964	0.5615	11.37	6.263e-29	0.6643	0.1244	0.01264
12	rs1718125:121593019:C:T	121593019	T	AGE	1730	0.0007909	0.002011	-0.003151	0.004733	0.3933	0.6942	0.6643	0.1244	0.01264
12	rs1718125:121593019:C:T	121593019	T	GENDER	1730	0.1684	0.04563	0.07894	0.2578	3.69	0.000231	0.6643	0.1244	0.01264
12	rs1718125:121593019:C:T	121593019	T	Recent_LESUM	1730	0.1722	0.01892	0.1351	0.2093	9.098	2.475e-19	0.6643	0.1244	0.01264
12	rs12829218:121618391:A:G	121618391	G	DOMxRecent_LESUM	1738	0.0275	0.06431	-0.09854	0.1535	0.4276	0.669	0.1861	0.0385	0.008242
12	rs142113769:121593021:C:T	121593021	T	DOM	1753	NA	NA	NA	NA	NA	NA	1	0.0002747	0
12	rs142113769:121593021:C:T	121593021	T	POPULATION	1753	NA	NA	NA	NA	NA	NA	1	0.0002747	0
12	rs142113769:121593021:C:T	121593021	T	AGE	1753	NA	NA	NA	NA	NA	NA	1	0.0002747	0
12	rs142113769:121593021:C:T	121593021	T	GENDER	1753	NA	NA	NA	NA	NA	NA	1	0.0002747	0
12	rs142113769:121593021:C:T	121593021	T	Recent_LESUM	1753	NA	NA	NA	NA	NA	NA	1	0.0002747	0
12	rs113838402:121601748:C:T	121601748	T	DOMxRecent_LESUM	1725	-0.03158	0.07425	-0.1771	0.1139	-0.4253	0.6706	0.5852	0.02207	0.01648
12	rs1653585:121593355:C:A	121593355	A	DOM	1752	-0.09514	0.07615	-0.2444	0.05411	-1.249	0.2117	1	0.08246	0.0005495
12	rs1653585:121593355:C:A	121593355	A	POPULATION	1752	0.4859	0.04171	0.4041	0.5676	11.65	2.943e-30	1	0.08246	0.0005495
12	rs1653585:121593355:C:A	121593355	A	AGE	1752	0.0005252	0.001994	-0.003383	0.004433	0.2634	0.7923	1	0.08246	0.0005495
12	rs1653585:121593355:C:A	121593355	A	GENDER	1752	0.1677	0.04526	0.079	0.2564	3.706	0.0002174	1	0.08246	0.0005495
12	rs1653585:121593355:C:A	121593355	A	Recent_LESUM	1752	0.1648	0.0179	0.1297	0.1999	9.203	9.661e-20	1	0.08246	0.0005495
12	rs57263663:121566204:C:T	121566204	T	DOMxRecent_LESUM	1721	0.01906	0.04639	-0.07186	0.11	0.4109	0.6812	1	0.05736	0.01813
12	rs1653584:121593371:C:T	121593371	T	DOM	1752	-0.09514	0.07615	-0.2444	0.05411	-1.249	0.2117	1	0.08246	0.0005495
12	rs1653584:121593371:C:T	121593371	T	POPULATION	1752	0.4859	0.04171	0.4041	0.5676	11.65	2.943e-30	1	0.08246	0.0005495
12	rs1653584:121593371:C:T	121593371	T	AGE	1752	0.0005252	0.001994	-0.003383	0.004433	0.2634	0.7923	1	0.08246	0.0005495
12	rs1653584:121593371:C:T	121593371	T	GENDER	1752	0.1677	0.04526	0.079	0.2564	3.706	0.0002174	1	0.08246	0.0005495
12	rs1653584:121593371:C:T	121593371	T	Recent_LESUM	1752	0.1648	0.0179	0.1297	0.1999	9.203	9.661e-20	1	0.08246	0.0005495
12	rs111673922:121566423:G:A	121566423	A	DOMxRecent_LESUM	1721	0.01906	0.04639	-0.07186	0.11	0.4109	0.6812	1	0.05736	0.01813
12	rs208289:121593381:A:G	121593381	G	DOM	1096	0.006731	0.07342	-0.1372	0.1506	0.09168	0.927	0.6664	0.2208	0.3753
12	rs208289:121593381:A:G	121593381	G	POPULATION	1096	0.4803	0.05258	0.3772	0.5833	9.133	3.149e-19	0.6664	0.2208	0.3753
12	rs208289:121593381:A:G	121593381	G	AGE	1096	-0.002813	0.002522	-0.007757	0.002131	-1.115	0.265	0.6664	0.2208	0.3753
12	rs208289:121593381:A:G	121593381	G	GENDER	1096	0.1173	0.05748	0.004668	0.23	2.041	0.04148	0.6664	0.2208	0.3753
12	rs208289:121593381:A:G	121593381	G	Recent_LESUM	1096	0.1949	0.02704	0.1419	0.2479	7.207	1.066e-12	0.6664	0.2208	0.3753
12	rs77593826:121577218:C:T	121577218	T	DOMxRecent_LESUM	1740	0.2449	0.6028	-0.9366	1.426	0.4063	0.6846	1	0.0005534	0.007143
12	rs3886929:121593600:A:C	121593600	C	DOM	1644	0.01491	0.08324	-0.1482	0.1781	0.1792	0.8578	0.6047	0.0757	0.06374
12	rs3886929:121593600:A:C	121593600	C	POPULATION	1644	0.4802	0.04314	0.3956	0.5647	11.13	8.517e-28	0.6047	0.0757	0.06374
12	rs3886929:121593600:A:C	121593600	C	AGE	1644	0.0006182	0.002053	-0.003406	0.004642	0.3011	0.7634	0.6047	0.0757	0.06374
12	rs3886929:121593600:A:C	121593600	C	GENDER	1644	0.1498	0.0471	0.05747	0.2421	3.18	0.0015	0.6047	0.0757	0.06374
12	rs3886929:121593600:A:C	121593600	C	Recent_LESUM	1644	0.1641	0.01788	0.1291	0.1992	9.181	1.255e-19	0.6047	0.0757	0.06374
12	rs191954471:121616896:G:T	121616896	T	DOMxRecent_LESUM	1745	-0.1158	0.286	-0.6763	0.4447	-0.405	0.6856	1	0.002483	0.004396
12	exm1044191	121593936	A	DOM	1753	-0.04679	0.3946	-0.8202	0.7266	-0.1186	0.9056	1	0.003846	0
12	exm1044191	121593936	A	POPULATION	1753	0.4871	0.04172	0.4053	0.5688	11.67	2.241e-30	1	0.003846	0
12	exm1044191	121593936	A	AGE	1753	0.0005322	0.001994	-0.003377	0.004441	0.2669	0.7896	1	0.003846	0
12	exm1044191	121593936	A	GENDER	1753	0.1679	0.0453	0.07909	0.2567	3.706	0.0002172	1	0.003846	0
12	exm1044191	121593936	A	Recent_LESUM	1753	0.1646	0.01628	0.1327	0.1965	10.11	2.122e-23	1	0.003846	0
12	rs1718134:121607891:G:A	121607891	G	DOMxRecent_LESUM	1753	0.01456	0.036	-0.056	0.08512	0.4044	0.6859	0.3023	0.4959	0
12	rs208290:121594056:G:A	121594056	A	DOM	1727	-0.03115	0.05664	-0.1422	0.07986	-0.5499	0.5824	0.009046	0.2747	0.01484
12	rs208290:121594056:G:A	121594056	A	POPULATION	1727	0.4782	0.04216	0.3955	0.5608	11.34	8.492e-29	0.009046	0.2747	0.01484
12	rs208290:121594056:G:A	121594056	A	AGE	1727	0.0009029	0.002011	-0.003039	0.004845	0.4489	0.6535	0.009046	0.2747	0.01484
12	rs208290:121594056:G:A	121594056	A	GENDER	1727	0.1659	0.04572	0.07631	0.2555	3.629	0.0002929	0.009046	0.2747	0.01484
12	rs208290:121594056:G:A	121594056	A	Recent_LESUM	1727	0.1927	0.02323	0.1471	0.2382	8.294	2.183e-16	0.009046	0.2747	0.01484
12	rs56050444:121601175:A:G	121601175	G	DOMxRecent_LESUM	1554	0.01373	0.03397	-0.05284	0.08031	0.4042	0.6861	0.2346	0.252	0.1126
12	rs192897139:121594136:C:T	121594136	T	DOM	1750	NA	NA	NA	NA	NA	NA	1	0.0002752	0.001648
12	rs192897139:121594136:C:T	121594136	T	POPULATION	1750	NA	NA	NA	NA	NA	NA	1	0.0002752	0.001648
12	rs192897139:121594136:C:T	121594136	T	AGE	1750	NA	NA	NA	NA	NA	NA	1	0.0002752	0.001648
12	rs192897139:121594136:C:T	121594136	T	GENDER	1750	NA	NA	NA	NA	NA	NA	1	0.0002752	0.001648
12	rs192897139:121594136:C:T	121594136	T	Recent_LESUM	1750	NA	NA	NA	NA	NA	NA	1	0.0002752	0.001648
12	rs117048777:121573621:C:T	121573621	T	DOMxRecent_LESUM	1715	0.01879	0.0471	-0.07351	0.1111	0.3991	0.6899	1	0.05418	0.02143
12	rs208291:121594170:G:A	121594170	A	DOM	1735	-0.01032	0.07495	-0.1572	0.1366	-0.1377	0.8905	0.8838	0.08851	0.00989
12	rs208291:121594170:G:A	121594170	A	POPULATION	1735	0.4777	0.04201	0.3954	0.56	11.37	6.012e-29	0.8838	0.08851	0.00989
12	rs208291:121594170:G:A	121594170	A	AGE	1735	0.0007499	0.002008	-0.003185	0.004685	0.3735	0.7088	0.8838	0.08851	0.00989
12	rs208291:121594170:G:A	121594170	A	GENDER	1735	0.1616	0.0456	0.07223	0.251	3.544	0.0004044	0.8838	0.08851	0.00989
12	rs208291:121594170:G:A	121594170	A	Recent_LESUM	1735	0.1723	0.01784	0.1373	0.2073	9.655	1.616e-21	0.8838	0.08851	0.00989
12	rs116952507:121620306:C:T	121620306	T	DOMxRecent_LESUM	1703	-0.03137	0.07903	-0.1863	0.1235	-0.397	0.6914	0.1839	0.02915	0.02912
12	rs145202233:121594435:T:C	121594435	C	DOM	1753	NA	NA	NA	NA	NA	NA	1	0.0005495	0
12	rs145202233:121594435:T:C	121594435	C	POPULATION	1753	NA	NA	NA	NA	NA	NA	1	0.0005495	0
12	rs145202233:121594435:T:C	121594435	C	AGE	1753	NA	NA	NA	NA	NA	NA	1	0.0005495	0
12	rs145202233:121594435:T:C	121594435	C	GENDER	1753	NA	NA	NA	NA	NA	NA	1	0.0005495	0
12	rs145202233:121594435:T:C	121594435	C	Recent_LESUM	1753	NA	NA	NA	NA	NA	NA	1	0.0005495	0
12	rs148626102:121624954:T:C	121624954	C	DOMxRecent_LESUM	1719	-0.09882	0.2503	-0.5894	0.3917	-0.3948	0.693	1	0.003083	0.01978
12	rs1718124	121594460	C	DOM	1753	-0.09601	0.07591	-0.2448	0.05277	-1.265	0.2061	0.8772	0.08297	0
12	rs1718124	121594460	C	POPULATION	1753	0.4857	0.04169	0.404	0.5674	11.65	2.855e-30	0.8772	0.08297	0
12	rs1718124	121594460	C	AGE	1753	0.000522	0.001993	-0.003385	0.004429	0.2619	0.7935	0.8772	0.08297	0
12	rs1718124	121594460	C	GENDER	1753	0.1676	0.04524	0.07892	0.2562	3.705	0.0002183	0.8772	0.08297	0
12	rs1718124	121594460	C	Recent_LESUM	1753	0.1648	0.0179	0.1297	0.1999	9.206	9.424e-20	0.8772	0.08297	0
12	rs11065466:121604748:G:A	121604748	A	DOMxRecent_LESUM	1626	0.01309	0.03364	-0.05284	0.07902	0.3892	0.6972	0.4148	0.2632	0.07088
12	rs169633:121594684:T:C	121594684	C	DOM	1725	-0.03335	0.05669	-0.1445	0.07777	-0.5882	0.5565	0.007795	0.2762	0.01538
12	rs169633:121594684:T:C	121594684	C	POPULATION	1725	0.4794	0.04222	0.3967	0.5622	11.36	7.107e-29	0.007795	0.2762	0.01538
12	rs169633:121594684:T:C	121594684	C	AGE	1725	0.001049	0.002012	-0.002894	0.004993	0.5215	0.6021	0.007795	0.2762	0.01538
12	rs169633:121594684:T:C	121594684	C	GENDER	1725	0.1681	0.04579	0.07834	0.2578	3.671	0.0002491	0.007795	0.2762	0.01538
12	rs169633:121594684:T:C	121594684	C	Recent_LESUM	1725	0.1909	0.02329	0.1453	0.2366	8.195	4.827e-16	0.007795	0.2762	0.01538
12	rs2857588:121604325:C:T	121604325	T	DOMxRecent_LESUM	1712	0.01615	0.04179	-0.06575	0.09805	0.3866	0.6991	1	0.08268	0.02308
12	rs78906567:121594894:G:A	121594894	A	DOM	1739	-0.1158	0.08869	-0.2896	0.05803	-1.306	0.1918	1	0.05648	0.007692
12	rs78906567:121594894:G:A	121594894	A	POPULATION	1739	0.4832	0.04188	0.4011	0.5653	11.54	9.992e-30	1	0.05648	0.007692
12	rs78906567:121594894:G:A	121594894	A	AGE	1739	0.0003627	0.002003	-0.003563	0.004289	0.1811	0.8563	1	0.05648	0.007692
12	rs78906567:121594894:G:A	121594894	A	GENDER	1739	0.1709	0.04544	0.08188	0.26	3.762	0.0001742	1	0.05648	0.007692
12	rs78906567:121594894:G:A	121594894	A	Recent_LESUM	1739	0.1597	0.01756	0.1253	0.1941	9.096	2.499e-19	1	0.05648	0.007692
12	rs3886929:121593600:A:C	121593600	C	DOMxRecent_LESUM	1644	0.01927	0.05022	-0.07916	0.1177	0.3837	0.7012	0.6047	0.0757	0.06374
12	rs35237790:121595186:A:G	121595186	G	DOM	1739	0.05745	0.08998	-0.1189	0.2338	0.6385	0.5232	0.2569	0.05537	0.007692
12	rs35237790:121595186:A:G	121595186	G	POPULATION	1739	0.4845	0.04202	0.4021	0.5668	11.53	1.095e-29	0.2569	0.05537	0.007692
12	rs35237790:121595186:A:G	121595186	G	AGE	1739	0.0003905	0.002005	-0.003539	0.00432	0.1947	0.8456	0.2569	0.05537	0.007692
12	rs35237790:121595186:A:G	121595186	G	GENDER	1739	0.1714	0.04555	0.08212	0.2607	3.763	0.0001737	0.2569	0.05537	0.007692
12	rs35237790:121595186:A:G	121595186	G	Recent_LESUM	1739	0.1679	0.01719	0.1342	0.2016	9.771	5.505e-22	0.2569	0.05537	0.007692
12	rs113657985:121564665:G:A	121564665	A	DOMxRecent_LESUM	1712	-0.04889	0.1278	-0.2994	0.2016	-0.3826	0.7021	1	0.008718	0.02308
12	rs185266542:121595347:C:G	121595347	G	DOM	1742	-0.2094	0.3189	-0.8345	0.4157	-0.6566	0.5115	1	0.004146	0.006044
12	rs185266542:121595347:C:G	121595347	G	POPULATION	1742	0.4868	0.04194	0.4046	0.569	11.61	4.762e-30	1	0.004146	0.006044
12	rs185266542:121595347:C:G	121595347	G	AGE	1742	0.000609	0.002003	-0.003316	0.004534	0.3041	0.7611	1	0.004146	0.006044
12	rs185266542:121595347:C:G	121595347	G	GENDER	1742	0.1684	0.04553	0.07916	0.2576	3.699	0.0002235	1	0.004146	0.006044
12	rs185266542:121595347:C:G	121595347	G	Recent_LESUM	1742	0.1622	0.01634	0.1302	0.1942	9.929	1.233e-22	1	0.004146	0.006044
12	rs113711923:121564949:C:T	121564949	T	DOMxRecent_LESUM	1712	-0.04889	0.1278	-0.2994	0.2016	-0.3826	0.7021	1	0.008718	0.02308
12	rs78595509:121595453:T:C	121595453	C	DOM	1735	-0.01633	0.1819	-0.3729	0.3402	-0.0898	0.9285	1	0.01277	0.01044
12	rs78595509:121595453:T:C	121595453	C	POPULATION	1735	0.4736	0.04177	0.3917	0.5555	11.34	8.618e-29	1	0.01277	0.01044
12	rs78595509:121595453:T:C	121595453	C	AGE	1735	3.671e-05	0.001994	-0.003872	0.003945	0.01841	0.9853	1	0.01277	0.01044
12	rs78595509:121595453:T:C	121595453	C	GENDER	1735	0.1627	0.04536	0.07376	0.2516	3.586	0.000345	1	0.01277	0.01044
12	rs78595509:121595453:T:C	121595453	C	Recent_LESUM	1735	0.1674	0.01645	0.1352	0.1997	10.18	1.128e-23	1	0.01277	0.01044
12	rs2567978:121631065:G:T	121631065	T	DOMxRecent_LESUM	1609	-0.01269	0.03342	-0.0782	0.05283	-0.3795	0.7044	0.9488	0.2555	0.08077
12	rs181391234:121595797:G:A	121595797	A	DOM	1750	-0.8477	0.3659	-1.565	-0.1306	-2.317	0.02062	1	0.004128	0.001648
12	rs181391234:121595797:G:A	121595797	A	POPULATION	1750	0.4865	0.04169	0.4048	0.5683	11.67	2.385e-30	1	0.004128	0.001648
12	rs181391234:121595797:G:A	121595797	A	AGE	1750	0.0008109	0.001994	-0.003097	0.004719	0.4066	0.6843	1	0.004128	0.001648
12	rs181391234:121595797:G:A	121595797	A	GENDER	1750	0.1683	0.04524	0.0796	0.2569	3.719	0.000206	1	0.004128	0.001648
12	rs181391234:121595797:G:A	121595797	A	Recent_LESUM	1750	0.162	0.01632	0.13	0.194	9.929	1.226e-22	1	0.004128	0.001648
12	exm1044225	121605337	A	DOMxRecent_LESUM	1753	-0.1457	0.3938	-0.9176	0.6262	-0.3699	0.7115	1	0.0008242	0
12	rs35018823:121596139:G:A	121596139	A	DOM	1752	0.03953	0.08699	-0.131	0.21	0.4544	0.6496	0.2833	0.05882	0.0005495
12	rs35018823:121596139:G:A	121596139	A	POPULATION	1752	0.4858	0.04176	0.4039	0.5676	11.63	3.524e-30	0.2833	0.05882	0.0005495
12	rs35018823:121596139:G:A	121596139	A	AGE	1752	0.0005477	0.001995	-0.003363	0.004458	0.2745	0.7837	0.2833	0.05882	0.0005495
12	rs35018823:121596139:G:A	121596139	A	GENDER	1752	0.1683	0.04529	0.07952	0.2571	3.716	0.000209	0.2833	0.05882	0.0005495
12	rs35018823:121596139:G:A	121596139	A	Recent_LESUM	1752	0.1681	0.01715	0.1345	0.2017	9.801	4.088e-22	0.2833	0.05882	0.0005495
12	exm1044228	121605355	A	DOMxRecent_LESUM	1753	0.01182	0.03261	-0.0521	0.07575	0.3625	0.717	0.4678	0.2308	0
12	rs147435951:121596175:C:A	121596175	A	DOM	1749	NA	NA	NA	NA	NA	NA	1	0.0002753	0.002198
12	rs147435951:121596175:C:A	121596175	A	POPULATION	1749	NA	NA	NA	NA	NA	NA	1	0.0002753	0.002198
12	rs147435951:121596175:C:A	121596175	A	AGE	1749	NA	NA	NA	NA	NA	NA	1	0.0002753	0.002198
12	rs147435951:121596175:C:A	121596175	A	GENDER	1749	NA	NA	NA	NA	NA	NA	1	0.0002753	0.002198
12	rs147435951:121596175:C:A	121596175	A	Recent_LESUM	1749	NA	NA	NA	NA	NA	NA	1	0.0002753	0.002198
12	rs201007044:121565433:C:T	121565433	T	DOMxRecent_LESUM	1260	0.0176	0.04868	-0.07782	0.113	0.3616	0.7177	0.3765	0.1042	0.2802
12	rs208292:121596191:A:G	121596191	G	DOM	1723	0.0144	0.1024	-0.1864	0.2152	0.1405	0.8883	0.5504	0.0419	0.01648
12	rs208292:121596191:A:G	121596191	G	POPULATION	1723	0.4781	0.04223	0.3953	0.5608	11.32	1.032e-28	0.5504	0.0419	0.01648
12	rs208292:121596191:A:G	121596191	G	AGE	1723	0.000905	0.002014	-0.003043	0.004853	0.4493	0.6533	0.5504	0.0419	0.01648
12	rs208292:121596191:A:G	121596191	G	GENDER	1723	0.1646	0.04577	0.07487	0.2543	3.596	0.0003326	0.5504	0.0419	0.01648
12	rs208292:121596191:A:G	121596191	G	Recent_LESUM	1723	0.1668	0.01717	0.1332	0.2005	9.713	9.546e-22	0.5504	0.0419	0.01648
12	rs192778594:121567929:A:C	121567929	C	DOMxRecent_LESUM	1747	-0.1307	0.3619	-0.84	0.5787	-0.361	0.7181	1	0.001654	0.003297
12	rs10849851:121596644:A:G	121596644	G	DOM	1727	0.01729	0.1024	-0.1833	0.2179	0.169	0.8659	0.5459	0.04153	0.01429
12	rs10849851:121596644:A:G	121596644	G	POPULATION	1727	0.4771	0.04216	0.3944	0.5597	11.31	1.111e-28	0.5459	0.04153	0.01429
12	rs10849851:121596644:A:G	121596644	G	AGE	1727	0.000889	0.002013	-0.003056	0.004834	0.4416	0.6588	0.5459	0.04153	0.01429
12	rs10849851:121596644:A:G	121596644	G	GENDER	1727	0.1661	0.04567	0.07657	0.2556	3.637	0.0002844	0.5459	0.04153	0.01429
12	rs10849851:121596644:A:G	121596644	G	Recent_LESUM	1727	0.1662	0.01714	0.1326	0.1998	9.699	1.086e-21	0.5459	0.04153	0.01429
12	rs146878525:121597696:A:T	121597696	T	DOMxRecent_LESUM	1744	-0.1307	0.3622	-0.8406	0.5792	-0.3608	0.7183	1	0.001657	0.004945
12	rs55814439:121596786:C:T	121596786	T	DOM	1735	-0.01356	0.07512	-0.1608	0.1337	-0.1805	0.8568	0.8838	0.08828	0.01044
12	rs55814439:121596786:C:T	121596786	T	POPULATION	1735	0.4794	0.04199	0.3971	0.5618	11.42	3.694e-29	0.8838	0.08828	0.01044
12	rs55814439:121596786:C:T	121596786	T	AGE	1735	0.0007415	0.002007	-0.003192	0.004675	0.3695	0.7118	0.8838	0.08828	0.01044
12	rs55814439:121596786:C:T	121596786	T	GENDER	1735	0.1629	0.04559	0.07358	0.2523	3.574	0.0003612	0.8838	0.08828	0.01044
12	rs55814439:121596786:C:T	121596786	T	Recent_LESUM	1735	0.1724	0.01782	0.1375	0.2074	9.675	1.339e-21	0.8838	0.08828	0.01044
12	rs2857587:121602515:G:A	121602515	A	DOMxRecent_LESUM	1711	0.01473	0.04172	-0.06705	0.0965	0.3529	0.7242	1	0.08329	0.02363
12	rs2859393:121596959:C:T	121596959	T	DOM	1738	0.007043	0.1354	-0.2584	0.2724	0.05201	0.9585	1	0.02244	0.008242
12	rs2859393:121596959:C:T	121596959	T	POPULATION	1738	0.4871	0.04182	0.4051	0.5691	11.65	3.124e-30	1	0.02244	0.008242
12	rs2859393:121596959:C:T	121596959	T	AGE	1738	0.0003176	0.002	-0.003602	0.004237	0.1588	0.8739	1	0.02244	0.008242
12	rs2859393:121596959:C:T	121596959	T	GENDER	1738	0.1667	0.0454	0.07774	0.2557	3.672	0.0002477	1	0.02244	0.008242
12	rs2859393:121596959:C:T	121596959	T	Recent_LESUM	1738	0.1678	0.01657	0.1353	0.2003	10.12	1.932e-23	1	0.02244	0.008242
12	rs2051551:121602628:T:C	121602628	C	DOMxRecent_LESUM	1711	0.01473	0.04172	-0.06705	0.0965	0.3529	0.7242	1	0.08329	0.02363
12	12:121597259:C:T	121597259	T	DOM	1753	NA	NA	NA	NA	NA	NA	1	0.0002747	0
12	12:121597259:C:T	121597259	T	POPULATION	1753	NA	NA	NA	NA	NA	NA	1	0.0002747	0
12	12:121597259:C:T	121597259	T	AGE	1753	NA	NA	NA	NA	NA	NA	1	0.0002747	0
12	12:121597259:C:T	121597259	T	GENDER	1753	NA	NA	NA	NA	NA	NA	1	0.0002747	0
12	12:121597259:C:T	121597259	T	Recent_LESUM	1753	NA	NA	NA	NA	NA	NA	1	0.0002747	0
12	12:121614767:T:C	121614767	C	DOMxRecent_LESUM	1738	0.08674	0.2465	-0.3964	0.5699	0.3519	0.725	1	0.001108	0.008242
12	rs6489794:121597413:G:A	121597413	A	DOM	1716	0.01097	0.06597	-0.1183	0.1403	0.1663	0.868	0.4062	0.1316	0.02088
12	rs6489794:121597413:G:A	121597413	A	POPULATION	1716	0.4745	0.04228	0.3916	0.5574	11.22	3.004e-28	0.4062	0.1316	0.02088
12	rs6489794:121597413:G:A	121597413	A	AGE	1716	0.0008541	0.002016	-0.003097	0.004805	0.4237	0.6718	0.4062	0.1316	0.02088
12	rs6489794:121597413:G:A	121597413	A	GENDER	1716	0.1623	0.04592	0.07234	0.2523	3.535	0.000418	0.4062	0.1316	0.02088
12	rs6489794:121597413:G:A	121597413	A	Recent_LESUM	1716	0.1768	0.01892	0.1397	0.2139	9.34	2.892e-20	0.4062	0.1316	0.02088
12	rs12312648:121564391:C:T	121564391	T	DOMxRecent_LESUM	1713	-0.01321	0.03764	-0.08698	0.06057	-0.3509	0.7257	0.816	0.1147	0.02253
12	rs1718162:121597631:G:A	121597631	A	DOM	1752	-0.09514	0.07615	-0.2444	0.05411	-1.249	0.2117	1	0.08246	0.0005495
12	rs1718162:121597631:G:A	121597631	A	POPULATION	1752	0.4859	0.04171	0.4041	0.5676	11.65	2.943e-30	1	0.08246	0.0005495
12	rs1718162:121597631:G:A	121597631	A	AGE	1752	0.0005252	0.001994	-0.003383	0.004433	0.2634	0.7923	1	0.08246	0.0005495
12	rs1718162:121597631:G:A	121597631	A	GENDER	1752	0.1677	0.04526	0.079	0.2564	3.706	0.0002174	1	0.08246	0.0005495
12	rs1718162:121597631:G:A	121597631	A	Recent_LESUM	1752	0.1648	0.0179	0.1297	0.1999	9.203	9.661e-20	1	0.08246	0.0005495
12	rs12312695:121564463:C:T	121564463	T	DOMxRecent_LESUM	1713	-0.01321	0.03764	-0.08698	0.06057	-0.3509	0.7257	0.816	0.1147	0.02253
12	rs146878525:121597696:A:T	121597696	T	DOM	1744	0.837	0.6449	-0.4269	2.101	1.298	0.1945	1	0.001657	0.004945
12	rs146878525:121597696:A:T	121597696	T	POPULATION	1744	0.4818	0.04182	0.3999	0.5638	11.52	1.172e-29	1	0.001657	0.004945
12	rs146878525:121597696:A:T	121597696	T	AGE	1744	0.0005533	0.001998	-0.003362	0.004468	0.277	0.7818	1	0.001657	0.004945
12	rs146878525:121597696:A:T	121597696	T	GENDER	1744	0.1684	0.04528	0.07961	0.2571	3.718	0.000207	1	0.001657	0.004945
12	rs146878525:121597696:A:T	121597696	T	Recent_LESUM	1744	0.1654	0.01625	0.1335	0.1972	10.18	1.135e-23	1	0.001657	0.004945
12	rs12312758:121564615:C:A	121564615	A	DOMxRecent_LESUM	1713	-0.01321	0.03764	-0.08698	0.06057	-0.3509	0.7257	0.816	0.1147	0.02253
12	rs75309104:121597698:C:T	121597698	T	DOM	1751	NA	NA	NA	NA	NA	NA	1	0.000275	0.001099
12	rs75309104:121597698:C:T	121597698	T	POPULATION	1751	NA	NA	NA	NA	NA	NA	1	0.000275	0.001099
12	rs75309104:121597698:C:T	121597698	T	AGE	1751	NA	NA	NA	NA	NA	NA	1	0.000275	0.001099
12	rs75309104:121597698:C:T	121597698	T	GENDER	1751	NA	NA	NA	NA	NA	NA	1	0.000275	0.001099
12	rs75309104:121597698:C:T	121597698	T	Recent_LESUM	1751	NA	NA	NA	NA	NA	NA	1	0.000275	0.001099
12	rs9805004:121565870:C:T	121565870	T	DOMxRecent_LESUM	1713	-0.01321	0.03764	-0.08698	0.06057	-0.3509	0.7257	0.816	0.1147	0.02253
12	rs187011593:121597819:C:T	121597819	T	DOM	1726	0.6076	0.4197	-0.2151	1.43	1.448	0.1479	1	0.001953	0.01538
12	rs187011593:121597819:C:T	121597819	T	POPULATION	1726	0.4981	0.04211	0.4156	0.5807	11.83	4.355e-31	1	0.001953	0.01538
12	rs187011593:121597819:C:T	121597819	T	AGE	1726	0.0002034	0.002009	-0.003735	0.004142	0.1012	0.9194	1	0.001953	0.01538
12	rs187011593:121597819:C:T	121597819	T	GENDER	1726	0.1641	0.04548	0.075	0.2533	3.609	0.0003164	1	0.001953	0.01538
12	rs187011593:121597819:C:T	121597819	T	Recent_LESUM	1726	0.1649	0.01637	0.1328	0.197	10.07	3.216e-23	1	0.001953	0.01538
12	rs1718161:121627458:A:G	121627458	G	DOMxRecent_LESUM	1689	-0.01161	0.03472	-0.07965	0.05644	-0.3343	0.7382	0.04128	0.1689	0.03571
12	12:121598011:C:T	121598011	T	DOM	1744	NA	NA	NA	NA	NA	NA	1	0.0005522	0.004945
12	12:121598011:C:T	121598011	T	POPULATION	1744	NA	NA	NA	NA	NA	NA	1	0.0005522	0.004945
12	12:121598011:C:T	121598011	T	AGE	1744	NA	NA	NA	NA	NA	NA	1	0.0005522	0.004945
12	12:121598011:C:T	121598011	T	GENDER	1744	NA	NA	NA	NA	NA	NA	1	0.0005522	0.004945
12	12:121598011:C:T	121598011	T	Recent_LESUM	1744	NA	NA	NA	NA	NA	NA	1	0.0005522	0.004945
12	rs12310654:121563293:C:T	121563293	T	DOMxRecent_LESUM	1714	-0.0125	0.03747	-0.08593	0.06093	-0.3337	0.7387	0.816	0.1151	0.02143
12	rs11065458:121598244:C:T	121598244	T	DOM	1721	0.008262	0.1033	-0.1942	0.2108	0.07997	0.9363	0.754	0.03943	0.01758
12	rs11065458:121598244:C:T	121598244	T	POPULATION	1721	0.4791	0.04215	0.3965	0.5617	11.37	6.416e-29	0.754	0.03943	0.01758
12	rs11065458:121598244:C:T	121598244	T	AGE	1721	0.0006372	0.002011	-0.003305	0.004579	0.3168	0.7514	0.754	0.03943	0.01758
12	rs11065458:121598244:C:T	121598244	T	GENDER	1721	0.1605	0.04565	0.07103	0.25	3.516	0.0004494	0.754	0.03943	0.01758
12	rs11065458:121598244:C:T	121598244	T	Recent_LESUM	1721	0.1668	0.01709	0.1333	0.2003	9.761	6.109e-22	0.754	0.03943	0.01758
12	rs12297280:121563386:A:T	121563386	T	DOMxRecent_LESUM	1714	-0.0125	0.03747	-0.08593	0.06093	-0.3337	0.7387	0.816	0.1151	0.02143
12	rs12813980:121598487:C:A	121598487	A	DOM	1751	0.04095	0.08682	-0.1292	0.2111	0.4716	0.6372	0.2834	0.05886	0.001099
12	rs12813980:121598487:C:A	121598487	A	POPULATION	1751	0.4901	0.0417	0.4083	0.5718	11.75	9.621e-31	0.2834	0.05886	0.001099
12	rs12813980:121598487:C:A	121598487	A	AGE	1751	0.0002438	0.001994	-0.003664	0.004152	0.1223	0.9027	0.2834	0.05886	0.001099
12	rs12813980:121598487:C:A	121598487	A	GENDER	1751	0.1655	0.04521	0.07691	0.2541	3.661	0.0002586	0.2834	0.05886	0.001099
12	rs12813980:121598487:C:A	121598487	A	Recent_LESUM	1751	0.1679	0.01712	0.1343	0.2014	9.807	3.861e-22	0.2834	0.05886	0.001099
12	rs35694882:121563709:G:A	121563709	A	DOMxRecent_LESUM	1714	-0.0125	0.03747	-0.08593	0.06093	-0.3337	0.7387	0.816	0.1151	0.02143
12	rs1794887:121598565:G:A	121598565	A	DOM	1752	-0.09514	0.07615	-0.2444	0.05411	-1.249	0.2117	1	0.08246	0.0005495
12	rs1794887:121598565:G:A	121598565	A	POPULATION	1752	0.4859	0.04171	0.4041	0.5676	11.65	2.943e-30	1	0.08246	0.0005495
12	rs1794887:121598565:G:A	121598565	A	AGE	1752	0.0005252	0.001994	-0.003383	0.004433	0.2634	0.7923	1	0.08246	0.0005495
12	rs1794887:121598565:G:A	121598565	A	GENDER	1752	0.1677	0.04526	0.079	0.2564	3.706	0.0002174	1	0.08246	0.0005495
12	rs1794887:121598565:G:A	121598565	A	Recent_LESUM	1752	0.1648	0.0179	0.1297	0.1999	9.203	9.661e-20	1	0.08246	0.0005495
12	rs71454678:121563923:G:A	121563923	A	DOMxRecent_LESUM	1714	-0.0125	0.03747	-0.08593	0.06093	-0.3337	0.7387	0.816	0.1151	0.02143
12	12:121598584:C:A	121598584	A	DOM	1748	-0.5368	0.3707	-1.263	0.1897	-1.448	0.1478	1	0.004135	0.003297
12	12:121598584:C:A	121598584	A	POPULATION	1748	0.4816	0.04161	0.4	0.5631	11.57	6.749e-30	1	0.004135	0.003297
12	12:121598584:C:A	121598584	A	AGE	1748	0.0004431	0.001989	-0.003456	0.004342	0.2227	0.8238	1	0.004135	0.003297
12	12:121598584:C:A	121598584	A	GENDER	1748	0.1622	0.04512	0.07379	0.2507	3.595	0.0003329	1	0.004135	0.003297
12	12:121598584:C:A	121598584	A	Recent_LESUM	1748	0.1618	0.0162	0.13	0.1936	9.986	7.129e-23	1	0.004135	0.003297
12	rs12821512:121564398:T:C	121564398	C	DOMxRecent_LESUM	1714	-0.0125	0.03747	-0.08593	0.06093	-0.3337	0.7387	0.8159	0.1149	0.02198
12	rs1653583:121598652:G:A	121598652	A	DOM	1752	-0.09514	0.07615	-0.2444	0.05411	-1.249	0.2117	1	0.08246	0.0005495
12	rs1653583:121598652:G:A	121598652	A	POPULATION	1752	0.4859	0.04171	0.4041	0.5676	11.65	2.943e-30	1	0.08246	0.0005495
12	rs1653583:121598652:G:A	121598652	A	AGE	1752	0.0005252	0.001994	-0.003383	0.004433	0.2634	0.7923	1	0.08246	0.0005495
12	rs1653583:121598652:G:A	121598652	A	GENDER	1752	0.1677	0.04526	0.079	0.2564	3.706	0.0002174	1	0.08246	0.0005495
12	rs1653583:121598652:G:A	121598652	A	Recent_LESUM	1752	0.1648	0.0179	0.1297	0.1999	9.203	9.661e-20	1	0.08246	0.0005495
12	rs11065444:121564917:T:C	121564917	C	DOMxRecent_LESUM	1714	-0.0125	0.03747	-0.08593	0.06093	-0.3337	0.7387	0.816	0.1151	0.02143
12	variant.27844	121598738	A	DOM	1753	NA	NA	NA	NA	NA	NA	1	0.0002747	0
12	variant.27844	121598738	A	POPULATION	1753	NA	NA	NA	NA	NA	NA	1	0.0002747	0
12	variant.27844	121598738	A	AGE	1753	NA	NA	NA	NA	NA	NA	1	0.0002747	0
12	variant.27844	121598738	A	GENDER	1753	NA	NA	NA	NA	NA	NA	1	0.0002747	0
12	variant.27844	121598738	A	Recent_LESUM	1753	NA	NA	NA	NA	NA	NA	1	0.0002747	0
12	rs12314721:121565757:C:T	121565757	T	DOMxRecent_LESUM	1714	-0.0125	0.03747	-0.08593	0.06093	-0.3337	0.7387	0.8159	0.1149	0.02198
12	12:121598964:T:G	121598964	G	DOM	1748	NA	NA	NA	NA	NA	NA	1	0.000551	0.002747
12	12:121598964:T:G	121598964	G	POPULATION	1748	NA	NA	NA	NA	NA	NA	1	0.000551	0.002747
12	12:121598964:T:G	121598964	G	AGE	1748	NA	NA	NA	NA	NA	NA	1	0.000551	0.002747
12	12:121598964:T:G	121598964	G	GENDER	1748	NA	NA	NA	NA	NA	NA	1	0.000551	0.002747
12	12:121598964:T:G	121598964	G	Recent_LESUM	1748	NA	NA	NA	NA	NA	NA	1	0.000551	0.002747
12	rs2051550:121602469:C:T	121602469	T	DOMxRecent_LESUM	1707	0.01391	0.04178	-0.06797	0.09579	0.333	0.7392	1	0.08347	0.02582
12	rs188949296:121599218:G:T	121599218	T	DOM	1739	-0.2505	0.3924	-1.02	0.5185	-0.6385	0.5232	1	0.002769	0.007692
12	rs188949296:121599218:G:T	121599218	T	POPULATION	1739	0.4799	0.04192	0.3977	0.5621	11.45	2.631e-29	1	0.002769	0.007692
12	rs188949296:121599218:G:T	121599218	T	AGE	1739	0.0004488	0.002004	-0.003478	0.004376	0.224	0.8228	1	0.002769	0.007692
12	rs188949296:121599218:G:T	121599218	T	GENDER	1739	0.1696	0.04554	0.08032	0.2588	3.724	0.0002024	1	0.002769	0.007692
12	rs188949296:121599218:G:T	121599218	T	Recent_LESUM	1739	0.1642	0.01636	0.1322	0.1963	10.04	4.289e-23	1	0.002769	0.007692
12	rs12366304:121615629:C:G	121615629	G	DOMxRecent_LESUM	1746	0.01118	0.03368	-0.05483	0.07719	0.3319	0.74	0.5681	0.1746	0.003846
12	rs185394597:121599393:G:A	121599393	A	DOM	1747	-0.1073	0.209	-0.5169	0.3024	-0.5132	0.6079	1	0.008545	0.003297
12	rs185394597:121599393:G:A	121599393	A	POPULATION	1747	0.49	0.04167	0.4083	0.5716	11.76	8.973e-31	1	0.008545	0.003297
12	rs185394597:121599393:G:A	121599393	A	AGE	1747	0.0006483	0.001992	-0.003256	0.004553	0.3254	0.7449	1	0.008545	0.003297
12	rs185394597:121599393:G:A	121599393	A	GENDER	1747	0.1751	0.04522	0.08647	0.2637	3.872	0.000112	1	0.008545	0.003297
12	rs185394597:121599393:G:A	121599393	A	Recent_LESUM	1747	0.1662	0.01631	0.1342	0.1982	10.19	1.009e-23	1	0.008545	0.003297
12	rs11065472:121626221:G:A	121626221	A	DOMxRecent_LESUM	1686	0.01069	0.03286	-0.05372	0.0751	0.3253	0.745	0.01718	0.2668	0.03736
12	rs115913335:121599826:C:T	121599826	T	DOM	1748	NA	NA	NA	NA	NA	NA	1	0.0002755	0.002747
12	rs115913335:121599826:C:T	121599826	T	POPULATION	1748	NA	NA	NA	NA	NA	NA	1	0.0002755	0.002747
12	rs115913335:121599826:C:T	121599826	T	AGE	1748	NA	NA	NA	NA	NA	NA	1	0.0002755	0.002747
12	rs115913335:121599826:C:T	121599826	T	GENDER	1748	NA	NA	NA	NA	NA	NA	1	0.0002755	0.002747
12	rs115913335:121599826:C:T	121599826	T	Recent_LESUM	1748	NA	NA	NA	NA	NA	NA	1	0.0002755	0.002747
12	rs9737637:121633437:A:G	121633437	G	DOMxRecent_LESUM	1718	0.01203	0.03706	-0.06059	0.08466	0.3247	0.7454	0.3516	0.1317	0.01978
12	rs78473339:121599829:G:C	121599829	C	DOM	1727	0.01685	0.09033	-0.1602	0.1939	0.1866	0.852	0.487	0.05463	0.01429
12	rs78473339:121599829:G:C	121599829	C	POPULATION	1727	0.479	0.04178	0.3971	0.5609	11.47	2.227e-29	0.487	0.05463	0.01429
12	rs78473339:121599829:G:C	121599829	C	AGE	1727	0.0002257	0.001998	-0.00369	0.004142	0.113	0.9101	0.487	0.05463	0.01429
12	rs78473339:121599829:G:C	121599829	C	GENDER	1727	0.1554	0.04531	0.06661	0.2442	3.43	0.000618	0.487	0.05463	0.01429
12	rs78473339:121599829:G:C	121599829	C	Recent_LESUM	1727	0.1694	0.01709	0.1359	0.2029	9.914	1.436e-22	0.487	0.05463	0.01429
12	rs191927757:121572297:C:T	121572297	T	DOMxRecent_LESUM	1742	-0.06484	0.2064	-0.4693	0.3397	-0.3141	0.7535	1	0.005254	0.006593
12	rs28360446:121600140:G:A	121600140	A	DOM	1730	0.02859	0.1339	-0.2338	0.291	0.2135	0.831	0.5552	0.02115	0.01264
12	rs28360446:121600140:G:A	121600140	A	POPULATION	1730	0.4883	0.04207	0.4058	0.5707	11.61	4.842e-30	0.5552	0.02115	0.01264
12	rs28360446:121600140:G:A	121600140	A	AGE	1730	9.195e-05	0.002009	-0.003845	0.004029	0.04577	0.9635	0.5552	0.02115	0.01264
12	rs28360446:121600140:G:A	121600140	A	GENDER	1730	0.1645	0.04571	0.07488	0.2541	3.598	0.0003297	0.5552	0.02115	0.01264
12	rs28360446:121600140:G:A	121600140	A	Recent_LESUM	1730	0.1618	0.01673	0.1291	0.1946	9.675	1.349e-21	0.5552	0.02115	0.01264
12	rs12830607:121562482:A:G	121562482	G	DOMxRecent_LESUM	1718	-0.01145	0.03732	-0.0846	0.0617	-0.3068	0.7591	0.7339	0.1182	0.01923
12	rs208293:121600180:C:T	121600180	T	DOM	1659	-0.03999	0.05719	-0.1521	0.0721	-0.6993	0.4845	0.02516	0.2744	0.05385
12	rs208293:121600180:C:T	121600180	T	POPULATION	1659	0.4526	0.0424	0.3695	0.5357	10.67	9.059e-26	0.02516	0.2744	0.05385
12	rs208293:121600180:C:T	121600180	T	AGE	1659	0.001084	0.002027	-0.002888	0.005056	0.5348	0.5928	0.02516	0.2744	0.05385
12	rs208293:121600180:C:T	121600180	T	GENDER	1659	0.1537	0.04612	0.06329	0.2441	3.332	0.0008805	0.02516	0.2744	0.05385
12	rs208293:121600180:C:T	121600180	T	Recent_LESUM	1659	0.1857	0.02358	0.1395	0.2319	7.877	6.02e-15	0.02516	0.2744	0.05385
12	rs28360448:121600252:G:A	121600252	A	DOMxRecent_LESUM	1731	0.2842	0.9487	-1.575	2.144	0.2996	0.7645	1	0.00139	0.01209
12	exm1044200	121600238	A	DOM	1753	0.1055	0.1506	-0.1896	0.4006	0.7007	0.4836	1	0.0206	0
12	exm1044200	121600238	A	POPULATION	1753	0.4862	0.04173	0.4044	0.5679	11.65	2.914e-30	1	0.0206	0
12	exm1044200	121600238	A	AGE	1753	0.0005253	0.001994	-0.003382	0.004433	0.2635	0.7922	1	0.0206	0
12	exm1044200	121600238	A	GENDER	1753	0.1682	0.04527	0.0795	0.2569	3.716	0.0002086	1	0.0206	0
12	exm1044200	121600238	A	Recent_LESUM	1753	0.164	0.01649	0.1317	0.1964	9.948	1.021e-22	1	0.0206	0
12	rs117878399:121560631:C:T	121560631	T	DOMxRecent_LESUM	1728	-0.0996	0.3331	-0.7525	0.5534	-0.299	0.765	1	0.003064	0.01374
12	rs28360448:121600252:G:A	121600252	A	DOM	1731	0.03607	0.425	-0.7968	0.869	0.08489	0.9324	1	0.00139	0.01209
12	rs28360448:121600252:G:A	121600252	A	POPULATION	1731	0.4852	0.04189	0.4031	0.5673	11.58	6.303e-30	1	0.00139	0.01209
12	rs28360448:121600252:G:A	121600252	A	AGE	1731	8.491e-05	0.001999	-0.003834	0.004004	0.04247	0.9661	1	0.00139	0.01209
12	rs28360448:121600252:G:A	121600252	A	GENDER	1731	0.1649	0.04546	0.0758	0.254	3.627	0.0002947	1	0.00139	0.01209
12	rs28360448:121600252:G:A	121600252	A	Recent_LESUM	1731	0.1642	0.01631	0.1322	0.1961	10.07	3.349e-23	1	0.00139	0.01209
12	12:121562259:C:T	121562259	T	DOMxRecent_LESUM	1731	-0.09915	0.3434	-0.7721	0.5738	-0.2887	0.7728	1	0.003062	0.01319
12	exm1044202	121600253	A	DOM	1753	-0.003359	0.062	-0.1249	0.1182	-0.05417	0.9568	0.1568	0.4577	0
12	exm1044202	121600253	A	POPULATION	1753	0.4881	0.04169	0.4063	0.5698	11.71	1.571e-30	0.1568	0.4577	0
12	exm1044202	121600253	A	AGE	1753	0.00047	0.001992	-0.003435	0.004374	0.2359	0.8135	0.1568	0.4577	0
12	exm1044202	121600253	A	GENDER	1753	0.1659	0.04524	0.07722	0.2546	3.667	0.000253	0.1568	0.4577	0
12	exm1044202	121600253	A	Recent_LESUM	1753	0.126	0.03094	0.06535	0.1866	4.073	4.859e-05	0.1568	0.4577	0
12	rs28360455:121605263:T:C	121605263	C	DOMxRecent_LESUM	1750	0.09306	0.3248	-0.5435	0.7296	0.2865	0.7745	1	0.001926	0.001648
12	rs1169737:121600294:C:T	121600294	T	DOM	1748	0.0001873	0.1456	-0.2852	0.2856	0.001286	0.999	1	0.01983	0.002747
12	rs1169737:121600294:C:T	121600294	T	POPULATION	1748	0.4911	0.04178	0.4093	0.573	11.76	9.195e-31	1	0.01983	0.002747
12	rs1169737:121600294:C:T	121600294	T	AGE	1748	0.0005579	0.001999	-0.003359	0.004475	0.2791	0.7802	1	0.01983	0.002747
12	rs1169737:121600294:C:T	121600294	T	GENDER	1748	0.1643	0.04535	0.07545	0.2532	3.624	0.0002985	1	0.01983	0.002747
12	rs1169737:121600294:C:T	121600294	T	Recent_LESUM	1748	0.1692	0.01651	0.1368	0.2015	10.25	5.646e-24	1	0.01983	0.002747
12	rs2686371:121604724:A:G	121604724	G	DOMxRecent_LESUM	1701	-0.01226	0.04286	-0.09626	0.07175	-0.2859	0.775	0.6322	0.08121	0.02912
12	rs201551247:121600361:C:T	121600361	T	DOM	1752	NA	NA	NA	NA	NA	NA	1	0.0002749	0.0005495
12	rs201551247:121600361:C:T	121600361	T	POPULATION	1752	NA	NA	NA	NA	NA	NA	1	0.0002749	0.0005495
12	rs201551247:121600361:C:T	121600361	T	AGE	1752	NA	NA	NA	NA	NA	NA	1	0.0002749	0.0005495
12	rs201551247:121600361:C:T	121600361	T	GENDER	1752	NA	NA	NA	NA	NA	NA	1	0.0002749	0.0005495
12	rs201551247:121600361:C:T	121600361	T	Recent_LESUM	1752	NA	NA	NA	NA	NA	NA	1	0.0002749	0.0005495
12	rs146784302:121588256:T:C	121588256	C	DOMxRecent_LESUM	1733	-0.02456	0.08644	-0.194	0.1449	-0.2841	0.7764	0.3018	0.01417	0.01099
12	rs112924491:121600381:G:C	121600381	C	DOM	1748	-0.5484	0.8515	-2.217	1.121	-0.644	0.5197	1	0.000551	0.002747
12	rs112924491:121600381:G:C	121600381	C	POPULATION	1748	0.4841	0.04181	0.4022	0.5661	11.58	6.37e-30	1	0.000551	0.002747
12	rs112924491:121600381:G:C	121600381	C	AGE	1748	0.0005765	0.001996	-0.003335	0.004488	0.2888	0.7727	1	0.000551	0.002747
12	rs112924491:121600381:G:C	121600381	C	GENDER	1748	0.1649	0.04539	0.07597	0.2539	3.634	0.0002874	1	0.000551	0.002747
12	rs112924491:121600381:G:C	121600381	C	Recent_LESUM	1748	0.1638	0.01626	0.1319	0.1956	10.07	3.112e-23	1	0.000551	0.002747
12	rs686638:121605599:C:T	121605599	T	DOMxRecent_LESUM	1680	0.009414	0.03338	-0.056	0.07483	0.2821	0.7779	0.6711	0.343	0.04121
12	12:121600434:C:T	121600434	T	DOM	1753	NA	NA	NA	NA	NA	NA	1	0.0002747	0
12	12:121600434:C:T	121600434	T	POPULATION	1753	NA	NA	NA	NA	NA	NA	1	0.0002747	0
12	12:121600434:C:T	121600434	T	AGE	1753	NA	NA	NA	NA	NA	NA	1	0.0002747	0
12	12:121600434:C:T	121600434	T	GENDER	1753	NA	NA	NA	NA	NA	NA	1	0.0002747	0
12	12:121600434:C:T	121600434	T	Recent_LESUM	1753	NA	NA	NA	NA	NA	NA	1	0.0002747	0
12	rs148438900:121620401:T:C	121620401	C	DOMxRecent_LESUM	1739	0.09626	0.3482	-0.5861	0.7787	0.2765	0.7822	1	0.001661	0.007692
12	rs17435031:121600465:T:G	121600465	G	DOM	1689	-0.1798	0.09846	-0.3728	0.01314	-1.827	0.06795	1	0.04706	0.03681
12	rs17435031:121600465:T:G	121600465	G	POPULATION	1689	0.4656	0.04265	0.382	0.5491	10.92	7.437e-27	1	0.04706	0.03681
12	rs17435031:121600465:T:G	121600465	G	AGE	1689	0.0005866	0.002044	-0.00342	0.004593	0.287	0.7742	1	0.04706	0.03681
12	rs17435031:121600465:T:G	121600465	G	GENDER	1689	0.1504	0.04637	0.05954	0.2413	3.244	0.001202	1	0.04706	0.03681
12	rs17435031:121600465:T:G	121600465	G	Recent_LESUM	1689	0.1487	0.01764	0.1142	0.1833	8.43	7.313e-17	1	0.04706	0.03681
12	rs61953399:121614248:C:T	121614248	T	DOMxRecent_LESUM	1740	0.009241	0.03386	-0.05713	0.07561	0.2729	0.785	0.6204	0.1721	0.007143
12	rs1186055:121600529:C:A	121600529	A	DOM	1462	0.03852	0.0611	-0.08123	0.1583	0.6304	0.5285	0.8891	0.2426	0.1665
12	rs1186055:121600529:C:A	121600529	A	POPULATION	1462	0.4461	0.04467	0.3585	0.5336	9.986	9.269e-23	0.8891	0.2426	0.1665
12	rs1186055:121600529:C:A	121600529	A	AGE	1462	0.0003242	0.002131	-0.003852	0.0045	0.1521	0.8791	0.8891	0.2426	0.1665
12	rs1186055:121600529:C:A	121600529	A	GENDER	1462	0.1181	0.049	0.02206	0.2141	2.41	0.01607	0.8891	0.2426	0.1665
12	rs1186055:121600529:C:A	121600529	A	Recent_LESUM	1462	0.1921	0.02298	0.1471	0.2372	8.362	1.428e-16	0.8891	0.2426	0.1665
12	rs191002770:121609030:C:T	121609030	T	DOMxRecent_LESUM	1753	-0.2763	1.041	-2.316	1.763	-0.2655	0.7906	1	0.0008242	0
12	12:121600618:C:T	121600618	T	DOM	1747	0.2956	0.3485	-0.3873	0.9786	0.8484	0.3963	1	0.001932	0.004396
12	12:121600618:C:T	121600618	T	POPULATION	1747	0.4879	0.04184	0.4059	0.5699	11.66	2.652e-30	1	0.001932	0.004396
12	12:121600618:C:T	121600618	T	AGE	1747	0.0006075	0.002001	-0.003314	0.004529	0.3037	0.7614	1	0.001932	0.004396
12	12:121600618:C:T	121600618	T	GENDER	1747	0.165	0.04541	0.07597	0.254	3.633	0.0002884	1	0.001932	0.004396
12	12:121600618:C:T	121600618	T	Recent_LESUM	1747	0.165	0.01629	0.1331	0.1969	10.13	1.777e-23	1	0.001932	0.004396
12	rs111337093:121602635:C:T	121602635	T	DOMxRecent_LESUM	1731	-0.01949	0.07501	-0.1665	0.1275	-0.2599	0.795	0.5745	0.02171	0.01319
12	rs1614313:121600692:G:A	121600692	A	DOM	1746	-9.065e-05	0.1457	-0.2857	0.2855	-0.0006221	0.9995	1	0.01986	0.003846
12	rs1614313:121600692:G:A	121600692	A	POPULATION	1746	0.4906	0.04183	0.4086	0.5726	11.73	1.278e-30	1	0.01986	0.003846
12	rs1614313:121600692:G:A	121600692	A	AGE	1746	0.000566	0.002	-0.003355	0.004487	0.2829	0.7773	1	0.01986	0.003846
12	rs1614313:121600692:G:A	121600692	A	GENDER	1746	0.1646	0.0454	0.07564	0.2536	3.626	0.0002961	1	0.01986	0.003846
12	rs1614313:121600692:G:A	121600692	A	Recent_LESUM	1746	0.1692	0.01652	0.1368	0.2015	10.24	6.003e-24	1	0.01986	0.003846
12	rs76481706:121603294:T:C	121603294	C	DOMxRecent_LESUM	1731	-0.01949	0.07501	-0.1665	0.1275	-0.2599	0.795	0.5745	0.02171	0.01319
12	12:121600720:A:G	121600720	G	DOM	1737	1.092	0.7761	-0.4296	2.613	1.406	0.1598	1	0.0008315	0.008791
12	12:121600720:A:G	121600720	G	POPULATION	1737	0.4928	0.04193	0.4106	0.575	11.75	9.632e-31	1	0.0008315	0.008791
12	12:121600720:A:G	121600720	G	AGE	1737	0.0004985	0.001996	-0.003413	0.00441	0.2498	0.8028	1	0.0008315	0.008791
12	12:121600720:A:G	121600720	G	GENDER	1737	0.1742	0.04551	0.08498	0.2634	3.827	0.0001342	1	0.0008315	0.008791
12	12:121600720:A:G	121600720	G	Recent_LESUM	1737	0.1585	0.01642	0.1263	0.1907	9.652	1.653e-21	1	0.0008315	0.008791
12	rs78595509:121595453:T:C	121595453	C	DOMxRecent_LESUM	1735	-0.0266	0.1041	-0.2307	0.1775	-0.2555	0.7984	1	0.01277	0.01044
12	rs117464188:121600727:G:A	121600727	A	DOM	1722	0.04681	0.3922	-0.7219	0.8156	0.1194	0.905	1	0.002238	0.01813
12	rs117464188:121600727:G:A	121600727	A	POPULATION	1722	0.4851	0.04233	0.4021	0.5681	11.46	2.394e-29	1	0.002238	0.01813
12	rs117464188:121600727:G:A	121600727	A	AGE	1722	0.0005415	0.002012	-0.003403	0.004486	0.2691	0.7879	1	0.002238	0.01813
12	rs117464188:121600727:G:A	121600727	A	GENDER	1722	0.1636	0.04586	0.0737	0.2535	3.567	0.000371	1	0.002238	0.01813
12	rs117464188:121600727:G:A	121600727	A	Recent_LESUM	1722	0.1643	0.01642	0.1321	0.1965	10.01	5.881e-23	1	0.002238	0.01813
12	rs76190743:121604252:A:G	121604252	G	DOMxRecent_LESUM	1732	-0.01893	0.07502	-0.166	0.1281	-0.2524	0.8008	0.5743	0.0217	0.01264
12	rs169634:121600731:A:G	121600731	G	DOM	1752	NA	NA	NA	NA	NA	NA	1	0.0002749	0.0005495
12	rs169634:121600731:A:G	121600731	G	POPULATION	1752	NA	NA	NA	NA	NA	NA	1	0.0002749	0.0005495
12	rs169634:121600731:A:G	121600731	G	AGE	1752	NA	NA	NA	NA	NA	NA	1	0.0002749	0.0005495
12	rs169634:121600731:A:G	121600731	G	GENDER	1752	NA	NA	NA	NA	NA	NA	1	0.0002749	0.0005495
12	rs169634:121600731:A:G	121600731	G	Recent_LESUM	1752	NA	NA	NA	NA	NA	NA	1	0.0002749	0.0005495
12	rs1653604:121611201:T:C	121611201	C	DOMxRecent_LESUM	1745	-0.009169	0.03673	-0.08115	0.06282	-0.2496	0.8029	0.6722	0.4862	0.004396
12	rs61953396:121600738:A:G	121600738	G	DOM	1704	-0.1431	0.1054	-0.3496	0.06345	-1.358	0.1747	0.7502	0.03924	0.02692
12	rs61953396:121600738:A:G	121600738	G	POPULATION	1704	0.4864	0.04214	0.4039	0.569	11.54	9.92e-30	0.7502	0.03924	0.02692
12	rs61953396:121600738:A:G	121600738	G	AGE	1704	6.31e-05	0.002013	-0.003883	0.004009	0.03134	0.975	0.7502	0.03924	0.02692
12	rs61953396:121600738:A:G	121600738	G	GENDER	1704	0.1641	0.0456	0.07473	0.2535	3.599	0.000329	0.7502	0.03924	0.02692
12	rs61953396:121600738:A:G	121600738	G	Recent_LESUM	1704	0.1614	0.01713	0.1279	0.195	9.422	1.392e-20	0.7502	0.03924	0.02692
12	rs117556439:121591748:C:G	121591748	G	DOMxRecent_LESUM	1735	-0.1499	0.601	-1.328	1.028	-0.2495	0.803	1	0.0008324	0.00989
12	12:121600741:G:A	121600741	A	DOM	1751	0.2667	0.7768	-1.256	1.789	0.3434	0.7314	1	0.0008251	0.001099
12	12:121600741:G:A	121600741	A	POPULATION	1751	0.4867	0.04177	0.4048	0.5686	11.65	2.889e-30	1	0.0008251	0.001099
12	12:121600741:G:A	121600741	A	AGE	1751	0.0005109	0.001996	-0.003401	0.004423	0.256	0.798	1	0.0008251	0.001099
12	12:121600741:G:A	121600741	A	GENDER	1751	0.1691	0.04533	0.08026	0.2579	3.731	0.0001971	1	0.0008251	0.001099
12	12:121600741:G:A	121600741	A	Recent_LESUM	1751	0.1645	0.01624	0.1326	0.1963	10.13	1.857e-23	1	0.0008251	0.001099
12	exm1044184	121592689	G	DOMxRecent_LESUM	1753	0.01129	0.04629	-0.07944	0.102	0.2439	0.8073	0.8539	0.06868	0
12	rs208295:121600779:A:G	121600779	G	DOM	1561	2.287e-05	0.08648	-0.1695	0.1695	0.0002645	0.9998	0.6988	0.06962	0.1121
12	rs208295:121600779:A:G	121600779	G	POPULATION	1561	0.4916	0.04407	0.4052	0.578	11.15	7.54e-28	0.6988	0.06962	0.1121
12	rs208295:121600779:A:G	121600779	G	AGE	1561	0.0008512	0.002102	-0.003269	0.004971	0.4049	0.6856	0.6988	0.06962	0.1121
12	rs208295:121600779:A:G	121600779	G	GENDER	1561	0.1591	0.04797	0.06512	0.2531	3.317	0.0009294	0.6988	0.06962	0.1121
12	rs208295:121600779:A:G	121600779	G	Recent_LESUM	1561	0.162	0.01817	0.1264	0.1976	8.918	1.299e-18	0.6988	0.06962	0.1121
12	rs7312642:121620187:G:T	121620187	T	DOMxRecent_LESUM	1753	0.01094	0.04579	-0.07881	0.1007	0.2389	0.8112	0.8649	0.07418	0
12	rs2857585:121600802:G:A	121600802	A	DOM	1508	-0.05133	0.1011	-0.2496	0.1469	-0.5075	0.6119	0.5797	0.0485	0.139
12	rs2857585:121600802:G:A	121600802	A	POPULATION	1508	0.4658	0.04481	0.378	0.5536	10.4	1.719e-24	0.5797	0.0485	0.139
12	rs2857585:121600802:G:A	121600802	A	AGE	1508	0.0003656	0.002163	-0.003874	0.004606	0.169	0.8658	0.5797	0.0485	0.139
12	rs2857585:121600802:G:A	121600802	A	GENDER	1508	0.1442	0.0487	0.04878	0.2397	2.962	0.00311	0.5797	0.0485	0.139
12	rs2857585:121600802:G:A	121600802	A	Recent_LESUM	1508	0.1729	0.01855	0.1365	0.2092	9.318	4.094e-20	0.5797	0.0485	0.139
12	rs3751144	121622239	A	DOMxRecent_LESUM	1753	0.01094	0.04579	-0.07881	0.1007	0.2389	0.8112	0.8649	0.07418	0
12	rs34572498:121600811:C:G	121600811	G	DOM	1701	-0.07304	0.1552	-0.3772	0.2311	-0.4707	0.6379	0.3992	0.01698	0.02912
12	rs34572498:121600811:C:G	121600811	G	POPULATION	1701	0.4826	0.04224	0.3998	0.5654	11.42	3.583e-29	0.3992	0.01698	0.02912
12	rs34572498:121600811:C:G	121600811	G	AGE	1701	-3.05e-05	0.002017	-0.003984	0.003923	-0.01512	0.9879	0.3992	0.01698	0.02912
12	rs34572498:121600811:C:G	121600811	G	GENDER	1701	0.1646	0.04581	0.0748	0.2544	3.593	0.0003366	0.3992	0.01698	0.02912
12	rs34572498:121600811:C:G	121600811	G	Recent_LESUM	1701	0.1682	0.01662	0.1356	0.2008	10.12	1.997e-23	0.3992	0.01698	0.02912
12	rs7305883:121608775:G:A	121608775	A	DOMxRecent_LESUM	1752	0.0109	0.04581	-0.07888	0.1007	0.2379	0.812	0.8649	0.07422	0.0005495
12	12:121600901:G:A	121600901	A	DOM	1753	NA	NA	NA	NA	NA	NA	1	0.0002747	0
12	12:121600901:G:A	121600901	A	POPULATION	1753	NA	NA	NA	NA	NA	NA	1	0.0002747	0
12	12:121600901:G:A	121600901	A	AGE	1753	NA	NA	NA	NA	NA	NA	1	0.0002747	0
12	12:121600901:G:A	121600901	A	GENDER	1753	NA	NA	NA	NA	NA	NA	1	0.0002747	0
12	12:121600901:G:A	121600901	A	Recent_LESUM	1753	NA	NA	NA	NA	NA	NA	1	0.0002747	0
12	rs3751142:121622419:G:T	121622419	T	DOMxRecent_LESUM	1752	0.01073	0.0458	-0.07905	0.1005	0.2342	0.8149	0.8649	0.07422	0.0005495
12	rs208296:121600953:G:A	121600953	A	DOM	1521	-0.05091	0.06066	-0.1698	0.06798	-0.8393	0.4014	0.1182	0.2977	0.1308
12	rs208296:121600953:G:A	121600953	A	POPULATION	1521	0.4303	0.04496	0.3421	0.5184	9.57	4.159e-21	0.1182	0.2977	0.1308
12	rs208296:121600953:G:A	121600953	A	AGE	1521	0.002238	0.002129	-0.001936	0.006412	1.051	0.2934	0.1182	0.2977	0.1308
12	rs208296:121600953:G:A	121600953	A	GENDER	1521	0.1567	0.04867	0.06135	0.2521	3.221	0.001306	0.1182	0.2977	0.1308
12	rs208296:121600953:G:A	121600953	A	Recent_LESUM	1521	0.1621	0.02424	0.1146	0.2096	6.685	3.228e-11	0.1182	0.2977	0.1308
12	exm1044253	121615131	C	DOMxRecent_LESUM	1752	0.0106	0.04579	-0.07915	0.1004	0.2315	0.8169	0.8649	0.07394	0.0005495
12	rs79890533:121601021:C:T	121601021	T	DOM	1719	-0.05409	0.1127	-0.2749	0.1667	-0.4802	0.6312	1	0.03083	0.01978
12	rs79890533:121601021:C:T	121601021	T	POPULATION	1719	0.4915	0.04226	0.4087	0.5743	11.63	3.75e-30	1	0.03083	0.01978
12	rs79890533:121601021:C:T	121601021	T	AGE	1719	0.000295	0.002009	-0.003643	0.004233	0.1468	0.8833	1	0.03083	0.01978
12	rs79890533:121601021:C:T	121601021	T	GENDER	1719	0.1672	0.04589	0.07727	0.2572	3.644	0.0002768	1	0.03083	0.01978
12	rs79890533:121601021:C:T	121601021	T	Recent_LESUM	1719	0.1584	0.01707	0.125	0.1919	9.282	4.854e-20	1	0.03083	0.01978
12	rs76842630:121579502:C:T	121579502	T	DOMxRecent_LESUM	1745	0.06869	0.298	-0.5153	0.6527	0.2305	0.8177	1	0.003035	0.004396
12	rs56050444:121601175:A:G	121601175	G	DOM	1554	-0.0392	0.05975	-0.1563	0.07792	-0.656	0.5119	0.2346	0.252	0.1126
[truncated: 2,087 more rows]
